# Supplementary material for: Age, sex and Alzheimer’s disease: a longitudinal study of 3xTg-AD mice reveals sex-specific disease trajectories and inflammatory responses mirrored in postmortem brains from Alzheimer’s patients
Source: Alzheimers Res Ther. 2024 Jun 22;16:134. doi: 10.1186/s13195-024-01492-x (PMC11193202; doi:10.1186/s13195-024-01492-x)
Supplement: Supplementary file 2 — Additional file 2: Supplementary Table 2. Abnormalities observed during animal necropsy. [file 13195_2024_1492_MOESM2_ESM.xlsx]

## Sheet: Sheet1
	Pale Coloring	Mass found	Blood Abnormality	GI Abnoramlity	Urological Abnormality	Reproductive Organ Abnormality	Neurological/Behavioral Abnormality	Cardiovascular Abnormality	Dermatological Abnormality	Opthamological Abnormality	Splenic Abnormality	Hepatic Abnormality
AD Females	5/87 = 5.75%	4/87 = 4.6%	1/87 = 1.15%	6/87 = 7.0%	2/87 = 2.3%	2/87 = 2.3%	3/87 = 3.45%	4/87 = 4.6%	1/87 = 1.15%	1/87 = 1.15%	4/87 = 4.6%	2/87 = 2.3%
AD Males	2/88 = 2.27%	1/88 = 1.13%	2/88 = 2.27%	4/88 = 4.54%	3/88 = 3.4%	3/88 =3.4%	4/88 = 4.54%	5/88 = 5.68%	2/88 = 2.27%	1/88 = 1.13%	12/88 = 13.63%	1/88 = 1.13%
WT Females	0	1/81 =1.23%	0	1/81 = 1.23%	0	0	1/81 = 1.23%	2/81 = 2.47%	1/81 = 1.23%	0	2/81 = 2.47%	1/81 = 1.23%
WT Males	1/80 = 1.25%	1/80 = 1.25%	0	0	0	0	1/80 = 1.25%	0	0	0	1/80 = 1.25%	0
Blood abnormality = blood/plasma differs in color and/or volume
GI abnormality = intestines abnormally filled with feces, liquid, or air
Urological abnormality = pale and/or small kidneys, bladder bulging with urine
Reproductive organ abnormality = internal organs inflammed and/or enlarged, imperforate vagina
Neurological/Behavioral abnormality = observed seizures, paralysis, impaired limb movement, erratic behavior/movements
Cardiovascular abnormality = enlarged heart, splotchy/bloody lungs
Dermatological abnormality = dermatitis, open wound
Opthamological abnormality = discharge from eyes, eyes not fully opened
Splenic abnormality = massively enlarged spleen, blood clots/masses
Hepatic abnormality = liver discoloration/splotchiness
