# Supplementary material for: Age, sex and Alzheimer’s disease: a longitudinal study of 3xTg-AD mice reveals sex-specific disease trajectories and inflammatory responses mirrored in postmortem brains from Alzheimer’s patients
Source: Alzheimers Res Ther. 2024 Jun 22;16:134. doi: 10.1186/s13195-024-01492-x (PMC11193202; doi:10.1186/s13195-024-01492-x)
Supplement: Supplementary file 3 — Additional file 3: Supplementary Table 3. Linear regression coefficients, effect sizes, and f-statistics. [file 13195_2024_1492_MOESM3_ESM.xlsx]

## Sheet: Amyloid-Beta (Fig. 2A)
	Estimate	Std. Error	t-value	p-value
(Intercept)	0.001688	0.16753	0.101	0.920161
Female Sex	0.080571	0.020846	3.865	0.000347
Multiple R-squared:	0.2451
Adjusted R-squared:	0.2287
F-statistic:	14.94
Degrees of Freedom:	1
p-value:	0.0003466
15 AD F vs. 15 AD M	0.04431	0.02442	1.815	0.07725	.
18 AD F vs. 18 AD M	0.11989	0.02561	4.682	3.4e-05	****
15 AD F vs. 6 AD F	0.0463	0.0229	2.02	0.0503	.
18 AD F vs. 6 AD F	0.123	0.0216	5.709	1.31e-06	****
21 AD F vs. 6 AD F	0.199	0.0229	8.693	1.15e-10	****
18 AD F vs. 12 AD F	0.10763	0.02043	5.269	5.34e-06	****
21 AD F vs. 12 AD F	0.18363	0.02184	8.409	2.72e-10	****
18 AD F vs. 15 AD F	0.07685	0.02043	3.762	0.000554	***
21 AD F vs. 15 AD F	0.15285	0.02184	6.999	2.15e-08	****
21 AD F vs. 18 AD F	0.076	0.02043	3.721	0.000625	***
Multiple R-squared:	0.8081
Adjusted R-squared:	0.7687
F-statistic:	20.53
Degrees of Freedom:	8
p-value:	9.472e-12

## Sheet: pTau (Fig. 2C)
	Estimate	Std. Error	t-value	p-value
(Intercept)	13.23	35.07	0.377	0.7078
Female Sex	163.44	46.64	3.504	0.00107	**
Multiple R-squared:	0.2182
Adjusted R-squared:	0.2004
F-statistic:	12.28
Degrees of Freedom:	1
p-value:	0.001066
18 AD F vs. 18 AD M	334.275	64.613	5.173	8.24e-06	****
18 AD F vs. 6 AD F	369.906	58.984	6.271	2.7e-07	****
21 AD F vs. 6 AD F	366.198	61.298	5.974	6.81e-07	****
18 AD F vs. 12 AD F	373.247	52.757	7.075	2.25e-08	****
21 AD F vs. 12 AD F	369.538	55.332	6.679	7.63e-08	****
18 AD F vs. 15 AD F	291.01	55.33	5.259	6.31e-06	****
21 AD F vs. 15 AD F	287.3	57.79	4.971	1.54e-05	****
Multiple R-squared:	0.7768
Adjusted R-squared:	0.7285
F-statistic:	16.1
Degrees of Freedom:	8
p-value:	6.267e-10

## Sheet: Tau (Fig. 2E)
	Estimate	Std. Error	t-value	p-value
(Intercept)	1211	324.9	3.727	0.000539	***
Female Sex	1945.8	445.5	4.368	7.29e-05	****
Multiple R-squared:	0.2977
Adjusted R-squared:	0.2821
F-statistic:	19.08
Degrees of Freedom:	1
p-value:	7.289e-05
12 AD F vs. 12 AD M	1336	336.5	3.97	0.000309	***
15 AD F vs. 15 AD M	1636.03	333.52	4.905	1.78e-05	****
18 AD F vs. 18 AD M	2999.7	357	8.404	3.39e-10	****
12 AD F vs. 6 AD F	1458.8	322.2	4.527	5.74e-05	****
15 AD F vs. 6 AD F	1964.4	343.5	5.719	1.38e-06	****
18 AD F vs. 6 AD F	48889.6	322.2	15.175	2e-16	****
21 AD F vs. 6 AD F	3925.4	322.2	12.183	1.08e-14	****
18 AD F vs. 12 AD F	3430.9	336.5	10.195	1.99e-12	****
21 AD F vs. 12 AD F	2466.6	336.5	7.329	8.85e-09	****
18 AD F vs. 15 AD F	2925.17	356.95	8.195	6.33e-10	****
21 AD F vs. 15 AD F	1960.94	356.95	5.494	2.82e-06	****
21 AD F vs. 18 AD F	964.2	336.5	2.865	0.00676	**
15 AD M vs. 6 AD M	522	296	1.763	0.08591	.
18 AD M vs. 6 AD M	2038.4	343.5	6.066	4.63e-07	****
18 AD M vs. 12 AD M	1767.1	357	4.951	1.55e-05	****
18 AD M vs. 15 AD M	1561.5	333.5	11.545	5.45e-14	****
Multiple R-squared:	0.9277
Adjusted R-squared:	0.9125
F-statistic:	60.95
Degrees of Freedom:	8
p-value:	2.2e-16

## Sheet: Spleen (Fig. 3A)
	Estimate	Std. Error	t-value	p-value
(Intercept)	-1.83392	0.56316	-3.256	0.00267	**
3xTg-AD Strain	1.412	0.4204	3.359	0.00204	**
Male Sex	1.385	0.4157	3.332	0.00219	**
Increased Age	0.10715	0.03503	3.058	0.00447	**
Multiple R-squared:	0.5153
Adjusted R-squared:	0.4699
F-statistic:	11.34
Degrees of Freedom:	3
p-value:	3.161e-05
18 AD M vs. 18 WT M	4.51	0.301	14.528	1.45e-14	****
18 AD M vs. 18 AD F	4.0033	0.2774	14.432	1.71e-14	****
18 AD M vs. 6 AD M	4.2308	0.3101	13.642	6.83e-14	****
Multiple R-squared:	0.937
Adjusted R-squared:	0.9213
F-statistic:	59.54
Degrees of Freedom:	7
p-value:	3.899e-15

## Sheet: CD45 (Fig. 3C)
	Estimate	Std. Error	t-value	p-value
(Intercept)	-6.106	147.169	-0.041	0.967003	NS
3xTg-AD Strain	1109.69	172.594	6.43	7.14e-09	****
Male Sex	674.32	173.688	3.882	0.000204	***
Multiple R-squared:	0.4029
Adjusted R-squared:	0.3888
F-statistic:	28.68
Degrees of Freedom:	2
p-value:	3.037e-10
6 AD M vs. 6 WT M	2094.08	353.83	5.918	1.09e-07	****
6 ADM vs. 6 AD F	1879.3	353.83	5.311	1.22e-06	****
12 AD M vs. 6 AD M	666.46	353.83	1.844	0.063777	.
18 AD M vs. 6 AD M	597.63	338.76	1.764	0.08207	.
12 AD M vs. 12 WT M	1439.9	375.3	3.837	0.00027	***
12 AD M vs. 12 AD F	1269	338.8	3.746	0.000366	***
18 AD M vs. 12 AD M	1264.1	338.8	3.746	0.000384	***
15 AD M vs. 15 WT M	2045.83	375.29	5.451	7.06e-07	****
15 AD M vs. 15 AD F	1532.94	375.29	4.085	0.0001116	***
18 AD M vs. 15 AD M	672.24	338.76	1.984	0.051134	.
18 AD M vs. 18 WT M	2740.3	395.6	6.927	1.7e-09	****
18 AD M vs. 18 AD F	2349.7	323	7.275	3.93e-10	****
21 AD F vs. 6 AD F	1561.63	327.58	4.767	9.83e-06	****
21 AD F vs. 12 AD F	1617.83	311.25	5.198	1.9e-06	****
21 AD F vs. 15 AD F	1289.9	350.7	3.679	0.000457	***
21 AD F vs. 18 AD F	1434.38	311.25	4.608	1.77e-05	****
21 AD F vs. 21 WT F	1059.3	350.7	3.021	0.003516	**
Multiple R-squared:	0.762
Adjusted R-squared:	0.7042
F-statistic:	13.18
Degrees of Freedom:	17
p-value:	1.335e-15

## Sheet: F4 80 (Fig. 3E)
	Estimate	Std. Error	t-value	p-value
(Intercept)	1006.2	147.6	6.817	1.45e-09	****
3xTg-AD Strain	989.8	172.7	5.733	1.59e-07	****
Male Sex	289.7	173.1	1.673	0.0981	NS
Multiple R-squared:	0.3062
Adjusted R-squared:	0.2893
F-statistic:	18.09
Degrees of Freedom:	2
p-value:	3.099e-07
6 AD M vs. 6 WT M	736.3	374.6	1.966	0.0535	.
15 AD M vs. 6 AD M	1056.3	374.6	2.82	0.00631	**
18 AD M vs. 6 AD M	1764.5	374.6	4.711	1.29e-05	****
12 AD M vs. 12 WT M	1433.2	382.3	3.749	0.000373	***
12 AD M vs. 12 AD F	738.4	341.9	2.159	0.034396	*
15 AD M vs. 12 AD M	822.5	358.6	2.294	0.024961	*
18 AD M vs. 12 AD M	1530.7	358.6	4.268	6.34e-05	****
15 AD M vs. 15 WT M	2117.6	397.3	5.33	1.24e-06	****
15 AD M vs. 15 AD F	1415.4	374.6	3.779	0.000338	***
18 AD M vs. 15 AD M	708.2	374.6	1.891	0.063005	.
21 AD F vs. 6 AD F	1395.9	397.31	3.513	0.000798	***
21 AD F vs. 12 AD F	1444.82	358.64	4.029	0.000146	***
21 AD F vs. 15 AD F	1299.23	374.59	3.468	0.000919	***
21 AD F vs. 18 AD F	1265.46	358.64	3.529	0.00076	***
21 AD F vs. 21 WT F	1503.1	397.3	3.783	0.000333	***
18 AD M vs. 18 AD F	2089.8	358.6	5.827	1.77e-07	****
18 AD M vs. 18 WT M	2947.9	432.5	6.815	3.24e-09	****
Multiple R-squared:	0.6823
Adjusted R-squared:	0.6017
F-statistic:	8.464
Degrees of Freedom:	17
p-value:	6.204e-11

## Sheet: IL-12 p40 (Add. Fig. 4A)
	Estimate	Std. Error	t-value	p-value
(Intercept)	-121.37	89.59	-1.355	0.1795	NS
3xTg-AD Strain	250.92	103.73	2.419	0.0179	*
Male Sex	252.4	104.55	2.414	0.0181	*
Multiple R-squared:	0.1187
Adjusted R-squared:	0.09582
F-statistic:	5.186
Degrees of Freedom:	2
p-value:	0.007709
18 AD M vs. 18 WT M	1854.4	212.1	8.743	2.05e-12	****
18 AD M vs. 6 AD M	1850.7	201.2	9.198	3.41e-13	****
18 AD M vs. 15 AD M	1728.6	193.6	8.928	9.89e-13	****
18 AD M vs. 18 AD F	1823.2	193.6	9.416	1.45e-13	****
Multiple R-squared:	0.6985
Adjusted R-squared:	0.6159
F-statistic:	8.451
Degrees of Freedom:	17
p-value:	1.527e-10

## Sheet: IL-10 (Add. Fig. 4B)
	Estimate	Std. Error	t-value	p-value
(Intercept)	-74.93	66.87	-1.121	0.266	NS
3xTg-AD Strain	204.65	77.63	2.636	0.0102	*
Male Sex	161.29	78.39	2.058	0.0431	*
Multiple R-squared:	0.1171
Adjusted R-squared:	0.0939
F-statistic:	5.041
Degrees of Freedom:	2
p-value:	0.008792
18 AD M vs. 18 WT M	1231.8	189.6	6.497	1.68e-08	****
18 AD M vs. 6 AD M	1218.2	179.9	6.773	5.67e-09	****
18 AD M vs. 15 AD M	1092.4	173.1	6.312	3.48e-08	****
18 AD M vs. 18 AD F	1195.5	173.1	6.908	3.34e-09	****
Multiple R-squared:	0.5664
Adjusted R-squared:	0.4456
F-statistic:	4.688
Degrees of Freedom:	17
p-value:	3.689e-06

## Sheet: IL-6 (Add. Fig. 4C)
	Estimate	Std. Error	t-value	p-value
(Intercept)	-18.04	37.56	-0.48	0.6325	NS
3xTg-AD Strain	92.79	42.76	2.17	0.033	*
Male Sex	54.16	43.08	1.257	0.2127	NS
Multiple R-squared:	0.07234
Adjusted R-squared:	0.04693
F-statistic:	2.846
Degrees of Freedom:	2
p-value:	0.06451
18 AD M vs. 18 WT M	555.45	114.92	4.833	1.02e-05	****
18 AD M vs. 6 AD M	547.226	109.025	5.019	5.24e-06	****
18 AD M vs. 15 AD M	520.847	104.909	4.965	6.38e-06	****
18 AD M vs. 18 AD F	512.66	104.91	4.887	8.46e-06	****
Multiple R-squared:	0.429
Adjusted R-squared:	0.2617
F-statistic:	2.563
Degrees of Freedom:	17
p-value:	0.004044

## Sheet: CCL4 (Add. Fig. 4D)
	Estimate	Std. Error	t-value	p-value
(Intercept)	-40.61	26.47	-1.534	0.12901
3xTg-AD Strain	152.75	30.64	4.985	3.73e-06	****
Male Sex	95.42	30.88	3.09	0.00279	**
Multiple R-squared:	0.2871
Adjusted R-squared:	0.2686
F-statistic:	15.5
Degrees of Freedom:	2
p-value:	2.197e-06
15 AD M vs 15 WT M	348.42	72.94	4.777	1.13e-05	****
18 AD M vs 18 WT M	415.02	79.9	5.194	2.42e-06	****
15 AD M vs 6 AD M	284.331	68.421	4.156	0.000101	***
18 AD M vs 6 AD M	350.926	75.799	4.63	1.92e-05	****
15 AD M vs 15 AD F	286.01	68.42	4.18	9.3e-05	****
18 AD M vs 18 AD F	392.1	72.94	5.376	1.22e-06	****
21 AD F vs 6 AD F	149.21	71.46	2.088	0.040923	*
24 AD F vs 6 AD F	162.49	75.8	2.144	0.03599	*
21 AD F vs 21 WT F	149.21	75.8	1.968	0.053488	.
24 AD F vs 24 WT F	143.38	79.9	1.795	0.07761	.
Multiple R-squared:	0.6034
Adjusted R-squared:	0.4946
F-statistic:	5.549
Degrees of Freedom:	17
p-value:	2.659e-07

[truncated: 6 more sheets: CXCL2 (Add. Fig. 4E), CXCL1 (Add. Fig. 4F), G-CSF (Add. Fig. 4G), CXCL5 (Add. Fig. 4H), CXCL9 (Add. Fig. 4I), CXCL10 (Add. Fig. 4J)]
