# Supplementary material for: Age, sex and Alzheimer’s disease: a longitudinal study of 3xTg-AD mice reveals sex-specific disease trajectories and inflammatory responses mirrored in postmortem brains from Alzheimer’s patients
Source: Alzheimers Res Ther. 2024 Jun 22;16:134. doi: 10.1186/s13195-024-01492-x (PMC11193202; doi:10.1186/s13195-024-01492-x)
Supplement: Supplementary file 6 — Additional file 6: Supplementary Table 4. Genes differentially expressed in female and male, 3xTg-AD and WT mice between ages. Total RNA was isolated from the bulk brain tissue of female and male, 6–24-month-old (oldest age variable), 3xTg-AD and WT mice, and sequenced. Longitudinal differential expression analyses were performed, measuring differences in gene expression of subsequent ages compared to a baseline of 6-months-old (n = 3-4/sex+age+strain) with a negative binomial generalized linear model. [file 13195_2024_1492_MOESM6_ESM.xlsx]

## Sheet: 3xTg-AD Females
6 vs. 9 months				6 vs. 12 months				6 vs. 15 months				6 vs. 18 months				6 vs. 21 months				6 vs. 24 months
Gene	Log2FoldChange	Padj		Gene	Log2FoldChange	Padj		Gene	Log2FoldChange	Padj		Gene	Log2FoldChange	Padj		Gene	Log2FoldChange	Padj		Gene	Log2FoldChange	Padj
No significant genes				Pax2	-2.18658	0.0203574		C4b	1.36116	0.00019152		Asic4	0.780482	0.0402		Abca1	0.456534	0.0192916		Abca1	0.597113	0.00183627
				Trem2	1.13643	0.0288344		Tac1	0.945989	0.0410633		B2m	0.664101	0.0161		Abca3	-0.311076	0.00323606		Abhd4	0.537456	0.00797391
												Bdh1	-0.341721	0.00903		Abca8a	0.694047	0.0251807		Add3	0.217543	0.0333479
												Bmpr1b	0.432621	0.0407		Acox1	0.187465	0.0283269		Akna	0.563357	0.0367218
												C1qa	0.987618	9.31e-05		Adhfe1	0.709906	0.0366952		Anln	0.76485	0.0138292
												C1qb	1.03915	6.46e-07		Agmo	0.616743	0.00898161		Apbb1ip	0.66479	0.0136741
												C1qc	0.979027	9.73e-06		Aifm3	-0.531536	0.014263		Apoe	0.690897	1.1575e-05
												C3	2.21834	0.0315		Ampd3	0.333817	0.0499931		Arhgdib	0.906837	0.00375137
												C3ar1	1.5199	0.000367		Anln	0.605072	0.0478952		Arpc1b	1.09006	1.1019e-08
												C4b	1.95299	1.83e-11		Apbb1ip	0.662382	0.0047734		Aspg	1.95272	7.5062e-06
												Cd68	1.50247	0.000149		Apoe	0.418009	0.0191038		Axl	0.533059	0.00013654
												Clu	0.343302	0.0332		Arf4	0.242626	0.00979974		B2m	0.968775	8.0837e-07
												Csf3r	1.09157	0.000448		Arhgdib	0.751895	0.0152777		C1qa	1.78228	8.2716e-19
												Cst3	0.474465	0.0114		Arpc1b	0.760711	0.00010482		C1qb	1.5668	4.9085e-18
												Ctsd	0.627409	0.0251		Axl	0.332904	0.0369321		C1qc	1.58298	8.8614e-18
												Ctss	1.00681	0.000148		B2m	0.896935	4.9216e-07		C3	3.68595	5.5453e-08
												Dock2	0.833246	0.0133		B4galnt4	-0.313084	0.00287427		C3ar1	2.43154	5.0813e-13
												Eef1a1	0.282251	0.0263		B4galt5	-0.309306	0.0187099		C4b	2.90075	9.618e-29
												Eef2k	-0.483837	0.0403		Bcl2	0.339777	0.0366952		Ccnd1	0.63611	0.0108302
												Fcgr2b	1.54976	0.000274		Bmp2k	0.451395	0.0426321		Cd109	1.85877	9.9418e-05
												Fcgr3	0.933015	0.0422		Bmpr1a	0.250318	0.0354683		Cd33	0.899149	0.00070323
												Fosl2	0.732856	0.0112		Bmpr1b	0.370238	0.0282259		Cd44	1.46524	8.3627e-07
												Fuk	-0.687097	0.00257		Brsk2	-0.270537	0.00276166		Cd53	1.14954	0.0002531
												Fyb	1.11658	0.00569		C1qa	1.30892	5.5137e-12		Cd63	0.664174	0.00158852
												Gfap	1.47709	1.13e-05		C1qb	1.20238	1.8654e-12		Cd68	2.60185	1.2684e-16
												Gpnmb	2.13549	0.00243		C1qc	1.20736	4.4307e-12		Cd86	1.40508	0.0145562
												Hexa	0.537114	0.0488		C3	2.88188	9.4238e-06		Cd9	1.14555	2.0825e-06
												Hexb	0.628025	0.00108		C3ar1	2.08552	4.4966e-11		Cdh19	0.545799	0.0333479
												Irgm1	0.556265	0.0309		C4b	2.29992	1.2896e-21		Cdk10	-0.4702	0.0145562
												Itgb2	0.880675	0.0466		Cc2d1a	-0.311786	0.0139882		Cebpa	0.809121	0.0402084
												Laptm5	0.707795	0.0078		Cc2d1b	-0.356016	0.0461004		Chil1	1.28675	5.4819e-05
												Lgals3bp	0.997884	0.0175		Cd109	1.39334	0.00502315		Clu	0.476632	2.1617e-05
												Ly86	1.02397	0.0112		Cd33	0.915109	7.8811e-05		Cnn3	0.513993	0.0156397
												Lyz2	1.98206	3.71e-09		Cd44	1.32764	1.3782e-06		Cpne9	-0.485446	0.0395439
												Mpeg1	1.5348	3.71e-09		Cd53	1.25516	3.3011e-06		Csf1	0.628227	0.00037471
												Nckap1l	0.66263	0.044		Cd63	0.470025	0.0372156		Csf3r	1.61522	1.1262e-10
												Oasl2	1.18176	0.0488		Cd68	2.01778	1.1712e-11		Cst3	0.500712	0.0012003
												Orc2	-0.385695	0.0104		Cd9	0.823967	0.00085984		Ctsa	0.399986	0.0098012
												Pcdhb2	0.825423	0.000123		Cdc42	0.166214	0.0428221		Ctsb	0.411455	0.00346233
												Pcdhb9	0.493803	0.0488		Cdc42bpb	-0.225007	0.0372156		Ctsc	0.918802	0.00015051
												Pcsk1	0.441124	0.0181		Cdh19	0.473026	0.044518		Ctsd	1.22736	1.2636e-11
												Pofut1	-0.391997	0.0212		Cdk10	-0.422561	0.0135662		Ctsh	1.17824	1.3879e-05
												Ppp1r3c	0.630394	0.0251		Cep164	-0.473776	0.0282259		Ctss	1.52626	1.3162e-12
												Ptprc	0.920358	0.0119		Cep170b	-0.22018	0.00461299		Ctsz	0.965742	2.5387e-07
												Rgs2	0.455715	0.0476		Cflar	0.367022	0.036021		Cxcl14	0.374466	0.0458146
												Serpina3n	1.83661	0.00786		Chil1	0.984742	0.00228404		Cybrd1	0.873947	7.065e-05
												Six3	1.25993	0.0315		Chst2	0.303703	0.0276751		Cyp4f14	0.780878	0.00206012
												Tac1	0.941252	0.00586		Clstn3	-0.215569	0.0277639		Cyth4	0.824028	0.00058191
												Trem2	1.59995	5.23e-07		Clu	0.332292	0.00462771		Ddr1	0.55974	0.030859
												Tyrobp	1.02174	0.0211		Cnn3	0.461412	0.0180024		Ddx60	1.23587	0.0462304
																Coa5	0.235845	0.0232931		Dhrs1	0.592695	0.00145759
																Cpne9	-0.502114	0.00919324		Dock2	1.29943	5.59e-08
																Csf3r	1.20019	1.6205e-06		Eya4	0.587217	0.0384599
																Cst3	0.36943	0.0214389		Ezr	0.577944	0.0240443
																Ctsb	0.29467	0.0461004		Fah	0.783289	0.011225
																Ctsc	0.879503	5.7248e-05		Fcer1g	1.54789	9.6973e-07
																Ctsd	0.744944	5.5414e-05		Fcgr2b	2.41387	1.0445e-12
																Ctsh	0.812977	0.00551306		Fcgr3	1.2255	0.00015051
																Ctss	1.20984	1.6189e-09		Fcrls	1.71638	3.3469e-05
																Ctsz	0.53026	0.0162776		Flnc	1.78938	0.00025051
																Cxcl14	0.345198	0.0362721		Fmo5	0.834012	0.0425837
																Cybrd1	0.626944	0.00750793		Folh1	1.02934	0.0226755
																Cyth4	0.77965	0.00037181		Fth1	0.664265	0.00495728
																Dhrs1	0.477792	0.00965868		Ftl1	0.669396	2.5207e-06
																Dnaja2	0.186217	0.0383727		Fxyd1	0.934821	3.9854e-06
																Dnmt3a	-0.370329	0.00534409		Fyb	1.61337	8.607e-08
																Dock2	1.02937	1.0495e-05		Gcnt1	0.994811	0.00103976
																Dot1l	-0.498434	0.0113639		Gfap	2.26214	1.265e-15
																Ephb2	-0.677276	0.00080481		Glipr1	2.00972	0.0409216
																Erbin	0.449233	0.019234		Gpam	0.428583	0.00346233
																Eya4	0.689545	0.00160885		Gpnmb	4.0013	8.0087e-15
																Fam171a1	0.361451	0.014114		Grn	0.69495	3.8426e-07
																Fam193a	-0.226021	0.0145208		Gsn	0.532961	0.0356397
																Fbrsl1	-0.300774	0.0127045		Gstm1	0.436637	0.0100132
																Fcer1g	1.39456	2.0353e-06		Gusb	0.749795	0.0118244
																Fcgr2b	2.07733	7.5344e-11		Hexa	0.57991	0.00706897
																Fcgr3	1.18345	5.1833e-05		Hexb	0.887985	6.0629e-09
																Fcrls	1.09953	0.0182059		Hk2	0.898738	0.0114179
																Flnc	1.29037	0.0125538		Hmox1	1.01394	0.00051863
																Folh1	0.914607	0.0277639		Id4	0.339375	0.029523
																Fth1	0.502256	0.0369321		Ifi27	0.746938	0.0333479
																Ftl1	0.354031	0.0405763		Ikzf4	-0.536017	0.00596757
																Fuk	-0.542762	0.00743806		Inpp5d	0.827217	4.7365e-05
																Fyb	1.3917	1.2784e-06		Irgm1	0.768528	3.6574e-05
																Gcnt1	0.694395	0.0372156		Itgb2	1.82879	7.3288e-12
																Gfap	1.80999	4.4307e-12		Itm2a	-0.687802	0.0208697
																Gmfb	0.344109	0.0372635		Lair1	0.545978	0.011225
																Golga7b	-0.368019	0.0364857		Laptm5	1.00253	3.9464e-07
																Gpam	0.328099	0.0282259		Lcp1	0.931476	0.00049326
																Gpm6b	0.30205	0.00558116		Lgals3	3.28575	1.1518e-07
																Gpnmb	2.76869	2.4854e-08		Lgals3bp	1.73501	1.255e-09
																Grn	0.394582	0.0127045		Lgals9	0.982914	0.00479837
																Gtf2ird1	-0.282737	0.0423272		Lrrc45	-0.583415	0.042351
																Hdac7	-0.481583	0.0337474		Ly6a	1.05318	0.00145759
																Hexa	0.494936	0.0158114		Ly86	1.44594	1.0104e-06
																Hexb	0.802121	7.3562e-09		Lyz2	3.64064	6.1272e-36
																Hip1r	-0.288388	0.0214188		Man2b1	0.530609	0.00484838
																Hk2	0.714936	0.044518		Mdfic	0.841958	0.00346652
																Id4	0.408226	0.00054836		Mpeg1	2.32092	1.778e-23
																Ifi27	0.649138	0.044518		Msn	0.679519	0.0027881
																Ifit2	0.582788	0.0336956		Msrb1	0.552962	0.0384599
																Ikzf1	0.808463	0.00537925		Mt1	1.06063	0.00013654
																Inpp5d	0.514395	0.0282259		Mt2	1.2133	0.00058191
																Irgm1	0.574173	0.00294271		Mt3	0.35233	0.0145562
																Itgav	0.351843	0.00239332		Myo1e	0.659103	0.00043022
																Itgb2	1.20259	1.1274e-05		Naif1	0.674741	0.0443426
																Jarid2	-0.371173	0.022273		Nckap1l	0.984612	8.3784e-06
																Kctd2	-0.36319	0.0358724		Nfe2l2	0.71412	0.00025051
																Klf6	0.281245	0.0405763		Oasl2	1.47204	0.00061289
																Kmt2b	-0.368308	0.0168276		Orc2	-0.337467	0.0235423
																Kmt2d	-0.222579	0.0490397		Osmr	1.59251	7.3004e-09
																Lair1	0.583734	0.00114618		Parp14	1.12016	0.00026657
																Lamp2	0.322796	0.0046158		Pcdhb14	0.550416	0.00084656
																Laptm5	0.835966	7.4073e-06		Pcdhb2	1.00731	6.3552e-08
																Lcp1	0.715962	0.00866014		Pcdhb3	0.620042	0.00062589
																Leprot	0.494146	0.00352616		Pcdhb8	0.460044	0.028905
																Lgals3bp	1.35571	6.5622e-07		Pcdhb9	0.562873	0.00382934
																Lgals9	0.898589	0.00554189		Pcdhga2	0.543492	0.00789071
																Lims1	0.23007	0.0348523		Pdpn	0.86077	0.00102135
																Lrrc4b	-0.236544	0.0279965		Plek	0.962119	4.3089e-09
																Ltbp4	-0.390432	0.0356258		Podxl	0.635057	0.0153278
																Ly86	1.19226	3.0956e-05		Prdx6	0.596007	3.9464e-07
																Lyz2	2.52322	1.6093e-19		Pros1	0.79759	0.0002182
																Map3k9	-0.35189	0.00534409		Ptgr2	0.364067	0.0450575
																Mdfic	0.752636	0.00558116		Ptprc	1.4753	1.1066e-08
																Mpeg1	1.82466	2.8293e-17		Retsat	0.719777	0.0406752
																Mrpl32	0.368852	0.0217922		Rhob	0.280881	0.0451848
																Msn	0.556185	0.0125538		Rida	0.473032	0.0188498
																mt-Nd3	0.89575	0.00010482		Rnf213	0.576853	0.0076062
																mt-Nd4	0.510054	0.0297107		Rps9	0.345083	0.0398365
																Mtmr3	-0.235026	0.014263		Rtkn2	0.893926	0.0489759
																Myo18a	-0.153124	0.0372156		S100a1	0.553342	0.00280881
																Myo1e	0.527492	0.00463237		S1pr3	1.08174	3.275e-06
																Naa50	0.212981	0.0215346		Serpina3n	2.70939	8.3482e-08
																Nckap1l	0.866709	2.8021e-05		Slc14a1	0.915264	0.0044017
																Nckap5l	-0.392905	0.044518		Spata13	0.496933	0.0145562
																Nfe2l2	0.636335	0.00046902		Stat3	0.53101	0.00051863
																Nkap	0.312864	0.0367982		Stra6	1.05412	0.00068299
																Oasl2	1.08393	0.0172694		Sulf1	0.542329	0.0109726
																Odf2	-0.446931	0.044518		Taok3	-0.359652	0.00150503
																Osmr	1.41194	2.4854e-08		Tap2	0.687288	0.0333479
																P3h3	-0.545073	0.00979974		Tfcp2l1	1.19531	3.3456e-09
																Pacsin1	-0.177423	0.020687		Tgfb1	0.846897	0.00831199
																Parp14	0.832499	0.0100573		Tgfbr2	0.704964	3.371e-05
																Pcbp4	-0.237189	0.044518		Tgm2	0.716143	0.0295422
																Pcdhb14	0.569879	5.7248e-05		Tln1	0.353922	0.0237138
																Pcdhb2	1.03358	5.4941e-10		Tmem176a	1.13348	8.1834e-05
																Pcdhb3	0.512319	0.00408351		Tmem176b	0.968005	7.2947e-05
																Pcdhb8	0.650583	1.0248e-05		Tnc	-0.995627	0.0360149
																Pcdhb9	0.520678	0.00342257		Tnc	-0.995627	0.0360149
																Pcdhga2	0.574129	0.00085984		Tnfrsf1a	0.820336	0.0185601
																Pdpn	0.586451	0.0439514		Tnpo1	0.234289	0.0136554
																Pgp	-0.356774	0.0461004		Tor3a	0.645046	0.030627
																Pigv	-0.627414	0.020763		Trem2	2.00365	1.715e-12
																Pip4p2	0.233992	0.0217922		Trf	0.905578	0.030859
																Pitpnm1	-0.383934	0.00278586		Tyrobp	1.77695	2.2003e-09
																Plcd3	-0.506142	0.0141537		Unc93b1	0.836282	0.00053808
																Plek	0.699598	1.4031e-05		Vcam1	0.498496	0.00701201
																Plekha3	0.257331	0.0300253		Vim	1.24634	7.1846e-05
																Ppargc1b	-0.484855	0.0221504		Vsir	0.578428	0.0098012
																Ppfia4	-0.568976	0.0405763		Wipf1	0.552708	0.0136554
																Ppp1r12c	-0.292123	0.0172694		Zc3hav1	0.650621	0.00859727
																Ppp2r5b	-0.200427	0.0405763
																Ppp6r2	-0.293971	0.0366952
																Prdx6	0.416563	0.00046902
																Pros1	0.569514	0.0136398
																Ptgs2	0.869883	0.0159052
																Ptprc	1.38717	3.9985e-09
																Ptpru	-0.344632	0.0366952
																Rab8b	0.329308	0.0297227
																Rac1	0.204116	0.0299671
																Radil	-0.434895	0.0368724
																Rtkn2	0.831084	0.0368724
																S1pr3	0.86593	0.00013179
																Scrib	-0.372009	0.00920033
																Sema4f	-0.363221	0.0439514
																Sergef	-0.316541	0.044518
																Serp1	0.313011	0.028982
																Serpina3n	1.99767	5.1833e-05
																Sh3glb1	0.271055	0.0187099
																Six3	1.19465	0.00633043
																Skap2	0.511905	0.0192913
																Slc14a1	0.678612	0.0412761
																Slc16a11	-1.05254	0.00194513
																Slc29a3	0.53762	0.0145208
																Slc2a8	-0.542959	0.0111932
																Slc9a8	-0.324363	0.0300253
																Snrnp70	-0.340099	0.0336956
																Spata13	0.462731	0.0118739
																Spred1	0.26859	0.0140231
																Srrm4	-0.401408	0.0405763
																St6gal1	0.359517	0.0220982
																Stat3	0.372685	0.0227307
																Stra6	0.745875	0.0282259
																Sulf1	0.477898	0.0160564
																Svip	0.419964	0.0247389
																Syngr1	-0.19342	0.0148838
																Szt2	-0.349324	0.0271654
																Tac1	0.666195	0.0366952
																Tecpr1	-0.299551	0.0483928
																Tet3	-0.266197	0.0282259
																Tfcp2l1	0.764792	0.00035393
																Tgfa	0.414568	0.044518
																Tgfb1	0.65385	0.0461004
																Tgfbr1	0.431548	0.00228404
																Tgfbr2	0.531862	0.00208697
																Tlr3	0.468129	0.00744673
																Tlr7	0.932141	0.0358254
																Tmed10	0.247898	0.0270125
																Tmem106b	0.234093	0.00769514
																Tmem145	-0.727142	0.00062677
																Tmem176a	0.746993	0.020195
																Tmem176b	0.732289	0.00323606
																Tmem47	0.436892	0.00750793
																Tmod2	0.188838	0.0372156
																Tnpo1	0.241174	0.00260533
																Tpd52	0.21832	0.0414098
																Trem2	1.58208	1.2622e-08
																Tspan12	0.476594	0.0385577
																Tyrobp	1.37695	1.9213e-06
																Ube2d3	0.229903	0.0125538
																Unc45a	-0.437414	0.0493717
																Unc93b1	0.676732	0.00518489
																Vcam1	0.451121	0.00798854
																Wipf1	0.452709	0.0369321
																Xist	-1.21558	2.15e-08
																Yipf6	0.25261	0.0283269
																Zfp219	-0.635409	0.0418615
																Zfp758	0.75338	0.0010397
																Zfp943	0.336562	0.0350885

## Sheet: 3xTg-AD Males
6 vs. 9 months				6 vs. 12 months				6 vs. 15 months				6 vs. 18 months
Gene	Log2FoldChange	Padj		Gene	Log2FoldChange	Padj		Gene	Log2FoldChange	Padj		Gene	Log2FoldChange	Padj
No significant genes				C1qa	0.812026	0.0276986		Atp6v0c	1.12416	0.00363551		Aaas	0.535549	0.0484044
				C1qb	0.655569	0.0492444		B2m	0.632215	0.0371082		Abca1	0.559546	0.0266426
				C1qc	0.792762	0.00017015		C1qa	1.2153	1.3043e-07		Abcc9	0.711251	0.0120383
				C4b	1.11312	0.0213032		C1qb	0.967795	2.2222e-06		Acer2	1.33374	0.00061522
				Cd68	1.11291	0.0213032		C1qc	0.993157	1.1021e-09		Adcy8	-0.362887	0.0266426
				Ctss	0.724298	0.0256292		C3ar1	1.5196	4.3306e-05		Adhfe1	0.570319	0.0358401
				Glo1	-0.706349	0.00022228		C4b	1.89416	1.9411e-10		Ahsa2	-0.537502	0.0405258
				Hexb	0.418022	0.0307012		Cd33	0.804514	0.00018561		Anapc16	0.335857	0.0220758
				Mpeg1	0.839485	0.0307012		Cd68	1.53498	5.5034e-07		Apod	1.96115	0.0484044
				Rps2	0.914283	0.0307012		Csf3r	1.05305	0.0431161		Apoe	0.388217	0.0103497
								Ctss	0.987567	2.5468e-06		Arpc1b	0.865895	0.00091127
								Cx3cr1	0.689293	0.0153864		Atp6v0c	0.961754	0.00786732
								Cxcl12	0.588249	0.000172		B2m	0.570641	0.0266426
								Dock2	0.763091	0.0302257		Bnip3	0.533095	0.00934717
								Fcer1g	1.07893	0.00030669		Bsg	0.273276	0.0239423
								Fcgr2b	1.39526	0.0034619		C1qa	1.3473	3.2e-11
								Fcgr3	0.850137	0.012338		C1qb	1.06622	2.6e-09
								Ftl1	0.367875	0.039144		C1qc	1.30553	7.36e-20
								Glo1	-0.702476	2.9713e-05		C3ar1	1.99106	1.48e-10
								Gpnmb	2.03102	0.0145279		C4b	2.25326	1.08e-18
								Grn	0.530814	0.00142318		Cacna1g	-0.450181	0.0220758
								Hddc3	0.861857	0.0316102		Cd109	1.31276	0.0321239
								Hexb	0.523989	6.5597e-05		Cd151	0.53022	0.0447327
								Hmcn1	-1.14848	0.00565282		Cd33	0.771658	0.00018326
								Hnrnpm	-0.335684	0.0371082		Cd68	1.78455	3.23e-11
								Hpgds	0.74402	0.0284767		Cfh	1.00409	0.030854
								Itgb2	1.37744	1.4951e-05		Clu	0.361624	0.0317839
								Laptm5	0.791948	0.00063572		Cp	0.916053	0.0414281
								Lgals3bp	0.915705	0.0161632		Csf3r	1.13922	0.00523453
								Lyz2	2.05544	0.00010233		Cst3	0.414025	0.00593627
								Mpeg1	1.28037	3.5272e-07		Ctsa	0.298839	0.0140532
								Nckap1l	0.595775	0.0115569		Ctsd	0.619381	0.00061522
								Pld4	0.890227	0.0355449		Ctss	0.997738	8.59e-08
								Stra6	1.12866	0.0017442		Cxcl12	0.884551	9.15e-13
								Tent5c	1.34997	0.00482849		Cyp4f15	0.797755	0.0143764
								Tfcp2l1	0.947755	0.00131105		Dhdh	0.545258	0.0344096
								Tgfb1	0.688987	0.0283367		Eng	0.69091	0.00512492
								Trib1	-0.661926	0.0252689		Ephb2	-0.603697	0.0266426
								Tyrobp	1.03531	0.00174764		Ephx1	0.503025	0.0239423
								Unc93b1	0.754262	0.00702988		Ezr	0.675383	4.11e-06
								Zfp760	-0.771094	0.00015755		Fah	0.577725	0.00203704
												Fam107a	0.733306	0.0111048
												Far2	-0.398814	0.0447327
												Farp1	0.305641	0.0100422
												Fcer1g	1.17135	7.98e-06
												Fcgr2b	1.78277	1.51e-06
												Fcgr3	1.12835	7.59e-06
												Fgf2	0.661947	0.038364
												Fn1	0.748763	0.0171215
												Fth1	0.570653	3.08e-09
												Ftl1	0.443503	0.00059481
												Fxyd1	0.752038	0.00052233
												Fxyd5	0.668645	0.0451822
												Galnt15	1.88047	0.0405258
												Gfap	1.41351	0.00568598
												Gk	-0.335281	0.0413276
												Glo1	-0.758267	1.92e-07
												Glul	0.287874	0.0102361
												Gpnmb	2.63646	8.61e-06
												Grn	0.488479	0.0016886
												Gstm1	0.665984	6.88e-07
												Hba-a1	2.09401	0.0155929
												Hddc3	0.827761	0.0140532
												Hexb	0.465434	0.00019388
												Hmga1	0.901041	0.00240222
												Hpgds	0.645169	0.0498457
												Igfbp7	1.07529	0.00959363
												Igsf11	0.443982	0.0129468
												Il6ra	0.601105	0.0341687
												Inpp5d	0.596131	0.00040988
												Irgm1	0.533879	0.0278373
												Itgb2	1.40102	1.61e-06
												Itm2a	-0.884559	0.00060189
												Laptm5	0.735058	0.00059481
												Lgals3bp	0.885957	0.00618878
												Ly6a	0.968562	0.0447327
												Lyz2	2.5222	7.13e-09
												Mafb	0.706024	0.0386671
												Man2b1	0.559219	0.00045496
												Mgp	1.32436	0.0235799
												Mpeg1	1.4209	7.37e-11
												Mt1	1.03344	4.11e-05
												Nckap1l	0.746034	4.44e-05
												Nsd2	-0.235461	0.0300741
												Opalin	-1.12606	0.0328646
												Osmr	1.63757	6.43e-06
												Pabpc1	0.282811	0.0166646
												Papss2	0.53798	0.0157374
												Pbxip1	0.464308	0.0468641
												Pcdhb14	0.462456	0.0164334
												Pcdhb8	0.677508	0.0300241
												Pdyn	0.958751	0.00240222
												Piezo1	0.80647	0.00549257
												Plek	0.630147	0.0131708
												Podxl	0.85731	0.0101058
												Polr2a	0.461928	0.0468641
												Ppp1r18	0.666408	0.0468641
												Prdx6	0.3446	0.00167911
												Pros1	0.657589	0.0468641
												Prr36	0.616999	0.0358401
												Ptprc	1.0057	0.0166646
												Rccd1	0.706032	0.0266426
												Rnps1	0.625677	0.0143764
												Rps2	0.846515	0.00641519
												Serpina3n	1.84567	3.98e-05
												Slc15a2	0.689339	0.0498457
												Slc7a3	-0.828805	0.0120383
												Snx16	-0.322254	0.0421751
												Sorbs1	0.351333	0.0266426
												Stat3	0.416512	0.0245374
												Stra6	1.52272	6.38e-08
												Tent5c	1.29743	0.00203704
												Tet1	-0.477417	0.00618878
												Tfcp2l1	1.29978	1.58e-08
												Tgfb1	0.722907	0.00670193
												Tgm2	0.923633	0.0416974
												Tlr7	1.01435	0.0101058
												Tmem176a	1.03845	0.00042209
												Tmem176b	0.645697	0.0114749
												Tnc	-1.12575	0.00240222
												Tns2	0.740698	0.0468641
												Tsc22d4	0.4335	0.0498457
												Tyrobp	1.0552	0.00040988
												Unc93b1	0.663174	0.0157374
												Vim	0.83689	0.0484044
												Vsir	0.51663	0.0307707
												Vwa5a	0.527181	0.0201004
												Vwf	2.2048	5.96e-06
												Wfs1	0.859636	0.0128551
												Wipf3	0.694829	0.00268142
												Zfp760	-0.684131	0.00059895

## Sheet: WT Females
6 vs. 9 months				6 vs. 12 months				6 vs. 15 months				6 vs. 18 months				6 vs. 21 months
Gene	Log2FoldChange	Padj		Gene	Log2FoldChange	Padj		Gene	Log2FoldChange	Padj		Gene	Log2FoldChange	Padj		Gene	Log2FoldChange	Padj
No significant genes				Rny1	1.79223	3.36093e-14		Btg2	1.32089	8.00827e-07		mt-Tm	2.52945	2.08897e-07		Xist	1.97253	2.27421e-79
				Xist	0.876809	5.88376e-14		Rny1	1.19625	4.01153e-05		Rny1	1.31313	1.11825e-06		Mpeg1	1.09013	3.61287e-13
				Rny3	1.8017	4.21294e-12		mt-Tm	2.15008	4.61602e-05		Pttg1	1.06207	1.243e-05		Pttg1	1.40683	6.97085e-11
				Rnu12	1.27764	5.49325e-08		Dusp1	1.47729	6.63612e-05		Rny3	1.28342	2.97864e-05		Cd68	1.28306	7.20301e-08
				mt-Tl1	1.06604	1.29028e-07		Rny3	1.20498	0.00018463		Snora73b	0.684868	0.000186686		Rny1	1.33461	2.25782e-07
				Ccdc107	0.718223	7.75718e-06		mt-Tl1	0.803434	0.00111421		Ccdc107	0.603927	0.00113371		Pcdhb8	0.843815	6.45761e-07
				mt-Tm	2.19152	1.03802e-05		Klf2	1.52228	0.00132864		Rnu12	0.935396	0.00143044		Clec7a	3.88407	8.2317e-06
				Rps29	0.638683	5.46349e-05		Pcdhb8	0.626719	0.00157605		Snord13	1.32446	0.00293195		Rny3	1.28791	1.66261e-05
				Rnu11	1.08542	0.00041645		Spred3	-0.398113	0.00725842		Cd68	0.884193	0.00369078		C1qa	0.870913	4.75875e-05
				Snora73b	0.65319	0.00041645		Fos	1.83418	0.0116487		mt-Tv	4.06128	0.0037996		C4b	2.0987	6.84213e-05
				Pcdhb8	0.643931	0.00171984		Txnip	1.13659	0.0116487		Rpph1	0.887914	0.00412782		Frmpd4	-0.594948	9.64848e-05
				Snora20	1.17211	0.0032852		Six4	0.719717	0.0156303		Btg2	0.920303	0.00521151		Lyz2	1.33812	0.00011224
				Snord83b	1.47286	0.0032852		Pcdhb2	0.717796	0.0200704		Mir6236	6.26726	0.0067484		mt-Tl1	0.861688	0.000113385
				Rplp1	0.567792	0.00603867		Pspc1	-0.304685	0.0277263		Mpeg1	0.570724	0.00820203		Banp	-0.741464	0.000252803
				Vaultrc5	1.03246	0.00675432		Eif2ak2	0.697144	0.0313173		Eif2ak2	0.752152	0.00957653		mt-Tm	1.91148	0.000264644
				mt-Tw	0.792327	0.00846103		Rnu12	0.767983	0.0335053		Frmpd4	-0.473434	0.0116558		Pcdhb2	0.865293	0.000572944
				Ndufa4	0.423858	0.00846103		Rpl39	0.427855	0.0364457		Ythdc2	-0.354863	0.0116558		Ctss	0.769551	0.00170034
				Snord13	1.23792	0.00846103						Clec7a	2.81858	0.0138057		Cd74	1.79331	0.00188714
				Snora47	0.888361	0.0176721						Oasl2	1.22449	0.0150506		Creb5	0.757279	0.00188714
				Snord118	1.08058	0.0197579						Ccn1	1.38341	0.0158023		Cd84	1.17841	0.00204437
				Mir6236	5.74507	0.0247909						Tfrc	-0.546997	0.0214881		Eif2ak2	0.805148	0.00343298
				Pttg1	0.769191	0.0253913						Parp12	0.678724	0.021829		Lgals3bp	0.949581	0.00387177
				Rpl39	0.437195	0.0415276						Pcdhb2	0.694214	0.0273601		Dnajb5	-0.693957	0.00662006
				Snord104	0.863052	0.0481476						Ripor1	-0.428593	0.0312745		Bdnf	-0.726266	0.00740506
				Rnu1a1	2.68093	0.048646						Abcg2	-0.514434	0.0325475		B2m	0.579167	0.0090097
				Rpl41	0.408026	0.048646						Fos	1.64889	0.0341031		Rundc3a	-0.283865	0.0090097
												Aldh2	0.32085	0.0363075		Galnt9	-0.452386	0.00931889
												Scrt1	0.353073	0.0363075		Plek	0.582067	0.00931889
												Tmem200a	-0.563987	0.0392611		Vip	-0.750915	0.00931889
												Vip	-0.657719	0.0410901		Hjurp	0.614686	0.01652
												Prkab2	-0.410854	0.0454529		Zfand1	0.527627	0.01652
												Adamts1	0.65994	0.0465476		C1qc	0.474859	0.0183909
												Hist1h1e	0.416573	0.0465476		Dpp9	-0.31326	0.0183909
																Hexb	0.470727	0.0196615
																C1qb	0.544104	0.021858
																Fxyd1	0.511559	0.025065
																Fabp7	-0.708462	0.0253433
																Lama5	0.55898	0.0253433
																Pcdhb6	0.629472	0.0255343
																Gpr17	-0.844156	0.0269142
																Pcdhb9	0.459147	0.0275092
																Snord13	1.10371	0.0275092
																Trib2	-0.379601	0.0275092
																Gfap	1.22593	0.028288
																Frmd4b	0.474802	0.0294665
																Gpnmb	1.31252	0.0294665
																Neat1	0.643281	0.0306841
																Gstm1	0.381452	0.0320818
																Ptprc	0.973143	0.0320818
																Spred3	-0.343324	0.0320818
																Aldh2	0.310986	0.0421259
																Dpysl4	-0.5469	0.0421259
																Tap2	0.861594	0.0421259
																Ube2g1	-0.399582	0.0421259
																Edc4	-0.284822	0.0447597
																Pcdhb11	0.584608	0.0447597
																Ubac1	-0.314219	0.0447597
																Ftl1	0.386162	0.0462701

## Sheet: WT Males
6 vs. 9 months				6 vs. 12 months				6 vs. 15 months				6 vs. 18 months				6 vs. 21 months
Gene	Log2FoldChange	Padj		Gene	Log2FoldChange	Padj		Gene	Log2FoldChange	Padj		Gene	Log2FoldChange	Padj		Gene	Log2FoldChange	Padj
No significant genes				Slc2a1	0.817136	3.57171e-05		Klf2	1.82862	1.11002e-05		C4b	1.30864	1.41448e-07		C4b	1.71677	6.20057e-15
				Ccdc187	-1.06752	0.000360587		Klf4	1.0251	0.0145091		Galnt15	1.21536	1.69972e-05		Galnt15	1.39095	9.11425e-08
				Klf2	1.62874	0.000360587		Nes	1.01585	0.0145091		Klf2	1.71381	3.27048e-05		Pcdhb2	0.909767	7.92998e-06
				Bmp5	1.32628	0.000427264		Slc2a1	0.63017	0.0145091		Pcdhb2	0.796023	0.000342518		Gfap	1.24879	1.85454e-05
				Galnt15	1.00829	0.00444466						Gabra5	0.560721	0.00161667		Pcdhga2	0.749206	0.000216666
				Klhl13	-0.601851	0.0081492						Slc2a1	0.674867	0.00173217		Ahnak	0.900698	0.00155857
				Ahnak	0.843773	0.00878091						Ahnak	0.901405	0.00199095		Ctss	0.587326	0.00155857
				Sytl2	-0.550722	0.00878091						Ptprc	0.775849	0.00494384		Cxcl12	0.752431	0.00174418
				Ak4	0.504149	0.0118428						Fn1	0.767513	0.01105		Klf2	1.41216	0.00311255
				Arhgap31	0.544794	0.0118428						Dbp	0.594122	0.0228049		Lgals3bp	0.767856	0.00662486
				Nr1d2	0.254194	0.0118428						Adgrl4	0.792326	0.0234346		Fn1	0.758327	0.00818801
				Per2	0.842894	0.0118428						Gfap	0.90584	0.0234594		Pcdhb8	0.694514	0.0100531
				Shisa8	1.01588	0.0118428						Lifr	0.440102	0.0234594		Mpeg1	0.762774	0.0105091
				Smarca1	-0.354274	0.0130523						Podxl	0.813423	0.0234594		Pcdhga1	0.742276	0.0105091
				Mt2	0.889179	0.0147574						Ctss	0.485768	0.0351427		Pttg1	0.890545	0.0105091
				Gabrg3	-0.583015	0.014811						Cxcl12	0.621941	0.0368802		Nes	0.952627	0.0173495
				Igf1r	0.381524	0.0150686						Hexb	0.395533	0.0368802		Pcdhb14	0.519007	0.0283644
				Mrgprf	1.1927	0.0152163						Mylk	0.576779	0.0368802		Cd44	0.905414	0.0300618
				Vipr2	1.0681	0.0188387						Dcn	1.00119	0.0482815		Fmo2	1.56264	0.0300618
				Col1a1	-0.95288	0.0191559						Klf6	0.445421	0.0485194		Pcdhb6	0.703425	0.0302621
				Six3os1	-1.42461	0.0191559						Scn7a	0.953144	0.0485194		Cavin1	0.664303	0.031757
				Cdh10	-0.348011	0.019188										Tgfbr3	0.398189	0.0326842
				Gad2	-0.52464	0.019188										Ephx1	0.521166	0.0345267
				Ciart	0.91697	0.0205548										Gprin3	-0.515422	0.0345267
				Fkbp5	0.873048	0.0205548										Ptprc	0.673382	0.0345267
				Mxd4	0.463407	0.0210365
				Mdga2	-0.356059	0.021121
				Mertk	0.712402	0.021121
				Tuba8	0.586032	0.021121
				Foxp2	-0.768323	0.0230545
				Prkch	-1.05326	0.0235609
				Cdh22	0.47409	0.0245964
				Gramd3	-0.489467	0.0245964
				Tanc1	0.285925	0.0245964
				Sh3bp5l	0.375362	0.0247144
				Zbtb16	0.811709	0.0253523
				Scube3	-0.925409	0.0264748
				Oprk1	-0.835859	0.0270856
				Tle3	0.438793	0.0286091
				Lrrc55	-0.668014	0.0290359
				Fam210b	-0.557034	0.0340348
				Tmsb10	-0.449234	0.0340348
				Mmp14	-0.927385	0.0343992
				Zfp804a	-0.371625	0.0355765
				Kcnk12	0.494476	0.0388252
				Gprin3	-0.501633	0.0391353
				Nrros	0.895638	0.0409187
				Net1	0.546369	0.0421091
				Lsm11	0.423927	0.0476403
				Ly6c1	0.755366	0.0481543
				Ass1	-0.511802	0.0490177
				Bcl6	0.569877	0.0490177
				Nexn	-0.703721	0.0490177
				Onecut2	-0.719748	0.0490177
