# Supplementary material for: Age, sex and Alzheimer’s disease: a longitudinal study of 3xTg-AD mice reveals sex-specific disease trajectories and inflammatory responses mirrored in postmortem brains from Alzheimer’s patients
Source: Alzheimers Res Ther. 2024 Jun 22;16:134. doi: 10.1186/s13195-024-01492-x (PMC11193202; doi:10.1186/s13195-024-01492-x)
Supplement: Supplementary file 7 — Additional file 7: Supplementary Table 5. Altered pathways between ages in 3xTg-AD and WT females. Altered biological pathways involving differentially expressed genes identified in female 3xTg-AD brains between various age groups were predicted using Enrichr. [file 13195_2024_1492_MOESM7_ESM.xlsx]

## Sheet: 3xTg-AD F (6 vs. 18 mo.)
Term	Overlap	P-value	Adjusted P-value	Odds Ratio	Combined Score	Genes
Complement activation, classical pathway	5/17	4.80842e-10	1.05304e-07	184.611	3960.92	C1QB;C3;C4B;C1QA;C1QC
Complement and coagulation cascades	6/70	2.07839e-08	2.27583e-06	42.3707	749.5	C4B;C1QB;C3;C1QA;C3AR1;C1QC
Immune system	14/998	9.4321e-08	6.88543e-06	7.4956	121.253	C1QB;C1QA;ITGB2;LY86;CTSS;FYB;C4B;C3;TYROBP;PTPRC;FCGR2B;B2M;CTSD;C1QC
Lysosome	6/121	5.53309e-07	3.02937e-05	23.5198	338.857	HEXB;HEXA;LAPTM5;CD68;CTSD;CTSS
Systemic lupus erythematosus	6/139	1.24957e-06	5.00781e-05	20.3182	276.179	C4B;C1QB;C3;C1QA;FCGR2B;C1QC
Complement cascade	5/77	1.372e-06	5.00781e-05	30.6759	414.102	C4B;C1QB;C3;C1QA;C1QC
B lymphocyte cell surface molecules	3/11	2.39168e-06	7.48255e-05	159.112	2059.46	PTPRC;ITGB2;FCGR2B
Immunoregulatory interactions between a lymphoid and a non-lymphoid cell	5/119	1.17223e-05	0.000320899	19.3333	219.511	C3;TYROBP;ITGB2;FCGR2B;B2M
Innate immune system	7/319	1.36366e-05	0.000331823	10.2464	114.788	C4B;C1QB;C3;C1QA;LY86;CTSS;C1QC
Adaptive immune system	9/606	1.67508e-05	0.000366842	7.11595	78.2545	C3;TYROBP;PTPRC;ITGB2;FCGR2B;B2M;CTSD;CTSS;FYB
Interleukin-5 regulation of apoptosis	5/144	2.94599e-05	0.000586521	15.8361	165.21	C3;RGS2;HEXA;ITGB2;FOSL2
Prion diseases	3/35	9.09461e-05	0.00153787	39.7301	369.698	C1QB;C1QA;C1QC
Activation of C3 and C5	2/6	9.12893e-05	0.00153787	207.771	1932.58	C3;C4B
Chagas disease	4/104	0.000132198	0.00206795	17.2609	154.16	C1QB;C3;C1QA;C1QC
Leptin influence on immune response	4/110	0.000164164	0.0023968	16.2789	141.865	CSF3R;TAC1;FCGR2B;CTSS
Amino sugar and nucleotide sugar metabolism	3/45	0.00019374	0.00265182	30.2553	258.653	HEXB;HEXA;FUK
Endosomal/vacuolar pathway	2/9	0.000218047	0.00280895	118.708	1000.81	B2M;CTSS
Keratan sulfate degradation	2/11	0.000332064	0.00404011	92.3194	739.496	HEXB;HEXA
Signal regulatory protein (SIRP) family interactions	2/13	0.000469425	0.00460564	75.5265	578.835	TYROBP;FYB
CTL mediated immune response against target cells	2/13	0.000469425	0.00460564	75.5265	578.835	ITGB2;B2M
Chondroitin sulfate/dermatan sulfate degradation	2/13	0.000469425	0.00460564	75.5265	578.835	HEXB;HEXA
T helper cell surface molecules	2/13	0.000469425	0.00460564	75.5265	578.835	PTPRC;ITGB2
Glycosphingolipid biosynthesis: globo series	2/14	0.000546788	0.00460564	69.2292	520.011	HEXB;HEXA
Hyaluronan metabolism	2/14	0.000546788	0.00460564	69.2292	520.011	HEXB;HEXA
Lectin-induced complement pathway	2/14	0.000546788	0.00460564	69.2292	520.011	C3;C4B
Complement cascade regulation	2/14	0.000546788	0.00460564	69.2292	520.011	C3;C4B
Phagosome	4/154	0.000591097	0.00470965	11.4783	85.324	C3;ITGB2;FCGR2B;CTSS
Semaphorin interactions	3/66	0.000602147	0.00470965	20.1489	149.405	TYROBP;PTPRC;TREM2
Glycosphingolipid biosynthesis: ganglio series	2/15	0.000629902	0.00475685	63.9006	470.944	HEXB;HEXA
Other glycan degradation	2/16	0.000718739	0.00507754	59.3333	429.455	HEXB;HEXA
Other semaphorin interactions	2/16	0.000718739	0.00507754	59.3333	429.455	TYROBP;TREM2
Cells and molecules involved in local acute inflammatory response	2/17	0.000813271	0.00556583	55.375	393.962	C3;ITGB2
Glycosaminoglycan degradation	2/19	0.00101931	0.0067645	48.8554	336.547	HEXB;HEXA
Interleukin-2 signaling pathway	8/847	0.00110778	0.00713543	4.33873	29.5267	PTPRC;ITGB2;LAPTM5;CD68;CTSD;CTSS;FYB;FOSL2
Fc gamma receptor-mediated phagocytosis	3/94	0.00167936	0.010508	13.9296	89.0011	PTPRC;DOCK2;FCGR2B
Nef in HIV-1 replication and disease pathogenesis	2/28	0.00222109	0.0135116	31.9295	195.081	DOCK2;B2M
Integrin beta-2 pathway	2/29	0.00238181	0.0140978	30.7454	185.699	C3;ITGB2
Keratan sulfate/keratin metabolism	2/31	0.00271926	0.0156715	28.6221	169.082	HEXB;HEXA
Glycosphingolipid metabolism	2/38	0.00406547	0.0228292	23.0486	126.888	HEXB;HEXA
Chondroitin sulfate/dermatan sulfate metabolism	2/48	0.00642032	0.0351513	18.029	91.0155	HEXB;HEXA
Translation factors	2/50	0.0069503	0.0371248	17.276	85.8441	EEF1A1;EEF2K
Amyloids	2/51	0.0072225	0.0376602	16.9226	83.4379	CST3;B2M
T cell receptor signaling in naive CD8+ T cells	2/55	0.00835883	0.0425717	15.6423	74.8396	PTPRC;B2M

## Sheet: 3xTg-AD F (6 vs. 21 mo.)
Term	Overlap	P-value	Adjusted P-value	Odds Ratio	Combined Score	Genes
Lysosome	12/121	1.55868e-08	9.44561e-06	9.92896	178.491	CD63;HEXB;LAMP2;CTSZ;HEXA;LAPTM5;CTSH;CD68;CTSD;CTSS;CTSC;CTSB
Immune system	33/998	4.55264e-08	1.37945e-05	3.26433	55.1834	C1QB;C1QA;UNC93B1;PROS1;UBE2D3;ITGB2;CTSS;FYB;IFIT2;C4B;C3;CDC42;INPP5D;CTSH;ITGAV;RAC1;B2M;CTSD;CTSC;CTSB;VCAM1;STAT3;LY86;PPP2R5B;TYROBP;PTPRC;IFI27;BCL2;TLR7;FCGR2B;CD44;TLR3;C1QC
Toll-like receptor endosomal trafficking and processing	2023-05-12	1.42807e-07	2.88471e-05	62.7397	988.888	UNC93B1;TLR7;CTSS;TLR3;CTSB
Complement activation, classical pathway	2023-05-17	1.06456e-06	0.000161281	36.5889	503.205	C1QB;C3;C4B;C1QA;C1QC
TGF-beta signaling in development	2023-05-26	1.04001e-05	0.00126049	20.8984	239.782	TGFB1;BMPR1B;TGFBR1;TGFBR2;BMPR1A
Pancreatic cancer	7/70	1.57278e-05	0.00136157	9.81913	108.6	CDC42;TGFB1;STAT3;TGFA;RAC1;TGFBR1;TGFBR2
Complement and coagulation cascades	7/70	1.57278e-05	0.00136157	9.81913	108.6	C4B;C1QB;C3;C1QA;PROS1;C3AR1;C1QC
Innate immune system	14/319	2.09699e-05	0.00158847	4.13646	44.5597	C1QB;C1QA;UNC93B1;PROS1;UBE2D3;LY86;CTSS;C4B;C3;BCL2;TLR7;TLR3;CTSB;C1QC
Platelet activation, signaling and aggregation	11/205	2.66186e-05	0.0016377	5.0684	53.39	APBB1IP;CDC42;CD63;FCER1G;TGFB1;PROS1;LAMP2;PLEK;CD9;RAC1;CLU
Chagas disease	8/104	2.70247e-05	0.0016377	7.38514	77.6825	C3;C1QB;C1QA;TGFB1;CFLAR;TGFBR1;TGFBR2;C1QC
Leptin influence on immune response	8/110	4.05242e-05	0.00223252	6.9486	70.2754	ABCA1;CSF3R;FCER1G;BCL2;TAC1;FCGR2B;CTSS;IFIT2
Interleukin-2 signaling pathway	24/847	4.5676e-05	0.00223775	2.68216	26.8053	CD53;FCER1G;CTSZ;STAT3;ITGB2;PLEK;LAPTM5;CFLAR;CTSS;FYB;TGFBR2;KLF6;PTPRC;CYTH4;MDFIC;INPP5D;BCL2;CTSH;CD68;CTSD;CTSC;CTSB;LIMS1;B4GALT5
Response to elevated platelet cytosolic calcium	7/83	4.80045e-05	0.00223775	8.13418	80.888	CD63;TGFB1;PROS1;PLEK;LAMP2;CD9;CLU
T cell receptor regulation of apoptosis	19/603	7.4507e-05	0.00321308	2.9583	28.1175	FCER1G;TGFB1;ITGB2;LTBP4;CFLAR;CLU;FYB;CDC42;FOLH1;PTPRC;PCBP4;ARHGDIB;BCL2;GTF2IRD1;TLR7;RAC1;LCP1;TLR3;CTSB
Adaptive immune system	19/606	7.95316e-05	0.00321308	2.94272	27.7774	VCAM1;UBE2D3;ITGB2;PPP2R5B;CTSS;FYB;C3;CDC42;TYROBP;PTPRC;INPP5D;CTSH;ITGAV;RAC1;FCGR2B;B2M;CTSD;CTSC;CTSB
Fc gamma receptor-mediated phagocytosis	7/94	0.000106361	0.00392758	7.10175	64.9715	CDC42;PTPRC;ARPC1B;INPP5D;RAC1;DOCK2;FCGR2B
Hemostasis pathway	16/468	0.00011018	0.00392758	3.19543	29.1213	CD63;FCER1G;TGFB1;PROS1;ITGB2;PLEK;PPP2R5B;CLU;APBB1IP;CDC42;INPP5D;LAMP2;CD9;ITGAV;RAC1;DOCK2
Gastrin pathway	5/44	0.000145095	0.00488487	11.2427	99.3647	BCL2;ITGAV;PTGS2;CD44;HDAC7
B lymphocyte cell surface molecules	2023-03-11	0.000231362	0.00701026	32.6465	273.301	PTPRC;ITGB2;FCGR2B
TGF-beta signaling in gastrointestinal stem cells	2023-03-11	0.000231362	0.00701026	32.6465	273.301	TGFB1;TGFBR1;TGFBR2
Complement cascade	6/77	0.000260069	0.00734334	7.43172	61.3456	C4B;C1QB;C3;C1QA;PROS1;C1QC
Interleukin-5 regulation of apoptosis	8/144	0.00026659	0.00734334	5.20244	42.815	C3;HEXA;ITGB2;BCL2;SCRIB;PTGS2;CD44;NFE2L2
Salmonella infection	2023-03-12	0.000305868	0.00805896	29.0176	234.821	CDC42;ARPC1B;RAC1
Signal regulatory protein (SIRP) family interactions	2023-03-13	0.00039426	0.0097909	26.1145	204.699	TYROBP;FYB;SKAP2
Alpha-V beta-3 integrin/OPN pathway	4/31	0.000420071	0.0097909	12.942	100.625	CDC42;ITGAV;RAC1;CD44
Keratan sulfate/keratin metabolism	4/31	0.000420071	0.0097909	12.942	100.625	HEXB;HEXA;CHST2;B4GALT5
TGF-beta regulation of skeletal system development	6/85	0.000444543	0.00997751	6.67642	51.5317	TGFB1;ID4;BMPR1B;TGFBR1;TGFBR2;BMPR1A
Complement cascade regulation	2023-03-14	0.000497537	0.0103968	23.7393	180.557	C3;C4B;PROS1
Hyaluronan metabolism	2023-03-14	0.000497537	0.0103968	23.7393	180.557	HEXB;HEXA;CD44
Clathrin derived vesicle budding	5/61	0.000678441	0.0137045	7.82302	57.0745	TPD52;FTH1;CTSZ;HIP1R;YIPF6
Colorectal cancer	5/62	0.000731128	0.0138195	7.68538	55.4955	TGFB1;BCL2;RAC1;TGFBR1;TGFBR2
TGF-beta receptor signaling in EMT (epithelial to mesenchymal transition)	2023-03-16	0.000752546	0.0138195	20.0851	144.453	TGFB1;TGFBR1;TGFBR2
PI3K subunit p85 role in regulation of actin organization and cell migration	2023-03-16	0.000752546	0.0138195	20.0851	144.453	CDC42;ARPC1B;RAC1
ALK in cardiac myocytes	4/37	0.00083544	0.0148402	10.5857	75.0266	TGFB1;TGFBR1;TGFBR2;BMPR1A
Mitochondrial pathway of apoptosis: BH3-only Bcl-2 family	6/97	0.000896149	0.0148402	5.79248	40.6482	CTSZ;CTSH;CTSD;CTSS;CTSC;CTSB
Cells and molecules involved in local acute inflammatory response	2023-03-17	0.000906082	0.0148402	18.6495	130.665	C3;VCAM1;ITGB2
Integrin beta-5 pathway	2023-03-17	0.000906082	0.0148402	18.6495	130.665	VCAM1;ITGAV;TGFBR1
Semaphorin interactions	5/66	0.000972925	0.0151057	7.17996	49.7945	CDC42;TYROBP;PTPRC;TREM2;RAC1
FSH regulation of apoptosis	10/263	0.000974232	0.0151057	3.50647	24.3134	AXL;ID4;PPP2R5B;APOE;FLNC;CFLAR;CLU;PPFIA4;HK2;TGFBR2
Senescence and autophagy	6/99	0.000997073	0.0151057	5.66734	39.1652	SH3GLB1;TGFB1;LAMP2;BCL2;CXCL14;CD44
Tob role in T-cell activation	2023-03-19	0.00126945	0.0187631	16.3166	108.818	TGFB1;TGFBR1;TGFBR2
Urokinase-type plasminogen activator (uPA) and uPAR-mediated signaling	4/42	0.00135377	0.0195329	9.1905	60.702	TGFB1;ITGB2;ITGAV;RAC1
Pathways in cancer	11/325	0.0014137	0.0199234	3.11224	20.4211	CDC42;CSF3R;TGFB1;STAT3;BCL2;TGFA;ITGAV;RAC1;PTGS2;TGFBR1;TGFBR2
PI3K class IB pathway in neutrophils	4/43	0.0014793	0.0199423	8.95439	58.3485	CYTH4;INPP5D;RAC1;DOCK2
Interleukin-3 regulation of hematopoietic cells	2023-03-20	0.00148087	0.0199423	15.3561	100.047	TGFB1;BCL2;TGFA
Myc repressed pathway	5/73	0.00153244	0.0201882	6.43856	41.7276	FTH1;DNMT3A;BCL2;CFLAR;CLU
RANKL regulation of apoptosis and immune response	5/74	0.00162833	0.0204442	6.34493	40.7357	CDC42;CSF3R;VCAM1;BCL2;CD44
Prion pathway	2023-03-21	0.0017131	0.0204442	14.5022	92.371	BCL2;GFAP;NFE2L2
S1P/S1P1 pathway	2023-03-21	0.0017131	0.0204442	14.5022	92.371	ITGAV;RAC1;PTGS2
Y branching of actin filaments	2023-03-21	0.0017131	0.0204442	14.5022	92.371	CDC42;ARPC1B;RAC1
Amino sugar and nucleotide sugar metabolism	4/45	0.00175429	0.0204442	8.51673	54.0445	HEXB;HEXA;FUK;HK2
Interleukin-3 signaling pathway	4/45	0.00175429	0.0204442	8.51673	54.0445	TGFB1;INPP5D;STAT3;BCL2
Activation of C3 and C5	2023-02-06	0.0019159	0.0215305	43.3465	271.244	C3;C4B
Integrated breast cancer pathway	7/152	0.00191856	0.0215305	4.24849	26.5793	CDC42;GRN;BCL2;RAC1;TGFBR1;BMPR1A;TGFBR2
Phagosome	7/154	0.00206617	0.0227655	4.19026	25.9044	C3;LAMP2;ITGB2;ITGAV;RAC1;FCGR2B;CTSS
Signaling by bone morphogenetic protein (BMP)	2023-03-23	0.00224285	0.023845	13.0507	79.6092	UBE2D3;BMPR1B;BMPR1A
Interleukin-11 pathway	2023-03-23	0.00224285	0.023845	13.0507	79.6092	TGFB1;PDPN;BCL2
Toll receptor cascades	7/159	0.00247375	0.0258464	4.05139	24.3165	UNC93B1;UBE2D3;LY86;TLR7;CTSS;TLR3;CTSB
Immunoregulatory interactions between a lymphoid and a non-lymphoid cell	6/119	0.00255501	0.026243	4.65953	27.816	C3;TYROBP;VCAM1;ITGB2;FCGR2B;B2M
ALK1 pathway	2023-03-26	0.00321028	0.0318923	11.3467	65.1458	TGFB1;TGFBR1;TGFBR2
RXR/VDR pathway	2023-03-26	0.00321028	0.0318923	11.3467	65.1458	ABCA1;TGFB1;BCL2
Oncostatin M	10/311	0.0033294	0.0325422	2.94005	16.7729	STAT3;TGFA;CTSH;ITGAV;AMPD3;OSMR;PTGS2;B2M;HK2;CTSB
Transcription factor regulation of microRNAs related to cardiac hypertrophy	2023-02-08	0.00352242	0.0333529	28.8947	163.215	TGFB1;STAT3
Nef-induced signal transduction	2023-02-08	0.00352242	0.0333529	28.8947	163.215	RAC1;DOCK2
CTCF pathway	2023-03-27	0.00358121	0.0333879	10.8733	61.2393	TGFB1;TGFBR1;TGFBR2
Cell-cell communication	6/129	0.00381089	0.0349307	4.27853	23.8309	TYROBP;RAC1;FLNC;FYB;SKAP2;LIMS1
Interleukin-4 regulation of apoptosis	9/267	0.00387262	0.0349307	3.07987	17.1051	ST6GAL1;FCER1G;VCAM1;GCNT1;CD9;PTGS2;SULF1;CTSC;CHST2
TGF-beta receptor activation of SMADs	2023-03-28	0.00397725	0.0349307	10.4379	57.6919	TGFB1;TGFBR1;TGFBR2
Nef in HIV-1 replication and disease pathogenesis	2023-03-28	0.00397725	0.0349307	10.4379	57.6919	RAC1;DOCK2;B2M
S1P/S1P3 pathway	2023-03-29	0.00439892	0.0358385	10.0359	54.4589	ITGAV;S1PR3;RAC1
Sema4D in semaphorin signaling	2023-03-29	0.00439892	0.0358385	10.0359	54.4589	CDC42;PTPRC;RAC1
Integrin beta-2 pathway	2023-03-29	0.00439892	0.0358385	10.0359	54.4589	C3;VCAM1;ITGB2
Alpha-4 beta-7 integrin signaling	2023-02-09	0.00449459	0.0358385	24.7657	133.855	VCAM1;CD44
Endosomal/vacuolar pathway	2023-02-09	0.00449459	0.0358385	24.7657	133.855	B2M;CTSS
cAMP receptor, G-protein-independent pathways inferred from amoeba model	2023-02-09	0.00449459	0.0358385	24.7657	133.855	KLF6;STAT3
Inactivation of Cdc42 and Rac	2023-02-09	0.00449459	0.0358385	24.7657	133.855	CDC42;RAC1
Cell surface interactions at the vascular wall	5/94	0.00461284	0.0363037	4.91411	26.4325	FCER1G;PROS1;INPP5D;ITGB2;ITGAV
Nectin adhesion pathway	2023-03-30	0.00484667	0.0376549	9.66373	51.5025	CDC42;ITGAV;RAC1
NF-kappaB activation by non-typeable Hemophilus influenzae	2023-03-31	0.00532095	0.0408164	9.31812	48.7907	TGFB1;TGFBR1;TGFBR2
Systemic lupus erythematosus	6/139	0.00547529	0.0414753	3.95482	20.5948	C4B;C3;C1QB;C1QA;FCGR2B;C1QC
Shigellosis	4/62	0.00564378	0.041929	6.01526	31.1422	CDC42;ARPC1B;RAC1;CD44
TGF-beta signaling pathway	7/185	0.00567356	0.041929	3.45503	17.8692	CDC42;KLF6;TGFB1;STAT3;RAC1;TGFBR1;TGFBR2
Glycoprotein VI-mediated activation cascade	3/33	0.00635074	0.046368	8.69604	43.9948	CDC42;FCER1G;RAC1
CD28-dependent Vav1 pathway	2023-02-11	0.00676349	0.0471723	19.2602	96.2283	CDC42;RAC1
Keratan sulfate degradation	2023-02-11	0.00676349	0.0471723	19.2602	96.2283	HEXB;HEXA
Monocyte and its surface molecules	2023-02-11	0.00676349	0.0471723	19.2602	96.2283	ITGB2;CD44
MHC class II antigen presentation	5/103	0.00677226	0.0471723	4.46077	22.2812	CTSH;CTSD;CTSS;CTSC;CTSB
EPO receptor signaling	3/34	0.00690701	0.0475642	8.41509	41.8669	PTPRU;PTPRC;STAT3
Signaling by TGF-beta receptor complex	4/66	0.007037	0.0479149	5.62603	27.8859	TGFB1;UBE2D3;TGFBR1;TGFBR2

## Sheet: 3xTg-AD F (6 vs. 24 mo.)
Term	Overlap	P-value	Adjusted P-value	Odds Ratio	Combined Score	Genes
Lysosome	14/121	9.75123e-13	5.09014e-10	17.563	485.725	CTSA;CD63;HEXB;CTSZ;HEXA;LAPTM5;CTSS;CTSH;MAN2B1;GUSB;CD68;CTSD;CTSC;CTSB
Immune system	28/998	6.95439e-09	1.8151e-06	4.09528	76.9253	CD86;C1QB;C1QA;UNC93B1;PROS1;ITGB2;CTSS;FYB;C4B;C3;LGALS3;INPP5D;CTSH;B2M;CTSD;CTSC;CTSB;CTSA;VCAM1;STAT3;TAP2;LY86;TYROBP;PTPRC;IFI27;FCGR2B;CD44;C1QC
Interleukin-2 signaling pathway	24/847	7.9215e-08	1.37834e-05	4.04772	66.1846	CD53;FCER1G;CSF1;CTSZ;ITGB2;PLEK;STAT3;LAPTM5;ADD3;MT3;CTSS;FYB;TGFBR2;PTPRC;CYTH4;CCND1;MDFIC;INPP5D;CTSH;VIM;CD68;CTSD;CTSC;CTSB
Complement activation, classical pathway	2023-05-17	1.81761e-07	2.37198e-05	52.9567	821.919	C1QB;C3;C4B;C1QA;C1QC
Complement and coagulation cascades	7/70	1.5054e-06	0.000157164	14.2684	191.289	C4B;C1QB;C3;C1QA;PROS1;C3AR1;C1QC
Hyaluronan metabolism	2023-04-14	3.80254e-06	0.000330821	50.5197	630.478	HEXB;HEXA;GUSB;CD44
Response to elevated platelet cytosolic calcium	7/83	4.77716e-06	0.00035624	11.82	144.814	CD63;TGFB1;PROS1;PLEK;CD9;TLN1;CLU
Platelet activation, signaling and aggregation	10/205	6.50667e-06	0.00042456	6.67142	79.6747	APBB1IP;CD63;TGFB1;FCER1G;PROS1;PLEK;CD9;TLN1;CLU;RHOB
Adaptive immune system	17/606	8.23131e-06	0.000445605	3.85835	45.1719	CD86;CTSA;VCAM1;ITGB2;TAP2;CTSS;FYB;C3;TYROBP;PTPRC;INPP5D;CTSH;FCGR2B;B2M;CTSD;CTSC;CTSB
Oncostatin M	12/311	8.53649e-06	0.000445605	5.26318	61.4274	CCND1;STAT3;TNC;HMOX1;CTSH;VIM;OSMR;B2M;MT3;HK2;TGM2;CTSB
FSH regulation of apoptosis	11/263	9.65518e-06	0.000458182	5.69992	65.8228	AXL;ID4;APOE;FLNC;EZR;TLN1;CLU;MT3;HK2;RHOB;TGFBR2
Mitochondrial pathway of apoptosis: BH3-only Bcl-2 family	7/97	1.3453e-05	0.000585208	9.97424	111.874	CTSA;CTSZ;CTSH;CTSD;CTSS;CTSC;CTSB
Chagas disease	7/104	2.12249e-05	0.000852261	9.25117	99.5457	C3;C1QB;C1QA;TGFB1;TGFBR2;TNFRSF1A;C1QC
Complement cascade	6/77	3.66619e-05	0.00136696	10.7776	110.08	C4B;C1QB;C3;C1QA;PROS1;C1QC
Fibroblast growth factor 1	2023-04-26	5.26708e-05	0.00183294	22.9496	226.087	CEBPA;CCND1;S1PR3;TNPO1
Innate immune system	11/319	5.70056e-05	0.00185981	4.65024	45.4438	C4B;C3;C1QB;LGALS3;C1QA;UNC93B1;PROS1;LY86;CTSS;CTSB;C1QC
B lymphocyte cell surface molecules	2023-03-11	8.05674e-05	0.00247389	47.0672	443.675	PTPRC;ITGB2;FCGR2B
Toll-like receptor endosomal trafficking and processing	2023-03-12	0.000106789	0.00279687	41.8354	382.571	UNC93B1;CTSS;CTSB
Hemostasis pathway	13/468	0.000110102	0.00279687	3.74208	34.1057	CD63;TGFB1;FCER1G;PROS1;ITGB2;PLEK;CLU;RHOB;APBB1IP;INPP5D;CD9;TLN1;DOCK2
T cell receptor regulation of apoptosis	15/603	0.000111296	0.00279687	3.36368	30.6206	CD86;TGFB1;FCER1G;ITGB2;CLU;MT3;FYB;TNFRSF1A;FOLH1;PTPRC;CCND1;ARHGDIB;LCP1;VIM;CTSB
Fc gamma receptor-mediated phagocytosis	6/94	0.000112518	0.00279687	8.68812	78.9959	GSN;PTPRC;ARPC1B;INPP5D;DOCK2;FCGR2B
Systemic lupus erythematosus	7/139	0.000134802	0.00319849	6.78616	60.4762	CD86;C4B;C3;C1QB;C1QA;FCGR2B;C1QC
Complement cascade regulation	2023-03-14	0.000174607	0.00396281	34.2255	296.153	C3;C4B;PROS1
MHC class II antigen presentation	6/103	0.000186194	0.00398883	7.87842	67.6655	CTSA;CTSH;CTSD;CTSS;CTSC;CTSB
Semaphorin interactions	5/66	0.000191036	0.00398883	10.392	88.987	TYROBP;PTPRC;TREM2;TLN1;RHOB
Other glycan degradation	2023-03-16	0.000265466	0.00532973	28.9572	238.434	HEXB;HEXA;MAN2B1
Cells and molecules involved in local acute inflammatory response	2023-03-17	0.00032045	0.00619537	26.8874	216.33	C3;VCAM1;ITGB2
Immunoregulatory interactions between a lymphoid and a non-lymphoid cell	6/119	0.000406643	0.00758099	6.75741	52.759	C3;TYROBP;VCAM1;ITGB2;FCGR2B;B2M
Glycosaminoglycan degradation	2023-03-19	0.000451275	0.00811021	23.5241	181.217	HEXB;HEXA;GUSB
Interleukin-3 signaling pathway	4/45	0.000466104	0.00811021	12.3026	94.3747	CD86;TGFB1;INPP5D;STAT3
Integrin cell surface interactions	5/85	0.000620274	0.0104446	7.91627	58.4644	APBB1IP;VCAM1;ITGB2;TNC;TLN1
Hematopoietic cell lineage	5/88	0.000726635	0.0118532	7.62898	55.1353	CSF3R;CSF1;CD9;CD33;CD44
TNF-alpha effects on cytokine activity, cell motility, and apoptosis	6/135	0.000792316	0.012533	5.91448	42.2326	DDR1;FOLH1;VCAM1;CSF1;MT3;CD44
Activation of C3 and C5	2023-02-06	0.000945725	0.0145197	62.3742	434.347	C3;C4B
Alpha-9 beta-1 integrin pathway	2023-03-25	0.00103387	0.0154194	17.1033	117.576	VCAM1;TNC;TGM2
Caspase cascade in apoptosis	4/59	0.00130484	0.0185806	9.16456	60.868	GSN;ARHGDIB;VIM;TNFRSF1A
Integrin alpha-2b beta-3 signaling	2023-02-07	0.00131702	0.0185806	49.8969	330.935	APBB1IP;TLN1
Interleukin-4 regulation of apoptosis	8/267	0.00147264	0.0202294	3.95286	25.7754	CD86;VCAM1;FCER1G;GCNT1;TNC;CD9;SULF1;CTSC
Integrin beta-2 pathway	2023-03-29	0.00160424	0.0214722	14.4691	93.1101	C3;VCAM1;ITGB2
Transcription factor regulation of microRNAs related to cardiac hypertrophy	2023-02-08	0.00174675	0.0227951	41.5786	264.024	TGFB1;STAT3
Leptin influence on immune response	5/110	0.00197085	0.0250923	6.02381	37.5241	ABCA1;CSF3R;FCER1G;FCGR2B;CTSS
TGF-beta regulation of extracellular matrix	12/565	0.00211483	0.0262843	2.80874	17.2984	LGALS3;TGFB1;VCAM1;CSF1;CCND1;GPNMB;GCNT1;TNC;ID4;APOE;CTSC;TNFRSF1A
Alpha-4 beta-7 integrin signaling	2023-02-09	0.00223396	0.0265029	35.637	217.528	VCAM1;CD44
Endosomal/vacuolar pathway	2023-02-09	0.00223396	0.0265029	35.637	217.528	B2M;CTSS
Pancreatic cancer	4/70	0.0024551	0.0284792	7.63289	45.8705	TGFB1;CCND1;STAT3;TGFBR2
Prion diseases	3/35	0.00277388	0.0308077	11.7526	69.1934	C1QB;C1QA;C1QC
EGF receptor (ErbB1) signaling pathway	3/35	0.00277388	0.0308077	11.7526	69.1934	GSN;STAT3;TLN1
Myc repressed pathway	4/73	0.00286069	0.03111	7.29992	42.7534	CEBPA;CCND1;FTH1;CLU
RANKL regulation of apoptosis and immune response	4/74	0.00300547	0.0320175	7.19527	41.7852	CD86;CSF3R;VCAM1;CD44
TGF-beta signaling in gastrointestinal stem cells	2023-02-11	0.00337709	0.0339008	27.7149	157.718	TGFB1;TGFBR2
Keratan sulfate degradation	2023-02-11	0.00337709	0.0339008	27.7149	157.718	HEXB;HEXA
Monocyte and its surface molecules	2023-02-11	0.00337709	0.0339008	27.7149	157.718	ITGB2;CD44
Glycosphingolipid metabolism	3/38	0.00351289	0.0345987	10.7436	60.7154	CTSA;HEXB;HEXA
Iron uptake and transport	3/39	0.00378337	0.0365726	10.4446	58.2511	FTH1;HMOX1;CYBRD1
Caspase-mediated cleavage of cytoskeletal proteins	2023-02-12	0.00403115	0.0382593	24.9421	137.524	GSN;VIM
Antigen processing and presentation	4/81	0.00416142	0.0387904	6.53884	35.8452	TAP2;B2M;CTSS;CTSB
Signal regulatory protein (SIRP) family interactions	2023-02-13	0.004739	0.0405534	22.6735	121.347	TYROBP;FYB
CTL mediated immune response against target cells	2023-02-13	0.004739	0.0405534	22.6735	121.347	ITGB2;B2M
Chondroitin sulfate/dermatan sulfate degradation	2023-02-13	0.004739	0.0405534	22.6735	121.347	HEXB;HEXA
T helper cell surface molecules	2023-02-13	0.004739	0.0405534	22.6735	121.347	PTPRC;ITGB2
Keap1-Nrf2 pathway	2023-02-13	0.004739	0.0405534	22.6735	121.347	HMOX1;NFE2L2
Porphyrin and chlorophyll metabolism	3/43	0.00499057	0.0413504	9.39826	49.8127	FTH1;HMOX1;GUSB
PI3K class IB pathway in neutrophils	3/43	0.00499057	0.0413504	9.39826	49.8127	CYTH4;INPP5D;DOCK2
Gastrin pathway	3/44	0.00532446	0.0416206	9.16857	48.0015	CCND1;TNC;CD44
Adhesion and diapedesis of lymphocytes	2023-02-14	0.00549974	0.0416206	20.783	108.135	VCAM1;ITGB2
Glycosphingolipid biosynthesis: globo series	2023-02-14	0.00549974	0.0416206	20.783	108.135	HEXB;HEXA
Lectin-induced complement pathway	2023-02-14	0.00549974	0.0416206	20.783	108.135	C3;C4B
Amino sugar and nucleotide sugar metabolism	3/45	0.00567149	0.0416206	8.94982	46.2912	HEXB;HEXA;HK2
RhoA signaling pathway	3/45	0.00567149	0.0416206	8.94982	46.2912	MSN;EZR;TLN1
Wnt interactions in lipid metabolism and immune response	3/45	0.00567149	0.0416206	8.94982	46.2912	CCND1;GPNMB;APOE
Interleukin-12/STAT4 pathway	3/45	0.00567149	0.0416206	8.94982	46.2912	CD86;TGFB1;STAT3
Cytokine-cytokine receptor interaction	7/265	0.00574077	0.0416206	3.44979	17.8015	CSF3R;TGFB1;CSF1;OSMR;CXCL14;TGFBR2;TNFRSF1A
Thymic stromal lymphopoietin (TSLP) pathway	4/90	0.00604545	0.0427937	5.85187	29.894	CD86;TGFB1;CSF1;CD9
Interleukin-5 regulation of apoptosis	5/144	0.00623226	0.0427937	4.54252	23.067	C3;HEXA;ITGB2;CD44;NFE2L2
Glycosphingolipid biosynthesis: ganglio series	2023-02-15	0.00631248	0.0427937	19.1834	97.1681	HEXB;HEXA
HDL-mediated lipid transport	2023-02-15	0.00631248	0.0427937	19.1834	97.1681	ABCA1;APOE
Mu-calpain pathway	2023-02-15	0.00631248	0.0427937	19.1834	97.1681	EZR;TLN1
Cell surface interactions at the vascular wall	4/94	0.00703913	0.0456835	5.59066	27.7088	FCER1G;PROS1;INPP5D;ITGB2
Developmental biology	9/420	0.00707749	0.0456835	2.79889	13.8568	CEBPA;TYROBP;TGFB1;PTPRC;MSN;TREM2;EZR;TLN1;RHOB
TGF-beta receptor signaling in EMT (epithelial to mesenchymal transition)	2023-02-16	0.00717634	0.0456835	17.8122	87.9383	TGFB1;TGFBR2
Interleukin-10 anti-inflammatory signaling pathway	2023-02-16	0.00717634	0.0456835	17.8122	87.9383	STAT3;HMOX1
Other semaphorin interactions	2023-02-16	0.00717634	0.0456835	17.8122	87.9383	TYROBP;TREM2
EGFR1 pathway	5/152	0.00779013	0.0485428	4.29356	20.8448	GRN;CSF1;CCND1;CTSH;MT3
Interferon-gamma signaling pathway	4/97	0.00785136	0.0485428	5.40949	26.2202	VCAM1;STAT3;B2M;CD44
Amyloids	3/51	0.00803654	0.0485428	7.82872	37.7638	CST3;GSN;B2M
Malaria	3/51	0.00803654	0.0485428	7.82872	37.7638	TGFB1;VCAM1;ITGB2
GRB2-SOS provides linkage to MAPK signaling for integrins	2023-02-17	0.00809046	0.0485428	16.6239	80.0785	APBB1IP;TLN1
Phagosome	5/154	0.00821832	0.0487496	4.2355	20.3363	C3;ITGB2;TAP2;FCGR2B;CTSS
Senescence and autophagy	4/99	0.00842569	0.0494181	5.29507	25.2918	TGFB1;GSN;CXCL14;CD44

## Sheet: WT F (6 vs. 12 mo.)
Term	Overlap	P-value	Adjusted P-value	Odds Ratio	Combined Score	Genes
Cytoplasmic ribosomal proteins	4/108	1.09684e-05	0.000234487	34.7378	396.722	RPL41;RPS29;RPLP1;RPL39
Influenza viral RNA transcription and replication	4/125	1.95406e-05	0.000234487	29.8317	323.466	RPL41;RPS29;RPLP1;RPL39
Influenza infection	4/142	3.22469e-05	0.000246072	26.1344	270.284	RPL41;RPS29;RPLP1;RPL39
Translation	4/151	4.1012e-05	0.000246072	24.5232	247.725	RPL41;RPS29;RPLP1;RPL39
Cap-dependent translation initiation	3/73	0.000114189	0.000548108	37.0882	336.674	RPL41;RPLP1;RPL39
Protein metabolism	4/442	0.00239221	0.00956886	8.10959	48.9457	RPL41;RPS29;RPLP1;RPL39
Disease	4/674	0.0105924	0.0363167	5.23853	23.8229	RPL41;RPS29;RPLP1;RPL39

## Sheet: WT F (6 vs. 15 mo.)
Term	Overlap	P-value	Adjusted P-value	Odds Ratio	Combined Score	Genes
BDNF signaling pathway	4/261	5.90049e-05	0.00670877	23.6169	229.979	BTG2;DUSP1;TXNIP;FOS
Bone remodeling	2023-02-18	0.000103212	0.00670877	166.392	1527.26	EIF2AK2;FOS
Wnt interactions in lipid metabolism and immune response	2/45	0.000658899	0.0285523	61.8295	452.897	DUSP1;FOS
ATF2 transcription factor network	2/59	0.00113083	0.036752	46.6105	316.243	DUSP1;FOS
AP-1 transcription factor network	2/70	0.00158738	0.0412718	39.049	251.697	DUSP1;FOS

## Sheet: WT F (6 vs. 18 mo.)
Term	Overlap	P-value	Adjusted P-value	Odds Ratio	Combined Score	Genes
HIF-1 transcriptional activity in hypoxia	3/66	0.000174463	0.0326245	31.5937	273.405	TFRC;FOS;ABCG2
Bone remodeling	2023-02-18	0.000397305	0.037148	80.4476	629.969	EIF2AK2;FOS

## Sheet: WT F (6 vs. 21 mo.)
Term	Overlap	P-value	Adjusted P-value	Odds Ratio	Combined Score	Genes
Complement activation, classical pathway	2024-04-17	1.47e-07	2.89e-05	113.556	1786.32	C1QB;C4B;C1QA;C1QC
Complement and coagulation cascades	24197	5.06e-05	0.00439481	22.3075	220.65	C4B;C1QB;C1QA;C1QC
Complement cascade	26754	7.36e-05	0.00439481	20.1613	191.877	C4B;C1QB;C1QA;C1QC
Antigen processing and presentation	28215	8.97e-05	0.00439481	19.1101	178.09	CD74;TAP2;B2M;CTSS
Immune system	11/998	0.000119	0.00463245	4.49471	40.6186	C4B;C1QB;C1QA;CD74;PTPRC;TAP2;EIF2AK2;UBE2G1;B2M;CTSS;C1QC
Prion diseases	11382	0.000142	0.00463245	33.9375	300.721	C1QB;C1QA;C1QC
Endosomal/vacuolar pathway	2024-02-09	0.000294	0.00822307	101.709	827.202	B2M;CTSS
Systemic lupus erythematosus	4/139	0.000709	0.0173617	10.868	78.8168	C4B;C1QB;C1QA;C1QC
Antigen processing: cross presentation	27453	0.00156537	0.0328352	14.2579	92.1008	TAP2;B2M;CTSS
Prion pathway	2024-02-21	0.00167527	0.0328352	37.4492	239.367	LAMA5;GFAP
Innate immune system	5/319	0.00229618	0.0409137	5.89713	35.8339	C4B;C1QB;C1QA;CTSS;C1QC
