# Supplementary material for: Age, sex and Alzheimer’s disease: a longitudinal study of 3xTg-AD mice reveals sex-specific disease trajectories and inflammatory responses mirrored in postmortem brains from Alzheimer’s patients
Source: Alzheimers Res Ther. 2024 Jun 22;16:134. doi: 10.1186/s13195-024-01492-x (PMC11193202; doi:10.1186/s13195-024-01492-x)
Supplement: Supplementary file 8 — Additional file 8: Supplementary Table 6. Altered pathways between ages in 3xTg-AD and WT males. Altered biological pathways involving differentially expressed genes identified in male 3xTg-AD brains between various age groups were predicted using Enrichr. [file 13195_2024_1492_MOESM8_ESM.xlsx]

## Sheet: 3xTg-AD M (6 vs. 12 mo.)
Term	Overlap	P-value	Adjusted P-value	Odds Ratio	Combined Score	Genes
Complement activation, classical pathway	4/17	7.47394e-11	3.96119e-09	1024.46	23887.4	C1QB;C4B;C1QA;C1QC
Complement and coagulation cascades	4/70	2.84321e-08	7.40119e-07	201.253	3496.91	C1QB;C4B;C1QA;C1QC
Complement cascade	4/77	4.18935e-08	7.40119e-07	181.89	3089.98	C1QB;C4B;C1QA;C1QC
Innate immune system	5/319	2.36107e-07	3.12841e-06	62.6624	956.165	C1QB;C4B;C1QA;CTSS;C1QC
Systemic lupus erythematosus	4/139	4.54185e-07	4.81436e-06	98.0494	1431.99	C1QB;C4B;C1QA;C1QC
Prion diseases	3/35	5.8415e-07	5.15999e-06	267.295	3836.51	C1QB;C1QA;C1QC
Chagas disease	3/104	1.59614e-05	0.000120851	84.3946	932.167	C1QB;C1QA;C1QC
Lysosome	3/121	2.51289e-05	0.000166479	72.1743	764.434	HEXB;CD68;CTSS
Immune system	5/998	6.25443e-05	0.000368316	19.1309	185.18	C1QB;C4B;C1QA;CTSS;C1QC
Activation of C3 and C5	1/6	0.00299658	0.0158819	444.111	2580.41	C4B
Endosomal/vacuolar pathway	1/9	0.00449184	0.0205507	277.528	1500.17	CTSS
Keratan sulfate degradation	1/11	0.00548757	0.0205507	222	1155.57	HEXB
Toll-like receptor endosomal trafficking and processing	1/12	0.00598509	0.0205507	201.808	1032.95	CTSS
Chondroitin sulfate/dermatan sulfate degradation	1/13	0.0064824	0.0205507	184.981	932.06	HEXB
Hyaluronan metabolism	1/14	0.00697947	0.0205507	170.744	847.705	HEXB
Lectin-induced complement pathway	1/14	0.00697947	0.0205507	170.744	847.705	C4B
Complement cascade regulation	1/14	0.00697947	0.0205507	170.744	847.705	C4B
Glycosphingolipid biosynthesis: globo series	1/14	0.00697947	0.0205507	170.744	847.705	HEXB
Glycosphingolipid biosynthesis: ganglio series	1/15	0.00747633	0.020855	158.54	776.212	HEXB
Other glycan degradation	1/16	0.00797296	0.0211283	147.963	714.913	HEXB
Glycosaminoglycan degradation	1/19	0.00946151	0.0238791	123.284	574.568	HEXB
Keratan sulfate/keratin metabolism	1/31	0.0153956	0.0370895	73.9259	308.542	HEXB
Glycosphingolipid metabolism	1/38	0.0188424	0.0434195	59.9189	237.977	HEXB
Amino sugar and nucleotide sugar metabolism	1/45	0.0222784	0.049198	50.3687	191.61	HEXB

## Sheet: 3xTg-AD M (6 vs. 15 mo.)
Term	Overlap	P-value	Adjusted P-value	Odds Ratio	Combined Score	Genes
Complement activation, classical pathway	2023-04-17	3.54695e-08	7.37766e-06	165.871	2845.45	C1QB;C4B;C1QA;C1QC
Complement and coagulation cascades	5/70	3.08618e-07	3.20963e-05	42.5085	637.252	C1QB;C4B;C1QA;C3AR1;C1QC
Leptin influence on immune response	5/110	2.93907e-06	0.000203776	26.2619	334.509	CX3CR1;CSF3R;FCER1G;FCGR2B;CTSS
Lysosome	5/121	4.69558e-06	0.00024417	23.7584	291.489	HEXB;LAPTM5;CD68;ATP6V0C;CTSS
Systemic lupus erythematosus	5/139	9.24406e-06	0.000384553	20.5483	238.186	C1QB;C4B;C1QA;FCGR2B;C1QC
Complement cascade	4/77	1.84558e-05	0.000639801	29.4498	321.007	C1QB;C4B;C1QA;C1QC
Immune system	10/998	2.49214e-05	0.000740522	6.19401	65.6551	C1QB;C4B;C1QA;TYROBP;UNC93B1;ITGB2;FCGR2B;B2M;CTSS;C1QC
Innate immune system	6/319	4.41287e-05	0.00114735	10.76	107.906	C1QB;C4B;C1QA;UNC93B1;CTSS;C1QC
Prion diseases	3/35	4.99999e-05	0.00115555	49.162	486.875	C1QB;C1QA;C1QC
Chagas disease	4/104	6.02551e-05	0.00125331	21.4692	208.614	C1QB;C1QA;TGFB1;C1QC
Immunoregulatory interactions between a lymphoid and a non-lymphoid cell	4/119	0.000101777	0.00192451	18.6548	171.488	TYROBP;ITGB2;FCGR2B;B2M
Endosomal/vacuolar pathway	2023-02-09	0.000146264	0.00253525	146.168	1290.68	B2M;CTSS
B lymphocyte cell surface molecules	2023-02-11	0.00022288	0.00356608	113.675	955.881	ITGB2;FCGR2B
Toll-like receptor endosomal trafficking and processing	2023-02-12	0.000267109	0.00380305	102.303	841.731	UNC93B1;CTSS
Phagosome	4/154	0.000274259	0.00380305	14.2768	117.09	ITGB2;FCGR2B;ATP6V0C;CTSS
CTL mediated immune response against target cells	2023-02-13	0.000315265	0.00409844	92.9977	749.756	ITGB2;B2M
Nef in HIV-1 replication and disease pathogenesis	2023-02-28	0.00149838	0.0183331	39.3156	255.684	DOCK2;B2M
Cytokine-cytokine receptor interaction	4/265	0.00207572	0.0239861	8.15906	50.4021	CX3CR1;CSF3R;TGFB1;CXCL12
Natural killer cell-mediated cytotoxicity	3/137	0.00277098	0.0303349	11.6801	68.7788	FCER1G;TYROBP;ITGB2
Urokinase-type plasminogen activator (uPA) and uPAR-mediated signaling	2/42	0.00335164	0.034857	25.5372	145.519	TGFB1;ITGB2
Intestinal immune network for IgA production	2/48	0.00435704	0.0431555	22.1996	120.676	TGFB1;CXCL12
Malaria	2/51	0.00490578	0.0463819	20.8373	110.799	TGFB1;ITGB2
Binding of chemokines to chemokine receptors	2/54	0.00548471	0.0496008	19.6321	102.201	CX3CR1;CXCL12

## Sheet: 3xTg-AD M (6 vs. 18 mo.)
Term	Overlap	P-value	Adjusted P-value	Odds Ratio	Combined Score	Genes
Complement and coagulation cascades	7/70	8.20416e-08	3.81494e-05	22.4853	366.87	C4B;C1QB;C1QA;VWF;CFH;C3AR1;C1QC
Lysosome	8/121	2.42829e-07	5.64578e-05	14.4381	219.905	CTSA;HEXB;LAPTM5;MAN2B1;CD68;ATP6V0C;CTSD;CTSS
Complement activation, classical pathway	2023-04-17	1.61945e-06	0.000251015	60.5697	807.601	C1QB;C4B;C1QA;C1QC
Integrin cell surface interactions	6/85	5.66599e-06	0.000658671	15.2021	183.658	VWF;ITGB2;BSG;TNC;ITGAX;FN1
Cell surface interactions at the vascular wall	6/94	1.01538e-05	0.000944304	13.6412	156.842	FCER1G;INPP5D;ITGB2;BSG;ITGAX;FN1
Immune system	17/998	1.66596e-05	0.00129112	3.72461	40.9801	CTSA;C1QB;C1QA;CFH;UNC93B1;STAT3;ITGB2;CTSS;C4B;TYROBP;PTPRC;INPP5D;TLR7;FCGR2B;B2M;CTSD;C1QC
B lymphocyte cell surface molecules	2023-03-11	2.25003e-05	0.00134862	73.114	782.464	PTPRC;ITGB2;FCGR2B
Leptin influence on immune response	6/110	2.49613e-05	0.00134862	11.5332	122.231	ABCA1;CSF3R;FCER1G;ITGAX;FCGR2B;CTSS
Syndecan 2 pathway	4/33	2.61023e-05	0.00134862	27.1301	286.317	TGFB1;FN1;EPHB2;EZR
Toll-like receptor endosomal trafficking and processing	2023-03-12	2.98859e-05	0.00138969	64.9869	677.042	UNC93B1;TLR7;CTSS
Complement cascade	5/77	5.30326e-05	0.00224183	13.766	135.521	C4B;C1QB;C1QA;CFH;C1QC
Dendritic cells in regulating TH1 and TH2 development	2023-03-17	9.06262e-05	0.00351177	41.7668	388.797	ITGAX;TLR7;CD33
Innate immune system	8/319	0.000279964	0.0100141	5.19349	42.4871	C4B;C1QB;C1QA;CFH;UNC93B1;TLR7;CTSS;C1QC
HIF-1 transcriptional activity in hypoxia	4/66	0.000402565	0.0133709	12.6688	99.0403	CXCL12;BNIP3;ITGB2;ENG
Syndecan 4 pathway	3/32	0.000624279	0.0193527	20.1481	148.671	CXCL12;TNC;FN1
Aflatoxin B1 metabolism	2023-02-08	0.00074882	0.0194111	64.3657	463.241	GSTM1;EPHX1
Transcription factor regulation of microRNAs related to cardiac hypertrophy	2023-02-08	0.00074882	0.0194111	64.3657	463.241	TGFB1;STAT3
Hemostasis pathway	9/468	0.000804298	0.0194111	3.96977	28.2868	TGFB1;FCER1G;VWF;INPP5D;BSG;ITGB2;PLEK;FN1;ITGAX
Prion diseases	3/35	0.000814417	0.0194111	18.2564	129.859	C1QB;C1QA;C1QC
Systemic lupus erythematosus	5/139	0.000834887	0.0194111	7.37351	52.265	C4B;C1QB;C1QA;FCGR2B;C1QC
Response to elevated platelet cytosolic calcium	4/83	0.000958769	0.0202798	9.93408	69.0404	TGFB1;VWF;PLEK;FN1
Endosomal/vacuolar pathway	2023-02-09	0.000959472	0.0202798	55.1678	383.368	B2M;CTSS
Actin cytoskeleton regulation	6/226	0.00123684	0.0250056	5.42011	36.2887	ARPC1B;ITGB2;FN1;ITGAX;NCKAP1L;EZR
Phagosome	5/154	0.00131944	0.0255641	6.62617	43.9352	CLEC7A;ITGB2;FCGR2B;ATP6V0C;CTSS
Urokinase-type plasminogen activator (uPA) and uPAR-mediated signaling	3/42	0.00139097	0.0258721	14.9744	98.4976	TGFB1;ITGB2;FN1
Fc gamma receptor-mediated phagocytosis	4/94	0.00152253	0.0272298	8.71507	56.538	PTPRC;ARPC1B;INPP5D;FCGR2B
Interleukin-2 signaling pathway	12/847	0.00161923	0.0274072	2.94534	18.9261	PTPRC;FCER1G;INPP5D;STAT3;ITGB2;PLEK;VWA5A;LAPTM5;ITGAX;CD68;CTSD;CTSS
Interleukin-3 signaling pathway	3/45	0.00169985	0.0274072	13.9027	88.6603	TGFB1;INPP5D;STAT3
Mitochondrial pathway of apoptosis: BH3-only Bcl-2 family	4/97	0.00170927	0.0274072	8.43266	53.7303	CTSA;BNIP3;CTSD;CTSS
Senescence and autophagy	4/99	0.00184225	0.0285548	8.2543	51.9754	TGFB1;FN1;HMGA1;IGFBP7
Platelet adhesion to exposed collagen	2023-02-13	0.00205056	0.0288942	35.0997	217.255	FCER1G;VWF
CTL mediated immune response against target cells	2023-02-13	0.00205056	0.0288942	35.0997	217.255	ITGB2;B2M
T helper cell surface molecules	2023-02-13	0.00205056	0.0288942	35.0997	217.255	PTPRC;ITGB2
Chagas disease	4/104	0.00220577	0.0301671	7.8396	47.9523	C1QB;C1QA;TGFB1;C1QC
Complement cascade regulation	2023-02-14	0.00238414	0.031675	32.1731	194.291	C4B;CFH
HDL-mediated lipid transport	2023-02-15	0.00274153	0.0354114	29.6968	175.188	ABCA1;APOE
Other glycan degradation	2023-02-16	0.00312248	0.0392419	27.5742	159.079	HEXB;MAN2B1
GRB2-SOS provides linkage to MAPK signaling for integrins	2023-02-17	0.00352672	0.0427801	25.7346	145.333	VWF;FN1
Immunoregulatory interactions between a lymphoid and a non-lymphoid cell	4/119	0.00358801	0.0427801	6.81188	38.352	TYROBP;ITGB2;FCGR2B;B2M
G alpha (i) signaling events	5/199	0.00401005	0.0466169	5.07758	28.0229	CXCL12;C3AR1;PDYN;CXCL13;ADCY8

## Sheet: WT M (6 vs. 18 mo.)
Term	Overlap	P-value	Adjusted P-value	Odds Ratio	Combined Score	Genes
Chondroitin sulfate/dermatan sulfate degradation	2023-02-13	8.13319e-05	0.0141518	191.081	1799.41	HEXB;DCN
Syndecan 4 pathway	2/32	0.000511011	0.044458	69.9965	530.512	CXCL12;FN1
Nuclear signaling by ErbB4	2/40	0.000799552	0.046374	55.2382	393.929	CXCL12;GFAP
