# Supplementary material for: Age, sex and Alzheimer’s disease: a longitudinal study of 3xTg-AD mice reveals sex-specific disease trajectories and inflammatory responses mirrored in postmortem brains from Alzheimer’s patients
Source: Alzheimers Res Ther. 2024 Jun 22;16:134. doi: 10.1186/s13195-024-01492-x (PMC11193202; doi:10.1186/s13195-024-01492-x)
Supplement: Supplementary file 11 — Additional file 11: Supplementary Table 7. Genes differentially expressed in female and male, 15–18-month-old, 3xTg-AD mice compared to controls. Total RNA was isolated from the bulk brain tissue of 15–18- month-old, female and male, 3xTg-AD and WT mice, and sequenced. Differential expression analyses were performed between female 3xTg-AD and WT mice (n = 6 3xTg-AD, 6 WT) as well as between male 3xTg-AD and WT mice (n = 6 3xTg-AD, 6 WT) with a negative binomial generalized linear model. [file 13195_2024_1492_MOESM11_ESM.xlsx]

## Sheet: 15-18 mo. F (3xTg-AD vs. WT)
	log2FoldChange	padj
Rps3a3	-4.25942	1.73e-130
Ccl27a	-2.1342	3.57e-56
Gpr137b-ps	-3.04224	3.18e-54
Rps13-ps1	-5.44469	1.35e-38
Sap130	0.612314	6.91e-36
Rplp0	-0.91079	2.48e-35
Eif3j2	-2.30126	4.25e-33
Cox7a2l	-0.830288	1.65e-32
Xist	1.07507	1.88e-31
Eno1b	-1.30084	1.97e-30
Hist4h4	-1.44358	2.17e-30
Xaf1	-1.59145	4.81e-27
Cox6c2	-2.3657	1.5e-24
Rec8	-3.48591	2.9e-24
Mcm6	-1.91706	5.03e-20
Ndufs5	-0.881745	1.17e-19
Cxcl13	3.58145	1.06e-18
Cybrd1	1.0811	3.74e-17
Rps3a1	0.58517	4.02e-15
Cfap54	-0.953986	5.92e-14
Tagap	-2.03527	9.57e-14
Cd59a	1.21589	3.02e-13
Myo7a	-1.39572	4.53e-13
Abhd1	-0.971953	1.84e-12
Gbp2b	-7.08872	2.46e-12
Zfp990	-4.41739	4.96e-12
Rpl3-ps1	-0.75274	2.08e-11
Bex1	0.509906	5.28e-11
Pcdhga11	-0.971415	6.95e-11
Alpk1	-1.09593	1.57e-10
Zfp125	-1.94951	1.6e-10
Pla2g4e	-2.06047	2.02e-10
Kcnj11	-0.56703	5.75e-10
Golga7b	-0.598475	6.23e-10
Gpr137b	0.527463	8.19e-10
Tuba1c	-2.74928	8.19e-10
Clec3b	-1.58447	1.06e-09
Copa	0.231626	1.06e-09
Krt12	-2.32432	1.35e-09
Fxyd2	-1.4007	2.52e-09
Tagap1	0.55155	2.86e-09
Slc15a2	0.610369	6.8e-09
Ctse	2.24072	7.26e-09
Jph3	-0.340093	7.39e-09
Obscn	-1.17809	7.39e-09
Ero1lb	-0.570919	2.02e-08
Zfp874a	-0.651088	4.04e-08
Camk2b	-0.308986	4.12e-08
Pts	0.557931	4.2e-08
Pcdhb9	0.519586	6.46e-08
Gcnt1	-0.957477	1.03e-07
Myoc	1.65087	1.06e-07
Rps15a-ps6	1.68662	1.13e-07
Tbc1d9b	-0.26687	1.25e-07
Rpl29	0.666795	1.26e-07
Btg2	-1.16178	1.37e-07
Pcdhgb6	-0.75275	1.39e-07
Trim12a	1.36219	1.83e-07
Ndrg4	-0.296163	2.39e-07
Chgb	-0.357352	2.48e-07
Eif3j1	0.625339	2.91e-07
C4b	1.53701	2.95e-07
Tmem255a	0.466664	3.08e-07
Ddx4	-1.87801	3.11e-07
Plekho1	-0.541543	3.22e-07
Zfp14	0.532912	3.97e-07
D2hgdh	0.57836	4.32e-07
Syngr1	-0.241697	4.32e-07
Prdx2-ps1	0.922926	4.65e-07
Zmym2	0.256013	5.58e-07
Klc2	-0.303861	5.76e-07
Kcnip3	-0.455137	8.48e-07
Sytl1	-1.59844	9.22e-07
Neo1	0.283112	1.05e-06
Esd	0.48014	1.13e-06
Oscar	-3.69885	1.13e-06
C1qtnf4	-0.563128	1.29e-06
Cacul1	0.265432	1.38e-06
Samd11	-1.41068	1.44e-06
Rpl34	0.509154	1.47e-06
Lztfl1	0.371993	1.71e-06
Rimklb	0.510528	1.8e-06
Plxdc1	-0.563677	2.01e-06
Esco1	-0.404484	2.07e-06
Cabp1	-0.448913	2.34e-06
Acp1	-0.590216	2.4e-06
Ier2	-0.861447	2.76e-06
Ttc9b	-0.573235	2.79e-06
Dusp8	-0.331226	2.95e-06
Proser2	-0.843639	2.95e-06
Sfr1	0.312542	2.95e-06
Scn1b	-0.407103	3.33e-06
Tprkb	0.334822	3.57e-06
Thy1	0.693396	3.74e-06
Trim34a	1.30328	7.47e-06
Tmem59l	-0.339907	8.05e-06
Fzd6	0.684413	8.51e-06
Sfrp1	0.535001	8.78e-06
B2m	0.692437	9.16e-06
Fmn1	-0.363074	1.07e-05
Zfp846	0.330815	1.07e-05
Wdfy1	-0.522966	1.1e-05
Filip1	-0.767234	1.11e-05
Hpca	-0.409648	1.21e-05
Col6a4	1.77872	1.34e-05
Tatdn3	0.501504	1.34e-05
Sgsm3	-0.33812	1.39e-05
Clec7a	1.8128	1.43e-05
Cntnap1	-0.28973	1.54e-05
Hnf1b	1.54902	1.87e-05
Apbb1	-0.253084	2.1e-05
Pcbp4	-0.315087	2.14e-05
Rps15a-ps5	-1.46676	2.21e-05
Adi1	0.372558	2.33e-05
Mlh1	0.598883	2.8e-05
Mrpl48-ps	-0.958952	2.88e-05
Pcdhga4	0.521609	3.04e-05
Masp2	-1.68604	3.05e-05
Fv1	-0.695678	3.25e-05
Zscan26	0.248316	3.32e-05
Trpm8	-1.84311	3.37e-05
C1qc	0.578949	3.57e-05
Trim30d	1.06022	4.04e-05
Ccdc124	-0.538995	4.07e-05
Klk1b22	5.04314	4.21e-05
Hmgn2	0.494779	4.27e-05
Dnm1	-0.234946	4.41e-05
Dusp1	-1.24409	5.03e-05
Brsk1	-0.317164	6.02e-05
Papss2	0.463824	6.02e-05
Klf2	-1.10398	6.16e-05
Insyn1	-0.354646	6.27e-05
Thsd4	-0.624383	6.81e-05
Apba2	-0.316731	7.37e-05
Ilrun	-0.251913	7.78e-05
Madd	-0.214842	7.78e-05
Zfp772	-0.6172	8.02e-05
Mill2	0.713884	8.13e-05
Selenow	-0.426009	8.42e-05
Cers1	-0.417882	9.33e-05
Trpc6	0.58349	9.67e-05
Slc35a5	0.281764	0.00010934
Kbtbd11	-0.405872	0.00010954
Tdg	0.461449	0.00010954
Chil1	0.736843	0.00012202
Cbx6	-0.267507	0.00012836
Zfp991	1.14745	0.00013274
Ppp1r9b	-0.260957	0.00014356
Ppt1	0.232854	0.00014435
Ntsr2	0.549973	0.00015644
C1qb	0.636223	0.00015702
Cmya5	-0.725844	0.00015702
Smarca1	0.280153	0.00015702
Wdr83os	-0.537962	0.00015702
Tnni1	-1.75565	0.00016394
Wars2	-0.442836	0.00016839
Fhl1	0.211355	0.00017073
Atp10d	0.640987	0.00017356
Ccl3	1.9693	0.00017749
Cux2	-0.325896	0.00017977
Ccdc85c	-0.361237	0.00018748
Nlgn2	-0.2267	0.00018748
Rap1gap2	-0.280062	0.00019099
Cd109	1.14694	0.00019164
Mylk	-0.502565	0.00019382
Gfra1	0.470017	0.0002024
Fndc3a	0.223087	0.00020531
Eno1	0.220027	0.00021433
Hist1h4k	-0.858028	0.00021561
Cplx2	-0.390949	0.00022385
Ivd	0.350912	0.00022879
Slc7a1	0.255596	0.00022879
Rundc3a	-0.223287	0.00023429
Trub1	0.382691	0.00023814
Trnp1	-0.301179	0.00024842
Epm2aip1	0.279649	0.00024856
Papln	-1.29825	0.0002586
Tnfrsf8	1.09729	0.00025932
Cd84	0.699122	0.00028012
Icosl	0.840058	0.00028934
Lgals3	1.45399	0.0003079
Sclt1	0.393547	0.0003116
Abhd17a	-0.270429	0.00031356
Camta2	-0.324382	0.00031356
Ntrk2	0.226762	0.00031356
Snrpd1	0.358078	0.00031356
Lyrm7	0.587454	0.00031646
Fbxl22	-1.44123	0.00031917
Znf41-ps	1.14186	0.00033838
Ehd1	-0.389385	0.00035595
Rasl10b	-0.286207	0.00035595
Lgr6	-0.755724	0.00038153
Pex10	-0.477241	0.00041005
Vegfa	0.393658	0.0004151
Lhfpl3	0.416821	0.00041518
Dnaja4	-0.373358	0.00044464
Syt7	-0.191653	0.00044943
Cybb	1.22743	0.00045791
Apoe	0.380293	0.00046938
Fam84a	-0.380224	0.00047314
Pkdrej	0.729495	0.00048062
Neat1	0.522765	0.0004956
Man2a2	-0.150297	0.00050846
Pxylp1	-0.789023	0.00051209
Cep83os	0.411292	0.00051328
Cetn4	0.725395	0.00051328
Gpam	0.353598	0.00051328
Cercam	0.68961	0.00054002
Pip5k1c	-0.283133	0.00054979
Eif2ak2	0.463754	0.00055174
Fancc	-0.654424	0.00055174
Exosc9	0.389279	0.0005577
Slc5a5	-0.679707	0.00055931
Fndc9	1.12479	0.00056307
S1pr3	0.655989	0.0005669
Tmem25	-0.302468	0.0005987
Tmod1	-0.384265	0.00060626
Arhgap36	0.933377	0.00061283
Pop5	-0.431264	0.0006196
Ttbk1	-0.194939	0.0006196
Esrra	-0.293834	0.00063334
Mgat5b	-0.321953	0.00063376
Psd	-0.299857	0.00063376
Zfp131	-0.320907	0.00064081
Dnah7b	0.675656	0.00064116
Dagla	-0.244232	0.00069196
Scrt1	-0.316123	0.00069196
Erbin	0.341051	0.00069671
Rasl11b	-0.553083	0.00072591
Myo16	-0.347174	0.00073372
Dact2	-0.526041	0.00073381
Cisd2	0.270534	0.00073648
Myl6	-0.239855	0.00073648
Exd1	-0.812277	0.00075061
Adap1	-0.263231	0.00077606
Rnf208	-0.273147	0.00077606
Tti2	0.2934	0.00077606
Xlr3b	-2.83867	0.00077995
Polr2k	0.644941	0.00078293
Aldh3a1	-1.16634	0.000817
Muc3a	-0.721111	0.000817
Map3k10	-0.28241	0.00082066
Mpeg1	0.730829	0.00082066
Sarm1	-0.395929	0.00084403
Lactb2	0.323558	0.00085537
Cdr1	-0.644249	0.00085573
Gpr183	1.1147	0.00088739
Zkscan7	0.501022	0.00088739
Ppfia3	-0.308935	0.00090949
Ly86	0.764671	0.00092599
Fam131a	-0.396031	0.0009475
Nudcd1	0.285221	0.0009475
Poglut1	0.24355	0.00095698
Sult2b1	-0.781854	0.0009617
Vim	0.695775	0.00097854
Actr1b	-0.187955	0.00098189
Cox14	-0.331093	0.0009948
Mesp2	-2.30487	0.0009948
Plagl1	0.39127	0.0009948
Adcy1	-0.529296	0.0010402
Ppp1ccb	-0.468697	0.0010402
Zfp982	1.2726	0.0010402
Cldn11	0.542691	0.00107279
Kcnh1	-0.448559	0.00107279
Rab11fip4	-0.178081	0.00107279
Adra2c	-0.442318	0.00108669
Sf3b6	0.302517	0.00109813
Gulp1	0.435827	0.00110156
Frrs1	0.880809	0.00113147
Dcaf8	0.205327	0.00115032
Spcs2	0.226224	0.00117791
Tmem132a	-0.544337	0.00117791
Pacsin1	-0.174991	0.00118391
Scoc	-0.321259	0.00118391
Slc1a4	0.413624	0.00118391
Tmem198	-0.444317	0.00118391
Stc2	0.844116	0.00120775
R3hdm4	-0.336564	0.00125292
Nnat	0.419053	0.00125922
Arl8a	-0.23484	0.00126447
Chac1	0.670948	0.00128515
Cnn3	0.343366	0.00128515
Coch	-0.616787	0.00131125
Trappc2l	-0.33983	0.00131125
Magi1	-0.286691	0.00133716
Rasal1	-0.626043	0.00133716
Eef1a2	-0.216247	0.00134415
Bex2	0.272044	0.00136861
Uggt2	0.338569	0.00136861
Aacs	-0.295435	0.00140708
Rdh13	0.262118	0.00141949
Kctd17	-0.250379	0.00145343
Osmr	0.850298	0.00145343
Tbc1d9	-0.26951	0.00145343
Atp5d	-0.293175	0.0014567
Nuak1	-0.326179	0.00146491
Lgals3bp	0.678002	0.00146853
Slc7a2	0.374526	0.00146853
Gpnmb	0.963256	0.00147056
Cd14	0.909872	0.00150921
Slc36a1	-0.269817	0.00155897
Zfp458	-0.443174	0.00161795
Gpr135	-0.341484	0.00165889
Gnl1	-0.251929	0.00166391
Col27a1	-0.408718	0.00167458
Capza1	0.440057	0.00168666
Mmp17	-0.530653	0.0017991
Gdpd5	-0.294355	0.00183709
Car4	-0.869261	0.00188443
Adrb1	-0.421123	0.00192116
Rpap3	0.308194	0.00192116
Scn4b	-0.339444	0.00192116
Stac2	-0.257599	0.00192116
Gjc3	0.340613	0.00192421
Ndufa12	0.294734	0.00199886
Tfcp2l1	0.556654	0.00202988
Ddah1	0.337207	0.00209635
Palm	-0.234856	0.00210697
Cdh22	-0.379934	0.00210807
Prrc2b	-0.135099	0.0021113
Impact	0.368695	0.00216689
Ncaph2	-0.198367	0.00216689
Zcchc24	0.334132	0.0021735
Pcna-ps2	0.823704	0.00217978
Eipr1	-0.262261	0.00225062
Eqtn	-1.09497	0.00225062
Tmem178	-0.541364	0.00225062
Pros1	0.455106	0.00228502
C3	1.42708	0.00231112
Aldh1l2	0.605078	0.0023411
Eno2	-0.232851	0.0023411
Angpt2	0.934759	0.00234345
Fam160b2	-0.333579	0.00234345
Fndc1	-0.601235	0.00234345
Gpr162	-0.235453	0.00234345
Lgals8	0.268608	0.00234345
Sec14l1	-0.275316	0.00234345
Slc7a3	0.801105	0.00234345
Stard4	-0.306442	0.00237269
Rpl3	0.283243	0.00245342
Adhfe1	0.49646	0.0024635
Cxcr4	0.967432	0.00252417
Lair1	0.433875	0.00252417
Slc14a1	0.428275	0.00252417
Trim32	-0.176944	0.00252417
Ncstn	0.198673	0.00261123
Irgq	-0.230618	0.0026719
Mgll	-0.224597	0.0026719
Sh3glb2	-0.206087	0.0026719
Ypel3	-0.222478	0.0026719
Gdpd3	0.455669	0.00280644
Pafah1b3	0.470029	0.00280644
Adgb	1.22133	0.00281417
Abcb9	-0.288353	0.00284982
Postn	0.985857	0.00287955
Sfmbt2	0.452218	0.00292386
Cplx1	-0.310486	0.00296555
Cxxc4	0.234292	0.00297243
Cst7	1.84613	0.00324835
Ptpn13	0.40055	0.0032496
Jun	-0.476601	0.00325534
Rps13-ps2	0.818556	0.00332922
Nab2	-0.342535	0.00334022
Arf5	-0.293639	0.00334772
Nudcd3	-0.19248	0.00340472
Vgll4	-0.309219	0.00340472
Wsb2	-0.189326	0.00340472
Kcnk12	-0.666096	0.00344609
Bfsp2	1.00452	0.003478
Eif3s6-ps2	-0.892757	0.00349685
Bex4	0.568065	0.00361909
Dbp	-0.433059	0.00361909
Mfn2	0.181743	0.00361909
Pik3r2	-0.228309	0.00361909
Sybu	-0.297291	0.00361909
Zfp109	-0.529083	0.00364088
Camk2a	-0.441463	0.00376909
Adam1a	-0.601739	0.00377973
Snrpd3	0.317788	0.00380823
Asah1	0.21709	0.00392561
Sstr3	-0.468596	0.00392997
Scn8a	-0.19086	0.00393468
Rhobtb3	0.260722	0.00396119
Arhgap18	0.443084	0.00403308
Clstn1	-0.181423	0.00405917
Acadl	0.347962	0.00410542
Zfp236	0.262201	0.00413548
Dlgap3	-0.278836	0.00416926
Akna	0.424162	0.00433811
Sema7a	-0.342614	0.00433811
Sptan1	-0.190314	0.00433811
Tuba4a	-0.301346	0.00433811
Hk1	-0.173279	0.00435643
Brox	0.183491	0.004379
Set	0.172935	0.00438409
Scamp5	-0.156404	0.00439452
Kit	-0.588639	0.00439459
Eya4	0.412104	0.00440295
Cfl1	-0.181026	0.00440733
Pamr1	-0.610098	0.00440733
Ngef	-0.444393	0.00450778
Rasd2	-0.350401	0.00450778
Osbpl1a	-0.255501	0.0045129
Shank3	-0.285162	0.0045129
Kif5c	-0.239952	0.00456422
Stard10	-0.311744	0.00456422
Tmem167b	0.226562	0.00456422
Maf	-0.405596	0.00458502
Kcnab3	-0.400608	0.00481521
Rnf187	-0.207483	0.00481521
Cpq	0.41411	0.00482512
Rab15	-0.39298	0.00486815
Nt5c	-0.34492	0.00490194
Pcdhb8	0.326652	0.00490194
Sncb	-0.291926	0.00491372
Klhl21	-0.420466	0.00495863
Nox4	1.26111	0.00497421
Srf	-0.311709	0.00507575
Cpe	0.215718	0.00508765
Nde1	0.473421	0.00515531
Kcnh3	-0.485729	0.00518529
Cops7a	-0.180671	0.00528208
Rims4	-0.268382	0.00529609
Ccl28	-1.89539	0.00547181
Rpe65	-1.41564	0.00547395
Hist2h2be	0.589088	0.00563124
Tbc1d30	-0.278097	0.005683
Ampd3	0.261791	0.00568999
Pbxip1	0.37896	0.00568999
Map1lc3a	-0.220452	0.0057932
Nipsnap1	-0.23183	0.0058583
Hist1h4c	-0.532025	0.00589691
Zc3hav1	0.33397	0.0060103
Fbxo41	-0.222168	0.00613206
Kcnj9	-0.274021	0.00631405
Clu	0.28386	0.00635288
Pak6	-0.370964	0.00636727
Glra3	0.431673	0.00639842
Gipr	0.996969	0.00642377
Nlrp5-ps	0.665066	0.00642962
Zfp369	-0.288725	0.00642962
Gng3	-0.238599	0.00646334
Tpm2	-0.5587	0.00648651
Efhd2	-0.279699	0.00653317
Plce1	0.504717	0.00653317
Aox4	-1.04758	0.00664114
Ryr1	-0.621143	0.006672
Kcnj3	-0.291523	0.00667688
Cdca7l	1.05154	0.00669178
Prmt8	-0.377466	0.00669623
Rps15a-ps4	-1.06123	0.00672723
Nrip2	0.374946	0.00678413
Cd22	1.74914	0.00682096
Nectin1	-0.237778	0.00682096
Scn3a	0.352343	0.00682096
Ddn	-0.503094	0.00682858
Gfap	0.927302	0.00700025
Srcin1	-0.219107	0.00701933
Slc7a5	0.446541	0.00709819
Spef2	0.504322	0.00728983
Cthrc1	0.78485	0.00730829
Slc19a3	0.499423	0.0073291
Pcdhb6	-0.460972	0.00737306
St8sia4	0.387531	0.00748689
Smpd3	-0.314445	0.00755767
Capg	0.924067	0.00759792
Sfta3-ps	1.29615	0.00759792
Mkx	0.378315	0.00767062
Pgap1	0.258422	0.00767062
Atp9a	-0.164262	0.00768338
Uqcr11	-0.282746	0.00772403
Psat1	0.279177	0.00777527
Tesc	-0.53902	0.00777527
Rac1	0.201624	0.00778266
Minar2	0.576277	0.0078025
Gas7	-0.396026	0.00781189
Fabp5	0.312567	0.00796667
Ndnf	-0.429799	0.00796667
Olfml1	-0.428565	0.00796667
Spata2l	-0.443401	0.00797589
Zzz3	0.183972	0.00811646
C3ar1	0.794237	0.00815181
Gas5	0.278587	0.00815181
Mpnd	-0.249616	0.00815181
Mt1	0.576396	0.00815181
N4bp2	0.381435	0.00815181
Serpini1	-0.268344	0.00815181
Snx20	0.951274	0.00815181
Sphkap	-0.431394	0.00815181
Diras2	-0.464221	0.00819034
Ulk1	-0.219076	0.00819034
Igfbpl1	1.62041	0.00822883
Neurod2	-0.512411	0.00825907
Tes3-ps	-0.568381	0.00838593
Nrsn1	-0.311237	0.00842234
Fam167a	0.966053	0.0084625
Lrba	-0.178371	0.0084625
Sesn2	0.348811	0.0084625
Gatd3a	-0.209178	0.00853715
Gpd1	-0.447468	0.00854574
Rab11fip3	-0.210119	0.00857844
Mgat3	-0.180831	0.00859829
Rab3b	-0.435803	0.00859914
Brip1os	0.317813	0.00860798
Dnah7a	0.774107	0.00867741
Ptprc	0.611502	0.00873512
Tspan2	0.380829	0.00873512
Casc4	0.198654	0.00874502
Mapk8ip1	-0.160984	0.00875745
Zfp180	-0.332751	0.00885438
Junb	-1.01201	0.00887521
Megf6	0.715045	0.00894698
Tead1	0.316596	0.00897049
Ppfia4	-0.463849	0.00904146
Tox	0.563317	0.00904146
Ly75	0.528737	0.00906942
Arrb1	0.159625	0.0090936
Kcnj4	-0.435298	0.00914748
Mrpl42	0.264901	0.00914748
Habp4	-0.205115	0.00915711
Ppargc1b	-0.34778	0.00934448
Coro1a	-0.348027	0.00939915
Gpr150	-0.959736	0.0094622
Gsr	-0.226866	0.00948945
Ntn4	-0.621557	0.00948945
Rad9b	0.528619	0.00951232
Ears2	0.459214	0.00954008
Pcdhga2	-0.347018	0.0096083
Stx16	0.186789	0.00963397
Pik3r3	-0.428282	0.00964271
Mgat4c	0.396101	0.0097236
Rnpc3	0.299677	0.00972465
Ajm1	-0.403484	0.00976937
Cd38	0.480142	0.00989376
Glb1l	0.416517	0.00999608
Glis3	0.362235	0.00999608
Pcsk9	-1.5368	0.0100055
Trf	0.575265	0.0100055
Asns	0.235015	0.0100391
Mark4	-0.206502	0.0101354
Ndufa2	-0.259782	0.0101354
Nr1d1	-0.255764	0.0101354
Plxnd1	-0.623458	0.0101354
Gprin1	-0.297688	0.0103362
Lypd6b	0.564114	0.0103362
Nap1l3	0.221546	0.0103362
Zfp975	0.381793	0.0103362
Slc11a2	0.286677	0.0103518
Tspan17	-0.338685	0.0103519
Nek7	0.271727	0.0103604
Invs	0.320442	0.0105078
Jund	-0.278642	0.010524
Klc1	-0.142124	0.010524
Acacb	0.53197	0.0106185
Grm2	-0.298934	0.0106321
Lcmt2	0.469337	0.0106321
Epor	-0.751346	0.0106472
Chrm4	-0.463551	0.0107126
Fam8a1	0.229718	0.0107476
Rspo3	-0.517775	0.0109356
Nudt11	0.260924	0.0109598
St3gal2	-0.29046	0.0109882
Lncenc1	1.19268	0.0110046
Inpp5j	-0.335212	0.0110682
Nipal2	0.328775	0.0110682
Lgi2	-0.278721	0.0112224
Npas4	-0.932493	0.0112224
Pld1	0.308812	0.0112224
Rusc1	-0.179852	0.0112224
Scp2	0.199146	0.0112224
Stra6	0.483178	0.0112224
Sult4a1	-0.187441	0.0112224
Tgif1	0.64121	0.0112224
Anln	0.348072	0.0112545
Polr1b	-0.276101	0.0115264
Ap3m1	0.218643	0.0116012
Srrm3	-0.263267	0.0116012
Abcc9	0.568791	0.0118057
Lmtk2	-0.212644	0.0118423
Prkaa2	-0.187617	0.0118423
Clstn3	-0.196458	0.0118503
Hmox1	0.460424	0.0118503
Rpusd1	-0.214276	0.0118503
St8sia2	0.687267	0.0118918
Pmaip1	0.793233	0.0120586
Ppp1cc	-0.313442	0.0121357
Iars2	0.225368	0.0122549
Atraid	0.316932	0.0122864
Zfp457	0.714543	0.0125358
Brd2	-0.183713	0.0125735
Lbp	0.917733	0.012648
Slc17a7	-0.499541	0.012648
Fyb	0.622569	0.0126798
Spag16	0.846347	0.0127683
Lyz2	0.741077	0.0127697
Unc119b	-0.275599	0.0127697
Lrrc4b	-0.168556	0.0128514
Atxn7l3	-0.171812	0.0131407
Zfp979	0.910971	0.0131469
Spop	-0.208485	0.0132741
Ift57	-0.211374	0.013315
Usp18	1.34543	0.013315
Drc1	-0.472548	0.0133684
Diras1	-0.210162	0.0136034
Bub1b	1.527	0.0137038
Abhd10	0.2568	0.0139587
B3gnt3	-1.35308	0.0139587
Btbd3	-0.381713	0.0139587
Crhr1	-0.526954	0.0139587
Ctsd	0.368096	0.0139587
Gabrg1	0.435393	0.0139587
Ifit3	0.533567	0.0139587
Itih5	0.547225	0.0139587
Tuba8	-0.622017	0.0140652
Zdhhc8	-0.235415	0.0140807
Acsf2	0.291008	0.0141289
Kcnf1	-0.391333	0.0143282
Syndig1l	-0.389748	0.0143553
Khdrbs2	0.510772	0.0143749
Ccdc170	0.995225	0.0144939
Fam98c	-0.337525	0.0146491
Stat6	-0.351074	0.0147333
Pitx2	1.66349	0.0147807
Map3k15	1.1061	0.0148357
Map3k12	-0.204706	0.0148985
Cmklr1	0.476624	0.0149025
Dock2	0.535239	0.0149563
Tmem181b-ps	-0.407496	0.0149563
Arhgap27	-0.458139	0.0149575
Gstz1	0.247748	0.0149575
Rbpms	0.641185	0.014961
Slc5a7	0.520499	0.0149636
Bcl3	1.29427	0.0151005
Prdx5	-0.237664	0.0151005
Osbp2	-0.35261	0.0152331
Zfp229	0.434241	0.0152472
Jph4	-0.374435	0.0154955
Mapkbp1	-0.211475	0.0155263
Ptpn1	-0.221947	0.0155329
Atp2b2	-0.241208	0.0157908
Spint1	0.784069	0.0159542
Pdgfrl	-0.883775	0.0159548
Erich5	-0.878869	0.0160072
Zbtb7a	-0.193446	0.0160072
Pou6f2	0.509886	0.0160976
Psmd5	0.185739	0.0161024
E2f6	-0.284034	0.0161666
Zfp57	0.507179	0.0161767
Egfl8	-1.281	0.0162244
Tmem176a	0.593648	0.0162844
Ksr2	-0.197087	0.0163951
Actr3b	-0.222981	0.0164191
Mt2	0.583486	0.0164191
Zfas1	0.566646	0.0164191
Dbnl	-0.209927	0.0165082
Ppp2r5b	-0.18931	0.0165151
Adra1d	-0.412784	0.0167249
Scn9a	1.01383	0.0167249
Tppp3	0.41329	0.0167249
Chchd10	-0.203055	0.0167782
Nars	0.186074	0.0169095
Cers2	0.311139	0.0169322
Phyhip	-0.37436	0.0169543
Tmem176b	0.459828	0.0169543
Fcgr3	0.441616	0.0170992
Slc1a5	0.84543	0.0171404
Arhgef25	-0.237859	0.0172014
Cacna1i	-0.232809	0.0172557
Mri1	-0.496715	0.0172574
Acvr1b	-0.170071	0.0173104
Sdr39u1	-0.245166	0.0174155
Ctss	0.52182	0.0175937
Ccdc28b	-0.436133	0.0176582
Itgb2	0.515698	0.0176582
Mfsd4a	-0.291905	0.0176582
Smad2	0.150208	0.0178833
Adarb2	0.311035	0.0179162
Mios	-0.244141	0.0179162
Ccdc61	-0.705863	0.0179393
Rell1	-0.413476	0.0179994
Apbb1ip	0.446202	0.0180418
Mthfd2	0.605502	0.0180765
Fam163b	-0.267882	0.0181147
Rbm8a	0.200276	0.0181296
Ercc2	-0.379962	0.0181407
Calm3	-0.241453	0.0181935
Ckb	-0.181773	0.0181935
Ccdc146	1.13456	0.0181959
Cmtm8	0.834633	0.0183414
Spata1	0.510723	0.0184585
Ntn5	-0.827817	0.0186174
Extl1	-0.261835	0.0186505
Tgfbr1	0.299341	0.0186505
Thop1	-0.273265	0.0188168
Arid3b	-0.430816	0.0188183
Smdt1	-0.240344	0.0188382
Dab2	0.325119	0.018846
Nr4a1	-1.01306	0.018846
Pmm1	-0.175957	0.018846
Klf16	-0.414249	0.0188834
Zfp108	0.342878	0.0189023
Rplp0-ps1	1.02937	0.018913
Cars	0.302858	0.0189236
Map7d1	-0.163594	0.0189301
Hspa8	0.267544	0.0189708
Inpp5d	0.287517	0.0189708
F3	0.327785	0.0190983
Lhx4	1.12919	0.0190983
Mthfd2l	0.393289	0.0193538
Neurl4	-0.166082	0.0193538
Pwwp3b	0.422652	0.0193538
Nfam1	0.648743	0.0194225
Ctsh	0.505792	0.0194447
Fhad1	0.830377	0.0194447
Tdrd7	0.203465	0.0198616
Adcy9	-0.187404	0.0199103
Alas1	-0.205453	0.0199103
Ccdc120	-0.460503	0.0199103
Nsmf	-0.226279	0.0199103
Rnu11	-0.372631	0.0199103
Atp1a1	-0.331445	0.0200883
Rasa3	-0.226263	0.0201093
Usp53	0.339563	0.020142
Faim2	-0.204723	0.0202636
Ttll12	0.382111	0.0202713
Crot	0.230776	0.0202725
Etaa1os	1.22085	0.020447
Lrrfip2	0.272513	0.0204734
Ift81	0.205342	0.0204857
Slc25a24	0.51504	0.0204857
Slc9a4	-1.3487	0.0204857
Zbtb43	-0.202185	0.0204857
Lzts3	-0.276147	0.0206175
Epb41l4a	0.587037	0.0207712
Ap3m2	-0.200918	0.0209479
Il2rg	1.26117	0.0214268
Tiam1	-0.492456	0.0214268
Tcp11l2	-0.282848	0.0214938
Gadd45b	-0.514382	0.0218403
Slc8a2	-0.264783	0.021909
Crybb3	-1.50882	0.0219917
Gli1	-0.458707	0.0219917
Rgs17	0.245094	0.0220571
Nrsn2	0.36461	0.0220662
Camkk2	-0.456364	0.0222231
Klhl7	0.194504	0.0223099
Rhoj	0.560727	0.0223791
Tdgf1	1.19693	0.0225059
Grb10	0.351331	0.0225272
Orc3	0.18265	0.0226485
Scnn1g	-1.40171	0.0226534
Lrguk	0.372098	0.0227274
Btla	0.964516	0.0229535
Cds1	-0.151245	0.0229535
Cox7a2	-0.200147	0.0229535
Galt	-0.228714	0.0229535
Herc6	0.431113	0.023055
Gucy1a2	-0.199299	0.0230666
Pfdn2	0.23234	0.0230666
Atp8b2	-0.217062	0.0232724
Col5a3	0.905796	0.0232724
Sim1	1.00342	0.0232724
Fcer1g	0.566465	0.0235693
Plch2	-0.435498	0.0236803
Stmn3	-0.223461	0.0236803
Gask1b	-0.47322	0.0237821
Hrct1	1.28716	0.0237821
Hs6st2	0.227252	0.0238308
Tlr13	0.543021	0.0239049
Adar	0.205151	0.0239287
Hopx	-0.446212	0.0239859
Mx2	0.826865	0.0241101
Slc43a3	1.26599	0.0241101
Morf4l1	0.189033	0.024483
Ndufaf1	0.255571	0.024483
Ppp2r3a	0.275729	0.0245111
Zfp709	0.233489	0.0245111
Abhd4	0.270068	0.024522
Dmp1	-0.388783	0.024522
Miip	0.405141	0.024522
St3gal5	-0.219531	0.024522
Syndig1	-0.353544	0.024522
Rbm12	0.331128	0.0246503
Serp2	-0.223945	0.0246543
Apobec3	0.620171	0.0246664
Dzip1	0.257552	0.0246664
Adgrl2	0.230542	0.0246839
Epop	-0.351446	0.0246839
Neurl1a	-0.324192	0.0246839
Epha3	-0.618713	0.0247614
Fbxl16	-0.278352	0.0248013
Cox4i1	-0.216808	0.0248741
Sulf2	0.258252	0.0249018
Etfrf1	0.325481	0.0249887
Fos	-1.18726	0.0249887
Crybb1	-1.00636	0.0253616
Rfesd	0.250538	0.0253616
Slc2a6	-0.268293	0.0253616
Slc25a34	0.439823	0.0254926
Rbms3	0.374496	0.0255951
Kcnip2	-0.504503	0.0256771
Pcdh17	0.349303	0.025725
Thoc7	0.205548	0.0258097
Prkca	-0.24794	0.0260264
Sh2d3c	-0.321757	0.0260353
Snrpb2	0.262043	0.0263834
Mgst1	0.544112	0.0265458
Cacng7	-0.210455	0.0265948
Adora1	-0.20311	0.0266462
Rprml	-0.453568	0.0266888
Iffo2	-0.319137	0.0267419
Trim25	0.3858	0.0267419
Lilrb4a	1.36026	0.0267991
Kdelc2	0.330281	0.0270938
Sptbn2	-0.285234	0.0270938
Zfp532	0.142452	0.0270938
Erf	-0.272257	0.0273439
Fabp3	-0.254922	0.0273439
Mmp2	0.631726	0.027465
Emc10	-0.281822	0.0275323
Kank1	0.284841	0.0275323
Pgbd5	-0.315308	0.0275323
Zfp963	0.377214	0.0275323
Gtpbp1	-0.198842	0.0275461
Fgf2	0.460917	0.0278097
Ddx59	0.288844	0.0278169
Gch1	0.769377	0.02795
Sorl1	-0.271989	0.02795
Bloc1s6	-0.231831	0.0279539
Arc	-1.10277	0.0281233
Smco3	0.484365	0.0281233
Actl6b	-0.26511	0.0281366
Tlnrd1	-0.300082	0.0281366
Jpt1	-0.369771	0.0282044
Jph1	-0.323347	0.0282203
Mir212	-1.25201	0.0282434
Rbfox3	-0.337409	0.0282434
Ube3b	-0.213959	0.0282504
Rmst	0.51604	0.0284073
Rbm20	-0.478993	0.028553
Asic1	-0.233957	0.0285624
Guk1	-0.280421	0.0285624
Mtcl1	-0.468832	0.0286662
Igfbp6	-0.398129	0.0286738
Prps1	-0.200001	0.0288077
Tmem51	-0.702493	0.0288077
Hexb	0.311771	0.0288506
Amigo2	0.486319	0.0292979
Cnnm1	-0.208506	0.0295495
Lpcat4	-0.195751	0.0295798
Robo1	0.210121	0.0295798
Wnt4	-0.432204	0.0295798
Bsn	-0.268474	0.0297012
Cntn4	0.264853	0.029781
Cpne3	0.198218	0.030085
Slc38a11	0.524974	0.0302753
Olfm1	-0.378989	0.0303848
Piezo2	0.775487	0.0303848
Neurl1b	-0.360783	0.0303978
Greb1	0.543881	0.0305136
Ltbp1	-0.354325	0.0305136
Med6	0.260823	0.0305136
Sipa1l3	-0.212283	0.0305136
Svop	-0.145003	0.0305136
Sod3	0.513525	0.0305458
Caln1	-0.437141	0.030629
Cdc42bpg	-0.704871	0.0307818
Irf2bpl	-0.241443	0.0307818
Tbc1d25	-0.357462	0.030783
Pon3	0.452639	0.0309331
Ifit3b	0.556842	0.0310703
Bet1	0.297907	0.0312486
Nr1d2	-0.274454	0.0312923
Mapk8ip2	-0.14342	0.0313334
Ccdc117	-0.343732	0.0315486
Clmp	-0.272557	0.0316246
Mtrf1l	0.337561	0.0316246
Vps13c	-0.452609	0.0316368
Rpl30	0.248791	0.0317281
Rgcc	-0.430759	0.0318684
Trim30a	0.790448	0.032157
Tmem109	-0.311298	0.0322193
Lin7b	-0.442781	0.032239
Rhobtb2	-0.200359	0.0323185
Serpine2	0.293898	0.0323951
Tmem215	-0.574847	0.0323951
Mbp	0.333446	0.032766
Rnase4	0.296007	0.0327883
C2cd2l	-0.228214	0.0329966
Tusc1	0.489852	0.0329966
Unc5b	-0.32242	0.0329966
Cyfip2	-0.17306	0.0330979
Sptbn4	-0.237696	0.0332575
Zfhx4	0.479384	0.0332733
Lypd6	-0.31556	0.0333859
Cyp4f17	0.685344	0.0334343
Pdpn	0.391829	0.0334658
Nf1	0.135048	0.033562
Rtn4r	-0.418772	0.033562
Ryr2	-0.222382	0.033562
Galnt18	-0.280794	0.0335859
Cat	0.219563	0.0336888
Abcd3	0.201069	0.0336954
Ccng2	-0.324387	0.0337529
Ppp2r1b	-0.285631	0.0338821
Chrm1	-0.421584	0.034044
Ipo13	-0.177612	0.0341275
Pafah1b2	0.167641	0.0341275
Scrg1	0.425266	0.0341275
Tecpr2	-0.209315	0.0341275
Fbxl19	-0.284543	0.0341834
Col6a6	-0.860763	0.0342652
Cst3	0.26317	0.0344539
Gadd45g	-0.596664	0.0344539
Nudt15	0.66469	0.0344539
Pyroxd2	-0.679	0.0344539
Rnf13	0.206183	0.0344539
Tsc22d1	-0.139964	0.0344539
Tmem250-ps	-0.143146	0.034534
Egr4	-0.83254	0.0345744
Mn1	-0.289297	0.0345744
Setd7	-0.351477	0.0345744
Tex52	0.668473	0.0345744
Utp18	0.263935	0.0345744
Zim1	0.57663	0.0345744
Tyro3	-0.227826	0.0348049
Leprot	0.235098	0.0348302
Nudc-ps1	-0.338861	0.0348762
Dusp16	-0.335395	0.0350467
Tmem184b	-0.167322	0.0350467
Ap1s1	-0.289399	0.0352999
Dusp3	-0.193972	0.0352999
Plpp7	-0.280832	0.0352999
Sowahb	-0.430212	0.0353603
Grik5	-0.224069	0.0355194
Mmut	-0.221207	0.0355194
Adgrb1	-0.204058	0.0359377
Pfkm	-0.127935	0.0359377
Dact3	-0.190149	0.0359533
Lrrc10b	-0.616337	0.0360776
Pglyrp1	-0.726425	0.0360776
Crybg3	0.270128	0.0360939
F2r	0.496218	0.0360939
Slc27a2	0.356965	0.0360939
Tecpr1	-0.215751	0.0360939
Zmym5	0.18546	0.0360939
Idua	-0.37111	0.0361369
Jpx	0.29342	0.036139
Frrs1l	-0.318004	0.0364197
Zdhhc20	0.221706	0.0364197
Dnaic1	0.486493	0.0366442
Tnnt1	-0.842654	0.0366442
Agap2	-0.280954	0.0367169
Amy1	0.46086	0.0367482
Eppk1	1.14147	0.0367482
Pcnx2	-0.19075	0.0367482
Ssr1	0.118106	0.0367482
Frzb	-0.659927	0.0368057
Gpsm1	-0.341043	0.0368057
Cpsf3	0.154479	0.0370791
Tro	0.237326	0.0370791
Syp	-0.185512	0.0371476
Map3k5	-0.249448	0.0371988
Stxbp4	0.292819	0.0371988
Rcbtb1	0.243395	0.0372585
Rsph4a	0.486065	0.0372585
Usp14	0.154631	0.0374617
Nr1h3	-0.588657	0.0374681
Plekha8	-0.232499	0.0374681
Fcgr2b	0.523903	0.0374927
Celsr1	0.340887	0.0374962
Larp4b	0.13039	0.0375958
Dlk1	0.902402	0.0376433
Gli2	0.410741	0.0376433
Slc6a17	-0.108161	0.0376433
Xkr7	-0.664174	0.0378689
Gata2	0.648573	0.0379892
Mki67	0.733517	0.0382372
Bhlhe22	-0.590227	0.0382536
Chat	0.414055	0.0382536
Mobp	0.341226	0.0382536
Ppm1l	-0.205489	0.0382536
Rnaseh2c	-0.410008	0.0382536
Fchsd2	0.173355	0.0382617
Tnip1	-0.291147	0.0384213
Ube4a	0.170598	0.0384213
Mtfp1	-0.377401	0.0384874
Inppl1	-0.235742	0.0384968
Trp63	0.630035	0.038526
Minar1	0.401792	0.0386527
Rpl11	0.326922	0.0387138
Ppp1r1b	-0.420983	0.0388771
Sbf1	-0.163978	0.0388771
Iqsec2	-0.218197	0.0389274
Fign	0.407204	0.0390398
Spag9	-0.113576	0.0390476
Slc10a4	0.532912	0.0392815
Ppp2r3d	-0.249274	0.0393702
Sun2	-0.255072	0.0393702
Sdc4	0.262133	0.0394404
Ankrd44	0.280741	0.0394737
Usf3	-0.216488	0.0394737
C1qa	0.471888	0.0399774
Bub3	0.163924	0.0400108
Scarb2	0.198958	0.0400108
Dhrs7	-0.29134	0.040203
Gramd1b	-0.212037	0.0404748
Dlgap1	-0.264574	0.0405762
Cav1	0.383473	0.0409672
Lamb1	-0.353113	0.0409672
Twf2	-0.285239	0.040985
Cgas	0.927598	0.0410495
Pcdhga3	-0.343745	0.0412404
Fndc5	-0.287097	0.041265
Pde1b	-0.268941	0.041362
Tmem67	0.210771	0.041362
Ipcef1	-0.391411	0.0414169
Ubiad1	-0.277363	0.0414169
Tmem47	0.260658	0.0414687
Rfc3	0.482403	0.0416406
Dera	0.510736	0.0418082
Cpsf6	0.187509	0.0419043
Sppl2b	-0.241926	0.0421783
Chrna2	0.929994	0.0422845
Tlr2	0.667555	0.0422845
Nat8l	-0.216175	0.0423077
Tnks1bp1	-0.202394	0.0423758
Rragb	0.164811	0.0423972
Lyplal1	-0.43012	0.0425175
Ptpdc1	0.233672	0.0425433
Csnk1g2	-0.146692	0.0425845
Kcnab2	-0.20057	0.0427585
Rassf9	0.510286	0.0427585
Trim56	0.280424	0.0427585
Agpat5	0.171335	0.0428137
Rbm46	-0.900508	0.0428772
Ypel4	-0.204498	0.0428772
Cd53	0.410206	0.0429146
Exosc10	0.164043	0.0429146
Tyms	0.473171	0.0429146
Tlcd1	-0.24704	0.0429497
Clec18a	0.531019	0.043113
Ice2	0.218531	0.043113
Ccnd2	-0.423456	0.0431237
Nudt10	0.255343	0.0431237
Snord49b	-0.680125	0.0431237
Cab39	0.159744	0.0432486
Ezr	0.288367	0.0434705
Hspb6	0.444291	0.0434705
Maats1	0.828397	0.0434705
Reep2	-0.146701	0.0434705
Slc25a44	-0.118122	0.0434705
Tmem223	-0.2928	0.0434705
Tmem256	-0.309762	0.0434705
Pop4	-0.380945	0.0434873
Cdk19	-0.266398	0.0438911
Dusp12	0.315395	0.0438911
Lrrc32	-0.537966	0.0438911
Aida	0.15089	0.0440502
Dmtn	-0.269177	0.0440502
Ercc6l2	0.175929	0.0440564
Inpp5e	-0.249002	0.0440564
Zfyve28	-0.319929	0.0440564
Cox6a1	-0.215052	0.0441232
Dock10	0.285278	0.0441232
Elovl7	0.279366	0.0441232
Npc1	0.192255	0.0441232
Tnfrsf25	-0.916035	0.0441768
Ttc29	1.19778	0.0442956
Rpph1	-0.55007	0.0446005
Tmie	0.516859	0.0446005
Vwa5a	0.224774	0.0446005
Sel1l3	-0.413908	0.0447362
Pm20d1	0.442097	0.0447927
Insig2	0.173298	0.0449421
Yme1l1	0.165435	0.0449829
Snap25	-0.202793	0.0449902
Pnoc	0.462749	0.0450677
Crocc	0.339053	0.0451798
Ginm1	0.274866	0.0451798
Ncdn	-0.186806	0.0452235
Ccdc63	-1.286	0.0452514
Fbxl13	0.960058	0.0454011
Lsm11	-0.3061	0.0454011
Retreg1	0.243951	0.0454011
Itgb3bp	0.306612	0.0454157
Eogt	0.204696	0.0454669
Slc22a2	-1.23487	0.0454669
Tspan6	0.283751	0.0454669
Usp34	0.131688	0.045477
Rnf130	-0.117626	0.0455643
Angel1	-0.297486	0.0456015
Pspc1	0.171481	0.0456015
Ankra2	0.207953	0.0456739
Baiap2	-0.323666	0.0457543
Mecom	0.515037	0.045881
Frmd6	-0.274856	0.0459772
Atp6ap1l	-0.514074	0.0460789
Abcc8	-0.338564	0.0460969
Cstf2	0.168415	0.0460969
Cd2ap	0.248968	0.0462794
Ephb2	-0.375861	0.0466709
Vash1	-0.299282	0.0466709
Pkig	-0.244709	0.0469662
Vps18	-0.21632	0.0469662
Abhd8	-0.158704	0.04708
Magel2	0.788699	0.04708
Fam219a	-0.183085	0.0471431
Trim11	-0.287647	0.0471431
Ldb2	0.288387	0.0475906
Otud1	-0.246767	0.0479459
Zkscan7.1	0.465844	0.0479798
Ccnd1	-0.376589	0.0480083
Ckmt1	-0.258166	0.0480083
Faah	-0.26864	0.0480083
Med30	0.343631	0.0480083
Il22	-1.41171	0.0481256
Nhlrc3	0.252072	0.0481256
Siah2	-0.318308	0.0483053
Mrpl43	-0.280108	0.0485429
Rgs4	-0.382502	0.0486381
Prrg4	0.830239	0.0486869
Catspere2	-0.312504	0.0488088
Cobll1	0.193072	0.0490052
Metrn	-0.316513	0.0496564
Slc24a2	-0.174284	0.0497155

## Sheet: 15-18 mo. M (3xTg-AD vs. WT)
	log2FoldChange	padj
Rps3a3	-3.96848	7.23e-94
Gpm6b	0.887325	7.15e-64
Eif3j2	-2.56446	4.47e-51
Gpr137b-ps	-3.1728	1.45e-49
Pla2g4e	-1.91734	5.82e-45
Msl3	1.05312	1.48e-40
C4b	2.3246	3.2e-39
Cox6c2	-2.61274	2.94e-38
Zfp125	-2.68997	2.67e-34
Trappc2	0.924548	9.37e-34
Cox7a2l	-0.9021	1.19e-32
Lgals3bp	1.31717	1.26e-31
Rplp0	-0.80138	1.56e-31
Ccl27a	-2.32592	3.73e-31
Rps13-ps1	-6.43313	1.47e-29
Rab9	0.825988	8.37e-29
Hist4h4	-1.26352	2.71e-25
Oasl2	1.58286	6.68e-25
Clec7a	2.77397	1.1e-23
Myo7a	-1.2418	5.57e-23
Ctss	1.11718	1.24e-22
Mpeg1	1.30312	3.56e-20
Rnf213	0.549855	9.97e-20
Rpl3-ps1	-0.717122	1.35e-19
Rps3a1	0.483842	2.92e-19
Ofd1	1.12927	2.9e-18
Tuba1c	-2.19752	9e-18
Eno1b	-0.900053	9e-18
Cfap54	-1.06343	3.39e-17
Cst7	4.09222	4.92e-17
Osmr	1.87211	1.07e-16
Cd22	2.86681	2.12e-16
Xaf1	-1.54572	2.14e-16
Cd177	8.13562	2.81e-16
Pcdhb6	-0.784694	5.47e-16
Tmsb4x	0.954129	7.62e-16
Itgax	2.45191	2.06e-15
Cxcl12	0.927976	2.12e-15
Tlr7	1.7538	2.93e-15
Tagap	-1.93091	3.15e-15
Tmem176b	0.844367	3.31e-15
Wdfy1	-0.566333	6.1e-15
Cd14	2.22777	6.11e-15
Ddx58	0.801808	7.83e-15
C1qb	1.08828	2.18e-14
C3ar1	1.52479	2.64e-14
Ctse	2.97115	2.64e-14
Cybb	2.76138	6.17e-14
C1qc	1.11031	6.42e-14
B2m	0.929328	9.09e-14
Alpk1	-0.877535	1.39e-13
Car4	-0.59254	1.52e-13
Ptprc	1.24197	2.99e-13
Esco1	-0.496305	3.5e-13
Ly86	1.06213	5.79e-13
Igkc	-3.79539	7.48e-13
Pcdhga11	-0.771733	9.31e-13
Diras2	-0.351352	1.41e-12
Magi1	-0.419717	2.53e-12
Samd11	-1.87145	2.86e-12
Hccs	0.809854	2.9e-12
Oscar	-4.11387	2.98e-12
Cd84	1.29352	3.32e-12
Itgb2	1.23526	3.75e-12
Frmpd4	0.864868	4e-12
Csf2rb2	1.97559	4e-12
Sap130	0.538409	7.12e-12
Gdpd3	0.954957	7.12e-12
Ctsc	0.709199	7.16e-12
Krt12	-2.30576	7.22e-12
Eng	0.823736	7.55e-12
Lgals3	2.34684	1.05e-11
C1qa	1.10028	1.34e-11
Pcdhga4	0.623731	1.66e-11
Tyrobp	1.18046	2.52e-11
Cxcl13	2.81337	2.52e-11
Slc5a5	-0.935619	3.76e-11
Ero1lb	-0.644842	4.6e-11
Fyb	1.10113	5.26e-11
Zfp429	-3.50717	6.69e-11
Zfp874a	-0.704278	8.7e-11
Apobec1	1.566	1.18e-10
Stra6	1.26556	1.35e-10
Cd52	1.80226	1.61e-10
Depp1	2.7833	1.78e-10
Jak3	0.956323	1.92e-10
Apobec3	1.26491	1.98e-10
Cyth4	0.682089	2.46e-10
Pik3ap1	1.07399	2.52e-10
Irgm2	1.22109	3.12e-10
Atp10d	0.943787	3.87e-10
Fcer1g	1.16223	3.87e-10
Prdx2-ps1	1.05673	4.99e-10
Ifitm3	1.22122	4.99e-10
Fcgr2b	1.5304	4.99e-10
Ndufs5	-0.697259	5.46e-10
Gpr137b	0.645889	7.03e-10
Mios	-0.355065	7.1e-10
Gemin8	1.01813	7.84e-10
Cybrd1	0.855027	1.02e-09
Chil1	0.641662	1.17e-09
Ifi27	0.78188	1.4e-09
Acp1	-0.639614	1.77e-09
Lilrb4a	2.78328	1.97e-09
Zfp990	-4.43346	2.55e-09
Scoc	-0.40968	2.63e-09
Tmem176a	1.07353	3.62e-09
Stau2	-0.319713	3.82e-09
Flna	0.504407	4.65e-09
Pcdhgb6	-0.594377	4.75e-09
Ivd	0.475867	4.86e-09
Ctsh	0.961225	4.86e-09
Trim12a	1.32558	5.02e-09
Slc1a4	0.4373	7.92e-09
Tmem252	2.7648	8.08e-09
Capg	2.13605	8.77e-09
Ptpn6	1.1844	9.32e-09
Flnc	1.2505	1.17e-08
Slc11a1	1.31586	1.17e-08
Habp4	-0.340005	1.32e-08
Tceanc	1.20602	1.33e-08
Abhd1	-0.986132	1.41e-08
Tgm2	1.17132	1.41e-08
Gbp5	1.00377	1.44e-08
Zfp14	0.519415	1.47e-08
Angpt2	2.13039	1.47e-08
Laptm5	0.546999	1.51e-08
Apoe	0.441977	1.92e-08
Stat3	0.434424	2.25e-08
Irgm1	0.601602	2.34e-08
Ctsd	0.611906	2.36e-08
Rec8	-2.60259	2.48e-08
Rpl29	0.747055	3.36e-08
Slc15a3	1.22084	3.37e-08
Gfap	1.47282	3.46e-08
Vwf	2.55129	5.09e-08
Lyz2	2.28349	5.57e-08
Gsn	0.497463	5.63e-08
S100a9	7.44102	5.69e-08
Atraid	0.447206	6.02e-08
Prps2	0.629065	6.96e-08
Myoc	1.13843	6.99e-08
Unc93b1	0.630789	7.18e-08
Myo1e	0.56244	7.51e-08
Nrsn1	-0.484814	8.2e-08
Fth1	0.500337	8.92e-08
Trem2	0.983149	9.28e-08
Tnfrsf1b	0.973414	1.09e-07
Tlr2	1.40882	1.11e-07
Mcm6	-1.14209	1.19e-07
Mobp	0.757413	1.2e-07
Cldn11	0.640986	1.26e-07
Catspere2	-0.544823	1.43e-07
Icam1	1.58557	1.61e-07
Parp14	1.04206	1.67e-07
Copa	0.197613	1.77e-07
Mlh1	0.554951	1.77e-07
Zfp772	-0.839276	1.79e-07
Adi1	0.395125	1.79e-07
Pbxip1	0.533303	2.18e-07
Trim30a	1.05284	2.19e-07
Ntsr2	0.533587	2.28e-07
Dock2	0.724126	2.28e-07
Uba7	1.12157	2.28e-07
Cd68	1.14662	2.33e-07
Hck	1.21744	2.98e-07
Csf2rb	1.62151	3.2e-07
Tnfrsf1a	0.840152	3.43e-07
Rpl34	0.614201	3.49e-07
Nlrc5	1.25703	3.5e-07
Trim30d	1.32704	3.64e-07
Zfp458	-0.449981	3.95e-07
Cxcr4	1.20248	4.29e-07
Nr1d2	-0.315581	4.3e-07
Fcgr3	0.881068	4.44e-07
Prps1	-0.302058	4.5e-07
Pros1	0.748065	4.75e-07
Ncf2	1.07449	4.75e-07
Lcn2	4.80758	4.75e-07
Ifi204	2.40038	5.08e-07
Akna	0.645551	5.13e-07
Rps15a-ps5	-1.77638	5.38e-07
Gpx1	0.432534	5.38e-07
Nid2	0.850502	5.56e-07
Slco2b1	0.465873	5.92e-07
Trf	0.790488	5.92e-07
Neo1	0.224252	6.65e-07
Slfn9	1.25021	6.65e-07
Lyrm7	0.54124	6.79e-07
Gbp2	0.804947	6.79e-07
Tmem72	1.00473	6.88e-07
Fgr	2.35106	7.81e-07
Igtp	0.924211	8.48e-07
Vim	1.05485	8.77e-07
Zfp131	-0.392722	8.84e-07
Cd82	0.480223	8.93e-07
Cox7c	-0.435042	9.51e-07
Gpam	0.361723	9.67e-07
Adgre4	3.18392	1.18e-06
Myo1f	1.21663	1.21e-06
Mal	0.598799	1.32e-06
Masp2	-1.55249	1.4e-06
Irf8	0.782442	1.4e-06
Vwa1	0.759564	1.46e-06
Papln	-1.14857	1.47e-06
Hmgn2	0.587442	1.49e-06
Fcrls	1.078	1.61e-06
Lsr	0.990019	1.86e-06
Scrg1	0.727968	1.95e-06
Ch25h	2.96581	1.99e-06
Esd	0.370709	2.07e-06
Adm	1.50137	2.07e-06
Cebpd	1.53287	2.07e-06
Mrpl48-ps	-0.949918	2.17e-06
Icosl	0.821519	2.37e-06
Cd59a	1.03297	2.38e-06
Pcsk1	-0.52959	2.53e-06
Siglec1	1.61849	2.53e-06
Nudc-ps1	-0.470521	2.65e-06
Acer2	1.59114	2.68e-06
S1pr3	0.752266	2.88e-06
Lztfl1	0.321588	3.16e-06
Ifi207	1.90094	3.23e-06
Tfcp2l1	0.696555	3.51e-06
Lbp	1.19467	3.51e-06
Arpc1b	0.768199	3.53e-06
Abhd3	-0.385047	3.7e-06
Aldh7a1	0.387367	3.83e-06
Zfp846	0.299122	4.27e-06
Slc43a3	1.75839	4.32e-06
Cd9	0.514677	4.61e-06
Abcc3	0.796214	4.66e-06
Nckap1l	0.573068	5.12e-06
Papss2	0.578389	5.25e-06
Pcdhga8	0.453413	5.53e-06
Zfp983	-0.522231	5.54e-06
Slc7a5	0.291825	5.74e-06
Gsr	-0.293983	6e-06
Tagap1	0.476666	6.06e-06
Pld4	0.779087	6.45e-06
Eif3j1	0.466651	6.75e-06
Abcc4	0.573094	7.59e-06
Tln1	0.327318	7.71e-06
Stc2	1.09066	8.45e-06
Usp18	1.74282	8.5e-06
Bst1	2.96815	8.56e-06
Rps13	0.310159	9.36e-06
Glo1	-0.52575	9.52e-06
Rtp4	1.17894	9.73e-06
Arhgap27	-0.594865	9.95e-06
Rabep1	-0.234268	1.01e-05
Rbm47	0.914768	1.01e-05
Upp1	1.38477	1.01e-05
Olfml1	-0.540439	1.02e-05
Idh2	0.357552	1.1e-05
Bcl3	1.82195	1.12e-05
Vsir	0.509202	1.13e-05
Ndnf	-0.471196	1.22e-05
Tlr8	2.30337	1.22e-05
Iqgap1	0.385474	1.27e-05
Cd109	1.2291	1.29e-05
Pcsk9	-2.13467	1.31e-05
Fah	0.405791	1.43e-05
Gpnmb	2.18182	1.43e-05
Mbp	0.48855	1.51e-05
Hspg2	0.59213	1.52e-05
Trim34a	1.36054	1.52e-05
Spint1	1.05493	1.53e-05
Ikbke	1.12592	1.55e-05
Apbb1ip	0.613244	1.57e-05
Pecam1	0.766103	1.61e-05
Ddx4	-1.37254	1.62e-05
Mt1	0.88933	1.7e-05
Arhgap6	0.740306	1.87e-05
Abi3	0.785129	1.89e-05
Rsad2	1.68363	1.94e-05
Wdr83os	-0.649831	2.13e-05
C3	2.48847	2.19e-05
Rpl3	0.282748	2.3e-05
Arhgap45	0.810932	2.3e-05
Atp8b1	0.620883	2.37e-05
Rab2a	-0.232181	2.42e-05
Piezo2	0.913416	2.52e-05
Cmya5	-0.522825	2.57e-05
Olfml3	0.709078	2.81e-05
Erich5	-1.05892	2.92e-05
Grn	0.478533	3.11e-05
Abcc9	0.808782	3.11e-05
Rn7s2	0.810379	3.23e-05
Podxl	0.859189	3.5e-05
Lcp1	0.771372	3.56e-05
Ifit1	0.937277	3.56e-05
Srgn	0.953318	3.64e-05
Fxyd2	-1.11852	3.79e-05
Pxmp2	1.10597	3.79e-05
Mki67	1.252	3.79e-05
D2hgdh	0.541398	4.19e-05
Ddr1	0.379704	4.3e-05
Dock8	0.560411	4.37e-05
Hist1h4k	-0.879521	4.47e-05
Hmgb1	-0.430691	4.47e-05
Arl8a	-0.249919	4.58e-05
Mlc1	0.270435	4.76e-05
Ncf4	1.70695	5.29e-05
Tsc22d4	0.428279	5.62e-05
Bst2	1.41194	5.62e-05
Slc16a3	0.930722	5.79e-05
Treml2	1.53114	5.84e-05
Ctsz	0.39582	6.17e-05
Ncstn	0.263	6.3e-05
Kcnj11	-0.456177	6.37e-05
Tnni1	-1.957	6.51e-05
Cplx1	-0.285802	6.53e-05
Erbb3	0.436024	6.54e-05
Btbd3	-0.293056	6.67e-05
Plek	0.54293	6.81e-05
Vegfa	0.534584	6.88e-05
Mfrp	0.92384	6.88e-05
S100a6	0.946077	6.88e-05
Dynll2	-0.246451	7.05e-05
Ly6a	1.04888	7.53e-05
Miga1	-0.182903	7.84e-05
Tbc1d9	-0.214774	8.09e-05
Ltbp1	-0.504397	8.38e-05
Slc15a2	0.741935	8.58e-05
Ryr1	-0.537772	8.62e-05
Mfn2	0.225422	8.62e-05
Spi1	1.14471	9.16e-05
Kcnk12	-0.438999	9.18e-05
Rab7b	1.15083	9.84e-05
Grrp1	1.38672	9.84e-05
Anxa2	1.0065	9.9e-05
Neat1	0.465878	0.00010511
Fzd10	0.913668	0.00010511
Lpxn	1.25169	0.00010647
Eno1	0.323425	0.00010904
Csf3r	0.825268	0.00011033
Ifi30	0.792509	0.00011176
Sbno2	0.474241	0.00011619
Fxyd5	0.743824	0.00012505
Neurl3	1.55577	0.0001304
Adcy1	-0.318838	0.00013797
Bloc1s6	-0.335781	0.00013804
Wwox	-0.320344	0.00013804
Cox7a2	-0.264006	0.00013804
Inpp4a	-0.174182	0.00013804
Elk3	0.578129	0.00013804
Myorg	0.314084	0.00014137
Snx16	-0.270007	0.00014304
F5	0.986144	0.00014304
Lrg1	3.24919	0.00014528
Ifit3	0.74922	0.00014794
St14	1.27612	0.00014794
Ica1	-0.261236	0.00014995
Ggta1	0.909199	0.00015349
Ptpn13	0.351667	0.00017135
Plxdc1	-0.473977	0.00017635
Zfp236	0.29801	0.00018201
Vav1	0.939984	0.00018286
Il6ra	0.462611	0.0001831
Gbp4	1.11032	0.00018962
Eif2ak2	0.475664	0.00019281
Coch	-0.749058	0.00020511
Mmp12	2.37898	0.00021233
Atf5	0.601427	0.00021808
Runx1	0.853666	0.00021876
Myo1g	1.93118	0.00021876
Slc40a1	-0.653043	0.00021895
Vcl	0.330351	0.00022267
Tbxas1	0.846263	0.00022364
Car10	-0.295673	0.00022629
Exosc9	0.312628	0.00022659
Fas	1.29857	0.00023968
Psat1	0.313811	0.00024302
F11r	0.579014	0.00025223
Spn	2.4157	0.00025223
Wdsub1	0.414938	0.00025776
Igsf6	1.29841	0.00025914
Tnc	-0.657986	0.00026214
Itih5	0.501953	0.00026214
Fxyd1	0.525914	0.00026214
Il1r1	0.849008	0.00026856
Rnf14	-0.136226	0.00028121
Cd44	0.792701	0.00029034
Slc11a2	0.288875	0.00029302
Obscn	-1.18792	0.0002943
Tpm2	-0.783695	0.00030458
Lair1	0.422571	0.00030713
Dcaf8	0.185176	0.00030787
Il2rg	1.83418	0.0003134
Rab22a	-0.224229	0.00031697
Noc3l	-0.289589	0.00031874
Lrba	-0.195953	0.0003256
Mir5125	0.705765	0.0003256
Ppp2ca	-0.14594	0.00033541
Adgrl4	0.81599	0.00034661
Sacs	-0.220494	0.0003567
Slc12a7	0.73317	0.00035892
Tlr13	1.09639	0.00036055
Fv1	-0.660617	0.00036074
Aldob	0.921593	0.00036074
Sytl1	-1.30298	0.0003637
Kdm8	-0.573972	0.00036709
Pcdhb9	0.417554	0.00037005
Clu	0.339281	0.00038664
Tent5c	1.68615	0.00038672
Adam23	-0.207301	0.00039096
Isg15	1.55072	0.00039996
Tmc4	-0.755405	0.00040313
Thsd4	-0.605815	0.00041772
Ly6c1	0.879896	0.00041943
Ucp2	0.781001	0.00043732
Sft2d2	0.263839	0.00043934
Cyb5r3	0.298174	0.00043934
Fcgr4	3.10373	0.00043934
Cthrc1	0.81088	0.00044147
Clip4	-0.225463	0.00045094
Tapbp	0.311233	0.00045858
Notch2	0.378466	0.00045858
Zcchc24	0.385257	0.00046142
Ckmt1	-0.302147	0.00046165
Slc3a2	0.220288	0.00046165
Ifih1	0.451184	0.00046799
Irf5	0.71881	0.00046883
Mx2	1.07119	0.00047585
Mylk	-0.501733	0.00047789
Stx11	2.2603	0.00047961
Tarsl2	-0.361125	0.00049579
Atf4	0.253701	0.00050104
Cd48	1.26623	0.00050379
Tnxb	0.528139	0.0005046
Vcam1	0.402153	0.00051178
Eif3s6-ps2	-0.952618	0.00052214
Flt1	0.407462	0.00053454
Cyba	0.922271	0.00055469
Apod	1.34775	0.00056885
Acacb	0.525018	0.00057133
Nfam1	0.661989	0.00057251
Atl1	-0.269943	0.00058213
Ly9	1.72626	0.00058213
Cep83os	0.364581	0.00059338
Atp5j2	-0.323882	0.00059983
Socs3	1.17141	0.00059983
Pirb	1.50802	0.00060454
Limd1	0.314509	0.00061339
Apol8	-0.61171	0.0006178
Pygo1	-0.22212	0.00063509
B4galt1	0.523979	0.00063924
Map7	0.229714	0.00065216
Gpr84	1.68734	0.00065216
Inpp5d	0.528449	0.00065225
Prss35	0.74445	0.00065891
Igfbp7	0.964826	0.00066602
Exd1	-0.7398	0.00067859
Csf1	0.401899	0.00067859
Ifnar2	0.383195	0.0006959
S100a8	4.01066	0.0006959
Filip1	-0.638549	0.00074154
Atoh8	1.16447	0.00075592
Tlr1	1.37635	0.00077488
Mllt11	-0.244852	0.0007939
Ctsa	0.220788	0.00079965
Ccdc127	-0.241243	0.00080179
Rhoj	0.795029	0.00080255
Pla2g4a	0.729979	0.00080871
Parp12	0.414231	0.00083099
Zc3hav1	0.547879	0.00083606
Rph3a	-0.21966	0.00087632
Gpalpp1	-0.209107	0.00089039
Tatdn3	0.328703	0.00090059
P2ry6	0.768444	0.00091758
Clec2d	0.659606	0.00093154
Itgal	1.44919	0.00094623
Pdha1	-0.191148	0.00096116
Clec3b	-1.14236	0.00097619
Acadl	0.360676	0.00097619
Alas2	1.97225	0.00097805
Slc1a5	0.749558	0.00098307
Pced1a	0.287476	0.00098864
Parp9	0.766495	0.00099323
Lamb2	0.333485	0.00100109
Dmpk	0.390299	0.00101763
Prss41	-2.22061	0.00102129
Rad54b	-1.11521	0.00102647
Ube2l6	1.03475	0.00102647
Ccdc61	-0.980964	0.0010364
Ctnna1	0.245651	0.00104421
Rgs1	2.13152	0.00105654
Sp100	0.696498	0.00105767
Ezr	0.492864	0.00105914
Syngr2	0.572549	0.00107993
Tppp3	0.578128	0.00108055
Cxcl10	1.74458	0.00108773
Scnn1g	-1.54763	0.00109294
Fndc1	-0.524783	0.0010991
Poldip3	-0.192207	0.00113098
Snap25	-0.234356	0.00114275
Prodh	0.429614	0.00114275
Crybg3	0.340523	0.001151
Ptprb	0.392032	0.00115107
Gpr35	1.30627	0.00115305
Adgrg6	0.421143	0.00115744
Adhfe1	0.498665	0.00117091
Nde1	0.724705	0.00117897
Pex10	-0.362529	0.00118257
Ndufab1	-0.27996	0.00120886
Tmem267	-0.547471	0.00121312
Umad1	-0.28933	0.00121592
Sod3	0.713645	0.00123392
Trub2	-0.283681	0.00124804
Fbxo44	0.207691	0.00125315
Alad	0.321707	0.00125315
Hcls1	0.701839	0.00125451
Pak1	-0.24801	0.00126108
Hexb	0.359518	0.00128576
Ccl6	0.892212	0.00130385
Zfp369	-0.255222	0.00131264
Rnf146	-0.186371	0.0013161
Spta1	2.69751	0.00133612
Casp12	1.20625	0.00134097
Arhgef19	0.537888	0.00134576
Hjurp	0.599737	0.0013509
Psen1	-0.221959	0.00135402
Rbm20	-0.63489	0.00137608
A2m	1.63099	0.00153677
Cbs	0.366935	0.00154054
Rps2	0.630623	0.00157209
Tlr9	0.762727	0.00157209
Tes3-ps	-0.78124	0.00157926
Ms4a6c	1.37563	0.00159827
Srarp	1.15766	0.00165887
Cp	0.792325	0.00166621
Slc25a37	0.300957	0.00170753
Drc7	0.764575	0.00171742
Zfp280b	-0.246713	0.00171944
Bmp2k	0.247055	0.0017243
Ftl1	0.259901	0.00174437
Ifitm2	0.852223	0.00179207
Ndufa4	-0.265023	0.00182173
Ttyh1	0.172595	0.0018496
Tagln2	0.734694	0.00185914
Cdk6	0.469217	0.00186346
Alkbh8	-0.19106	0.00187718
Timm17a	-0.207373	0.00189083
Sugct	-0.951969	0.00191321
Plvap	0.413327	0.00191789
Sfrp1	0.433321	0.00192462
Nipa1	-0.233216	0.00195525
Glra2	0.542646	0.00195863
Tdrp	-0.285476	0.0019636
Sfi1	0.421353	0.0019636
Prr5l	0.359876	0.00196906
Miip	0.42147	0.00196955
Pilra	1.69555	0.00198583
F3	0.432993	0.00199005
Hnf1b	1.21892	0.0020084
Ikzf1	0.497034	0.00205001
Mgst1	0.702923	0.00211149
Oas2	1.36013	0.0021471
Rgcc	-0.615615	0.00218051
Sox9	0.313073	0.00218644
Rnps1	0.389457	0.00220849
Gdap1	-0.190423	0.00224842
Lysmd2	-0.294956	0.00226247
Adar	0.204788	0.00226247
Cst3	0.300574	0.00226247
Gmip	0.484473	0.00226247
Mmp19	1.44433	0.00226247
Pde6h	1.20615	0.00232836
Zfp109	-0.408503	0.00251113
Hmox1	0.598993	0.00255626
Mt2	1.11949	0.00255626
Sfr1	0.24119	0.00255926
Cotl1	0.406201	0.00257269
Cant1	0.266173	0.00267812
Psmb8	1.0505	0.00270809
Slc25a34	0.885868	0.00277162
Csf1r	0.322434	0.00285033
Zbtb44	-0.195561	0.00286552
Irf7	1.2594	0.00288025
Ifit3b	0.762213	0.00289061
S100a1	0.328689	0.0030607
Cebpb	0.649555	0.0030607
Tmem181b-ps	-0.354209	0.00306908
Trp53inp2	0.312119	0.00308606
Ap4m1	0.330524	0.00308606
Wdr86	1.14743	0.00308606
Kcnd2	-0.188053	0.00310191
Tgfb1	0.583801	0.00313865
Ppp1r18	0.589207	0.00313865
Ppm1m	0.426799	0.00317769
Zfyve9	-0.194927	0.0032221
Fzd6	0.429884	0.00324965
Tmod1	-0.286662	0.00328689
Stxbp4	0.261	0.00335308
Pop4	-0.487762	0.00337944
Bc1	-0.438744	0.00346038
Gusb	0.452655	0.00347872
Cyb5d2	0.317437	0.00350331
Akap6	-0.147966	0.00351985
Frs2	-0.141317	0.00351985
Ttr	0.627772	0.00351985
Pcna	-0.330144	0.00355089
Faim2	-0.18142	0.00356337
Tcirg1	0.411019	0.00359681
Msr1	1.7553	0.00359681
Maff	1.47219	0.00359884
Klc2	-0.222497	0.00365566
Bmpr1b	0.246931	0.00370149
Rpe65	-1.64832	0.00376306
Mir670hg	-0.675187	0.00377674
Dtx3l	0.391972	0.00380712
Cox6b1	-0.235703	0.0038239
Cyp26b1	-0.49315	0.00384639
Aox4	-1.01361	0.00384901
Adcy8	-0.250011	0.00386676
Kcnip3	-0.407638	0.00386824
Aspg	0.983661	0.00386824
Kidins220	-0.165581	0.00388341
Fes	0.680066	0.00388341
Ephb4	0.519747	0.00406179
E2f6	-0.291792	0.00406301
Zfp58	0.511237	0.00408342
Casp4	1.66335	0.00408342
Mdfic	0.649502	0.00414532
Lacc1	0.461188	0.00417425
Vwa5a	0.34967	0.00417454
Serinc5	-0.228636	0.00418653
Sorl1	-0.163299	0.00418653
Stat1	0.313875	0.00418653
Parp10	0.818911	0.00418653
Idh3b	-0.134353	0.00421957
Atp1b1	-0.158679	0.00421974
Tmc6	0.591374	0.00421974
Adamtsl5	-0.481594	0.00422055
Bbs7	-0.275536	0.00422055
Stard10	-0.267833	0.00422605
Pxylp1	-0.466727	0.00424745
Atp2a2	-0.150408	0.00426161
Ace	0.450695	0.00426373
Cmklr1	0.751378	0.00432038
Gtf2h4	0.40983	0.0043284
Mri1	-0.451677	0.0043513
Clec14a	0.69613	0.0043513
Rac2	0.865598	0.00439301
Col5a3	1.04425	0.00445572
Rbm46	-1.06937	0.00453171
Kcnn2	-0.286311	0.00454685
Zfand5	-0.213187	0.00454685
Tgfbr2	0.404303	0.00454685
Lgals9	0.568796	0.00454685
Gbp9	0.598608	0.00454685
Slfn5	0.427067	0.00460785
Col27a1	-0.416911	0.00465133
Tifab	0.66956	0.00465133
Irf1	0.497742	0.00467046
Cela1	1.00398	0.00470941
Tnfrsf8	0.967329	0.00471076
Jam3	0.269135	0.00472173
Ccr1	1.46131	0.0047834
Mapre2	-0.145373	0.00485237
Gipr	0.939264	0.00485237
Ndufa12	0.244688	0.00486141
Irak3	0.890048	0.00486141
Hsp90aa1	-0.179232	0.00487039
Lypd6	-0.388494	0.0048719
Tor4a	0.548079	0.00489989
Crocc	0.432913	0.00493816
Apol11b	4.28122	0.00495838
Xk	-0.348287	0.00498553
Rac1	0.182296	0.00499984
Zfp595	-0.537398	0.0050198
Bsg	0.219663	0.0050198
Hba-a2	1.73241	0.0051305
Cyp2j12	0.489237	0.00527171
Dubr	0.365399	0.00536965
Akr1e1	-0.28651	0.00537584
Cntn1	-0.166222	0.00539751
Spag9	-0.138962	0.00539751
Rgl2	0.296943	0.00539751
Fcgr1	0.847333	0.00546135
Cldn5	0.462857	0.00550125
Snx20	0.944162	0.00551188
Prkaa2	-0.29348	0.00554612
Rpl21	-0.284009	0.00557314
Hk2	0.619433	0.00562077
Atp6v0c	0.653642	0.00566663
Asns	0.190775	0.00566792
Lcp2	0.642198	0.00566792
Prdx6	0.243647	0.00577328
Cars	0.249892	0.00583397
Ywhah	-0.186057	0.00584554
Tmed8	-0.165516	0.00584554
Glis3	0.433144	0.00584554
Thbs4	0.934162	0.00584554
Six4	-0.531565	0.00606956
Msn	0.581476	0.00610885
Fermt3	0.788914	0.00611407
Dpp10	-0.207835	0.00613919
Gabrb2	-0.226592	0.00614939
Cav1	0.604315	0.00628461
Invs	0.283336	0.00633173
Fam129a	0.443819	0.00633173
Megf6	0.569511	0.00633173
Dctn5	-0.185039	0.00635466
Tgif1	0.815092	0.00635466
Loxl3	0.755956	0.00645464
Fgfr2	-0.252148	0.00649983
Zfp612	-0.277105	0.00662465
Ecm1	0.626696	0.00664089
Tmem88	0.693513	0.00667717
Hlx	1.12452	0.00673886
Bub1b	1.21729	0.00675691
Stard4	-0.322332	0.00676253
Sec16a	0.130962	0.00686794
Tmem59l	-0.211367	0.00686859
Cacul1	0.158868	0.00693166
Golga7b	-0.326558	0.00711469
Clmp	-0.30277	0.00713276
Rab39b	-0.204171	0.00738105
Gpr65	1.63641	0.00738105
Iigp1	0.978229	0.00738541
Txnip	0.610404	0.00741362
Asic1	-0.234242	0.00750143
Cytip	1.60459	0.00750143
Setmar	-0.426173	0.00752491
Ankrd12	-0.140338	0.00762535
Cds1	-0.127662	0.00762535
Ppt1	0.237189	0.00762535
Rnf38	-0.232589	0.00766577
Vcpip1	-0.128161	0.00766577
Pgap2	0.305828	0.00766577
Hbb-bs	1.53575	0.00766577
Trpm8	-1.34658	0.00773794
Rffl	0.261678	0.00775085
Cnn3	0.302082	0.00779613
Stxbp1	-0.158088	0.00783158
Zfp970	-0.623096	0.00793681
Klhl6	1.05328	0.00797975
Ier3	0.851947	0.00801214
Col9a3	0.56174	0.00811137
Fam53b	-0.201826	0.00814135
Dcps	-0.342554	0.00815412
Slc39a1	0.273888	0.00815476
St6galnac3	0.232733	0.00826176
Prelp	0.554916	0.00829826
Tmc3	0.763883	0.00834004
Cryab	0.393221	0.00834276
Eqtn	-1.07948	0.00837598
Mecom	0.579713	0.00844381
Ccr2	1.39306	0.00848041
Slc4a1	2.48627	0.00849162
Hvcn1	0.66012	0.00850558
Ccl3	1.76486	0.00850558
Slfn2	1.56972	0.00854325
Zfp85os	-0.731768	0.00859474
Aim2	0.509521	0.00860652
Emp1	1.04855	0.00865129
Atad1	-0.138653	0.00872319
Gabrd	-0.310847	0.00872826
Slc9a6	-0.167215	0.00875851
Mlxipl	0.543764	0.00875851
Slc4a5	0.736671	0.00877183
Plau	0.599145	0.00893612
Pafah1b1	-0.122383	0.00896441
Zfp420	-0.260053	0.00903554
Samsn1	0.931057	0.00903554
Sema7a	-0.234804	0.00905215
Zfp597	-0.197208	0.00905215
Tdg	0.437546	0.0091133
Notch1	0.238124	0.00918141
Ahcy	-0.625951	0.00918678
Pcp4	-0.384295	0.00918678
Atp5mpl	-0.228302	0.00918678
Ndufa3	-0.26555	0.00919628
Tmem151b	-0.211405	0.00919628
Lgi4	0.366963	0.00919628
Lyve1	0.831134	0.00919628
Axl	0.255695	0.00937127
Hpgds	0.414188	0.0094268
Ccdc170	1.14852	0.00946406
Col8a2	0.928225	0.00950583
Nipsnap1	-0.262208	0.00958849
Trim25	0.485383	0.00958849
Was	0.921234	0.00969472
Ptpn11	0.208777	0.009716
Nefl	-0.225905	0.00972314
Tcf20	-0.225624	0.00976327
Aldh1l1	0.239097	0.00981163
Pak3	-0.191902	0.0098226
Il10ra	0.435634	0.00993184
Crlf1	0.974024	0.00993184
Dcp2	-0.193778	0.0099439
Slc7a2	0.39244	0.0100152
Cnnm1	-0.154713	0.0100482
Olfm3	-0.398172	0.0101076
Foxo3	-0.197512	0.0101076
Cavin1	0.557161	0.0101076
Lrat	1.79988	0.0102255
Zdhhc2	-0.271027	0.0102483
Slitrk4	-0.226981	0.010338
Cstf2t	0.161471	0.0103457
Camk4	-0.308818	0.010423
Art3	0.760186	0.0105373
Tnfsf8	1.95056	0.010541
Frrs1l	-0.229262	0.0106108
P4hb	0.198732	0.0106108
Acp7	-1.0525	0.0108403
Slc14a1	0.528469	0.0108639
Insyn2a	-0.291305	0.0108914
Myh9	0.296045	0.011034
Slc4a1ap	-0.233277	0.0110942
Tcaf1	-0.166038	0.0110942
Kat14	-0.226539	0.0111135
Fam189a2	0.339582	0.0111135
Gls	-0.211104	0.0111594
Snrpd3	0.190773	0.0113114
Tcn2	0.363781	0.0113114
Fbxo33	-0.15903	0.0113431
Slc25a45	0.58393	0.0113431
Lat2	0.665745	0.0113431
Lgi2	-0.346173	0.0114454
Stx2	0.292001	0.0116036
Tfrc	0.38553	0.0116036
Gigyf1	0.210179	0.0117554
Ifi209	1.34185	0.0117554
S1pr5	0.366441	0.0117615
Ldb3	0.688261	0.0119119
Cyp4f14	0.430217	0.0122409
Farp1	0.228661	0.0122586
Mrpl33	-0.268542	0.0122874
Ddah1	0.238507	0.0123747
Npr3	-0.470224	0.0125089
Hdhd3	0.530462	0.0126331
Rbm43	-0.388296	0.01266
Srp14	-0.225324	0.01266
Kirrel2	0.70013	0.01266
Ireb2	-0.199979	0.0128952
Syt12	-0.255912	0.012976
Nab1	-0.191856	0.0131301
Pdlim5	0.221561	0.0131707
Tnfaip2	0.956809	0.0131836
Lypd6b	0.500803	0.0132941
Hmg20a	0.12656	0.0133157
Ang	1.30273	0.0133478
Lpar6	0.507852	0.0138623
Angptl7	-1.48097	0.0139025
Serinc2	-0.361752	0.0139101
Zfp260	-0.190612	0.0139389
Foxj1	0.64347	0.0139539
Nfatc1	0.388297	0.0140485
Edn1	0.897585	0.0141137
Frem2	0.38233	0.0141161
Tmem65	-0.182502	0.0141379
Kif5c	-0.178173	0.0141379
Rimklb	0.296981	0.0141379
Fli1	0.42024	0.0141379
Gpatch1	-0.229145	0.0143322
Asap3	0.628769	0.0143322
Cacybp	-0.233726	0.0143666
Zmym2	0.146694	0.0144107
Tap1	0.625042	0.0144445
Zfp36	0.678582	0.0144483
Rfx2	0.501617	0.0145565
Rtraf	-0.211665	0.0146471
Ankrd13a	0.295499	0.0148706
Lypd1	-0.528539	0.0151909
Suv39h2	-0.443821	0.0152901
Armcx3	-0.25664	0.0152901
Mettl27	-0.498924	0.0152901
Csad	0.31649	0.0153042
Zfp738	-0.176108	0.0154971
Hapln2	0.501103	0.0154971
Itm2a	-0.500313	0.0155271
Pptc7	-0.21751	0.0156151
Sdc4	0.420306	0.0156151
Gnb5	-0.213969	0.0159093
Cxcl16	0.735442	0.0159093
Cd33	0.324539	0.015975
Etnppl	1.28141	0.015975
Zfp385b	-0.209302	0.0160021
Ajm1	-0.174548	0.0161014
Ccl9	1.31267	0.0161541
Klk1b22	3.36944	0.0161541
Tmem63a	0.312534	0.0163681
Ndufb8	-0.216058	0.0163871
C5ar1	1.54174	0.0165698
Vps36	-0.215644	0.0166424
Utp18	0.206135	0.0167943
Tctn2	0.220629	0.0168303
Kdm5d	0.33091	0.0168678
Fmn1	-0.34136	0.0172789
Frmd8	0.270086	0.0172789
Ssc5d	0.543405	0.0172789
Magee1	-0.178231	0.0172853
Chgb	-0.309826	0.0172984
Gng3	-0.22771	0.0178186
Brd2	-0.133061	0.0178186
Trpv4	0.686568	0.0178186
Tmem173	0.609028	0.0178735
Mid1	0.730813	0.0179538
Cpe	0.19756	0.0179758
Folr1	0.749876	0.018159
Peak1	-0.176792	0.018211
Naglu	0.386148	0.0182996
Ears2	0.386877	0.0183461
Rhoc	0.448858	0.0183737
Cnn2	0.533248	0.0183737
Mbtps2	-0.166145	0.0183783
Zfp457	0.602123	0.0184064
Fsd1l	-0.168265	0.0184092
Tnfaip8l2	0.937543	0.0190979
Lipa	0.295374	0.0192751
Tc2n	1.12568	0.0193429
Rpl22	0.182365	0.0193534
Asb1	-0.199621	0.0193856
Trim56	0.431438	0.0193856
Pmaip1	0.773576	0.0193856
Rabgef1	-0.165427	0.0195223
Tmem140	0.750757	0.0195966
Trim17	0.585482	0.0198497
Myof	0.682515	0.0198586
Cd53	0.473732	0.0198647
Cpsf4	0.253211	0.0199334
Cyp2s1	-0.52587	0.0200655
Nudt18	-0.248	0.0204464
Abhd4	0.264657	0.0207062
Nxpe4	0.329328	0.0207183
Pcdha9	-0.432205	0.020757
Eno2	-0.19905	0.020757
Dlat	-0.134672	0.020757
Cntnap2	-0.145511	0.0207915
Mill2	0.495037	0.0208141
Dcun1d4	-0.142225	0.0208731
Slc37a2	0.561756	0.0209731
Cyp4f15	0.421476	0.0211217
Rps15a-ps3	0.851712	0.0211528
Nrbp2	0.200903	0.0211557
Adap2	0.443522	0.0213253
Tmed5	-0.19822	0.0216473
Chl1	-0.137769	0.0216473
Pcgf3	-0.17252	0.0217963
Nlrp1c-ps	1.08076	0.0217963
Zfp963	0.42639	0.0218955
Clic5	-0.266113	0.021909
Fam126a	0.227721	0.0219941
Trub1	0.264734	0.0223569
Ndrg3	-0.172694	0.0224149
Ms4a7	1.56185	0.0225079
Cep162	0.231041	0.0225123
Rasal3	0.722354	0.0225123
Trim37	-0.197772	0.0227135
Cltc	-0.123811	0.0227452
Mamstr	0.57428	0.0228662
Fkbp15	0.155503	0.0229881
Bmp5	-0.79102	0.0230012
Ms4a6d	1.22076	0.0231489
Hspa8	0.246849	0.0233864
Pts	0.285565	0.0233864
Ttc12	0.659556	0.0235119
Zfp36l2	0.302376	0.0235716
Zfp974	-0.33317	0.0236324
Il13ra1	0.405393	0.0238743
Pdk4	0.650236	0.0239904
Cend1	-0.16503	0.0239973
Syk	0.464855	0.0240689
Cers2	0.290654	0.0241763
Arhgef3	-0.224923	0.0241949
Arhgef10	0.285976	0.0243024
Card19	0.442097	0.0243262
Glb1l	0.346716	0.0245978
Heatr3	0.159742	0.024683
Rrbp1	0.227449	0.0246979
Fmo2	1.33679	0.0250966
Snapc1	-0.242323	0.0252277
Pcnp	-0.207699	0.0253178
Kl	0.389259	0.0254727
Smdt1	-0.229371	0.0256959
Crybg1	0.596324	0.0257907
Usp53	0.331859	0.0259238
Fbxo45	-0.148275	0.0259415
Mxra7	-0.308442	0.0259639
Nfe2l2	0.365839	0.0262578
Kdr	0.449446	0.0262578
Zfp982	0.995001	0.0264462
Rfxank	-0.37648	0.0266875
Hsd17b11	0.230414	0.026792
Gmnc	0.677038	0.026792
Slc38a5	0.858757	0.0269605
Pnpla7	0.418594	0.0274474
Gcn1l1	0.200794	0.0274663
Slc16a6	-0.229139	0.0276747
Piezo1	0.490333	0.0276747
Rsph3a	0.618319	0.0276747
Scarf1	0.924427	0.0279029
Map3k6	1.10881	0.0281233
Pdgfrl	-0.780187	0.0282095
Mrpl9	0.274273	0.0282672
Ttc9	-0.16548	0.0282938
Emp2	-0.375636	0.0283854
Zfp180	-0.28147	0.0284741
Glrb	-0.184887	0.028946
Cd300lf	1.60886	0.028946
Ranbp9	-0.164102	0.029102
Rab3il1	0.316848	0.0293057
Mbd6	0.253068	0.0294969
Hist1h4n	0.591579	0.0294969
C1s1	1.0137	0.0294969
Steap4	1.17645	0.0295755
Fam126b	-0.168925	0.0297372
Ccn1	0.803328	0.0297427
Ttll12	0.274713	0.0298523
Myrf	0.296406	0.0298523
Marveld1	0.300939	0.0299412
Thy1	0.420649	0.0299412
Ecscr	1.11648	0.030332
Trappc2l	-0.320009	0.030679
Acaa2	0.270991	0.0309222
Ttc39b	-0.168931	0.0310024
Dbp	-0.383061	0.0311367
Rerg	-0.365359	0.0311682
Tomm70a	-0.195443	0.0311682
Il33	-0.375893	0.0313063
Fbxo40	-0.740198	0.0313082
Dhrs1	0.205122	0.0313127
Lrp5	0.38506	0.031999
Lmntd1	-0.6759	0.0320999
Retsat	0.346226	0.0320999
Emcn	0.410595	0.0322499
Mrpl3	0.159671	0.0323278
Cebpa	0.420387	0.0324674
Nsd2	-0.145901	0.0325857
Adamts1	0.611633	0.0325857
Zfp617	-0.30647	0.0327044
Adgrf5	0.359561	0.0331082
Cfap126	0.947049	0.0331296
Tigar	-0.236179	0.0333816
Rhobtb1	0.372561	0.0333816
Gli2	0.431029	0.0334933
Fabp3	-0.328604	0.0339793
Uba6	-0.165739	0.0339793
Slc36a1	-0.196015	0.0342058
Prr18	0.329896	0.0342058
Gmfg	0.927489	0.034362
Smco3	0.379772	0.0343629
Map4k3	-0.163964	0.0344441
Rftn1	0.286429	0.034533
Kcnj16	-0.358388	0.0345762
Plce1	0.560988	0.0346106
Klhl24	-0.115307	0.0346914
Bin2	0.577686	0.0346914
Snapc3	-0.231289	0.0347435
Stmn2	-0.187171	0.0347435
Plxnb2	0.281353	0.0347435
Bex1	0.298492	0.034782
Eid2b	0.224806	0.0349452
Fip1l1	-0.107578	0.0352037
Ormdl3	0.203665	0.035207
Capn3	0.42696	0.035207
Nsdhl	-0.240615	0.0353348
Ube2e2	-0.23876	0.0353348
Ric8b	-0.178215	0.0353348
Rabgap1l	-0.169832	0.0353348
Man2b1	0.253005	0.0353348
Fa2h	0.373897	0.0353348
Snx27	-0.109388	0.0354996
P2ry12	-0.596903	0.0356894
Kif1c	0.174843	0.0357549
Poc5	-0.161715	0.0358324
Rab3b	-0.377406	0.0359196
Snn	-0.247349	0.0360452
Wif1	0.89155	0.0361279
Vwa3b	0.699658	0.0361764
Rpl30	0.212893	0.0361992
Hba-a1	1.77379	0.0365359
Mtmr4	-0.136153	0.0366177
Uggt2	0.229958	0.0366177
Elf4	0.586186	0.0366244
Slc12a9	0.243479	0.0367958
Dnajb13	1.22412	0.0368199
Serpinb6b	0.906171	0.0368656
Dnajc17	0.433849	0.0370273
Prr14l	-0.158654	0.0370701
Smad6	0.765475	0.0370701
Pdpn	0.389667	0.0371308
Sec23ip	0.127447	0.0372
Il3ra	0.717665	0.0372
Tns2	0.396746	0.0375781
Rsu1	0.183622	0.0378919
Mrc2	0.389964	0.0378919
Arap3	0.433775	0.0378919
Ttll7	-0.187608	0.0380859
Man2c1	0.215917	0.0380859
Pacsin1	-0.180657	0.0381929
Abcd1	0.245389	0.0383727
Arrb1	0.105426	0.0384713
Tmem108	-0.252237	0.0387691
Cyp2d22	0.260925	0.0387691
Gbp7	0.344809	0.038909
Nudt3	0.207912	0.0389377
St3gal1	0.248505	0.0389377
Acsf2	0.325127	0.0389377
Sf3b4	0.199774	0.0392832
Zfp386	-0.305719	0.0394765
Itpr2	0.180197	0.0394765
Aldh6a1	0.282537	0.0394915
Col6a5	-1.08547	0.0396572
Calcrl	0.481715	0.0398971
Sbk1	-0.368973	0.0399502
Ccdc124	-0.372607	0.0400735
Nedd8	-0.188301	0.0400735
Slc1a1	-0.22696	0.0402096
Uqcc1	-0.214863	0.0402096
Zfp599	-0.372763	0.0402251
Ccdc190	0.403824	0.0402251
Naip6	0.618825	0.0402251
Gpr179	0.862164	0.0402251
Fgd6	0.22619	0.0402844
Nipal4	0.426321	0.0402844
Fgd5	0.376024	0.0403641
Fanci	1.00233	0.0409885
Carns1	0.351495	0.0409959
Pla2g4b	1.23548	0.0409959
Hspa4l	-0.179839	0.0410643
Srxn1	-0.137225	0.0413521
Ehd2	0.500134	0.0414441
Rap2c	-0.203242	0.0414571
Nav1	-0.250364	0.0414663
Neb	-0.54858	0.0415069
Ss18l2	-0.173892	0.0419483
Gnl1	-0.23517	0.0419699
Sec23a	-0.143652	0.0419699
Il12rb1	1.21676	0.0419699
Plcg2	0.349263	0.042157
Coa4	-0.457877	0.0422652
Rpl34-ps1	-0.740989	0.0423522
Taf5	-0.315729	0.0423522
Tdrkh	-0.176117	0.0424861
Dcaf15	0.23834	0.0428983
Dennd5b	-0.153455	0.0430283
Srebf1	0.273964	0.0430283
Notch3	0.31037	0.0433206
Adam19	-0.224423	0.0434892
Kcnab3	-0.253798	0.0435063
Tmem35a	-0.198561	0.0437567
Mboat7	-0.163921	0.0438295
Med8	-0.243342	0.0438612
Fam174a	-0.196333	0.0438612
Tmem222	0.185198	0.0438612
Sh3bp2	0.486502	0.043985
Nbl1	0.404942	0.0439951
Cfh	0.823714	0.0443532
Radil	-0.252049	0.04446
Aldh1l2	0.418182	0.04446
Sstr5	-1.0267	0.0446415
Pcdha12	0.364676	0.0446415
Slc4a8	0.177804	0.0448975
Dennd5a	-0.126001	0.0449874
Atp9a	-0.17011	0.0451667
Nrep	-0.412538	0.0453106
Mmp28	-0.61749	0.0454872
Fam114a2	0.222966	0.0455864
Scd3	-0.42633	0.0458008
Mrps23	-0.240619	0.0458008
Golph3	-0.142004	0.0458008
Wsb2-ps	0.919425	0.0458008
Ube2c	1.32615	0.0458008
Ctla2a	1.27554	0.0458704
Abca1	0.280789	0.0458941
Acaca	0.117281	0.046113
Pgam2	-0.84458	0.0463538
Idnk	0.252085	0.0474975
Slc4a2	0.295405	0.0475048
Wee1	-0.206493	0.0477106
Zfp217	0.388522	0.0477106
Samd9l	0.564547	0.0477106
Fam167a	0.732716	0.0477106
Jchain	-1.04301	0.0477207
Slc29a3	0.289229	0.0477309
Mrpl13	-0.204502	0.0477406
Nudc	-0.177797	0.0477406
Vps35l	0.147639	0.0477406
Ddx59	0.266919	0.0477406
Kcnj8	0.584613	0.0477406
Aldh1a3	-1.45363	0.0477861
Bambi-ps1	-1.16251	0.0477861
Pip5k1b	-0.243798	0.0477861
Frrs1	0.547075	0.0477861
Lrmp	0.797025	0.0477861
Fkbp9	0.197241	0.0480282
Tprkb	0.282351	0.0482592
Gfra1	0.230798	0.0483368
Psme2b	0.537016	0.0483368
Snx10	-0.155146	0.0484065
Angptl4	0.861006	0.0487109
Zfp955b	-0.185356	0.0487646
Ptchd1	-0.23749	0.0488384
Rab30	-0.231372	0.0488384
Coq10b	-0.24359	0.0490401
Psmc2	-0.145806	0.0490841
Tmem70	-0.226726	0.049241
Tal1	0.56696	0.0493119
Sphk2	0.235803	0.0493882
Stk3	-0.224446	0.0495872
Ppil1	0.30595	0.04966
Irgq	-0.184766	0.0498408
Abcb1a	0.314471	0.0498408
Vsnl1	-0.192727	0.0498881
Psip1	0.117854	0.0498881
