# Supplementary material for: Age, sex and Alzheimer’s disease: a longitudinal study of 3xTg-AD mice reveals sex-specific disease trajectories and inflammatory responses mirrored in postmortem brains from Alzheimer’s patients
Source: Alzheimers Res Ther. 2024 Jun 22;16:134. doi: 10.1186/s13195-024-01492-x (PMC11193202; doi:10.1186/s13195-024-01492-x)
Supplement: Supplementary file 12 — Additional file 12: Supplementary Table 8. Altered pathways in female and male aged 3xTg-AD and post-mortem AD brains. Altered canonical pathways involving differentially expressed genes identified in 15-18-month-old 3xTg-AD brains and post-mortem AD PHG tissue were predicted using QIAGEN IPA. [file 13195_2024_1492_MOESM12_ESM.xlsx]

## Sheet: 15-18 mo. F (3xTg-AD vs. WT)
© 2000-2023 QIAGEN. All rights reserved.
Ingenuity Canonical Pathways	-log(p-value)	Ratio	z-score	Molecules
Superpathway of Inositol Phosphate Compounds	8.99	0.145	-2.121	ACP1,ATP1A1,DUSP1,DUSP12,DUSP16,DUSP8,EYA4,INPP5D,INPP5E,INPP5J,INPPL1,NT5C,NUDT11,NUDT15,PIK3R2,PIK3R3,PIP5K1C,PLCE1,PLCH2,PLPP7,PPFIA3,PPM1L,Ppp1cc,PPP1CC,PPP1R1B,PPP2R1B,PPP2R3A,Ppp2r3d,PPP2R5B,PTPN1,PTPN13,PTPRC,PXYLP1,SET
3-phosphoinositide Degradation	8.2	0.152	-1.732	ACP1,ATP1A1,DUSP1,DUSP12,DUSP16,DUSP8,EYA4,INPP5D,INPP5E,INPP5J,INPPL1,NT5C,NUDT11,NUDT15,PLPP7,PPFIA3,PPM1L,Ppp1cc,PPP1CC,PPP1R1B,PPP2R1B,PPP2R3A,Ppp2r3d,PPP2R5B,PTPN1,PTPN13,PTPRC,PXYLP1,SET
3-phosphoinositide Biosynthesis	8.03	0.146	-1.961	ACP1,ATP1A1,DUSP1,DUSP12,DUSP16,DUSP8,EYA4,INPP5D,INPPL1,NT5C,NUDT11,NUDT15,PIK3R2,PIK3R3,PIP5K1C,PLPP7,PPFIA3,PPM1L,Ppp1cc,PPP1CC,PPP1R1B,PPP2R1B,PPP2R3A,Ppp2r3d,PPP2R5B,PTPN1,PTPN13,PTPRC,PXYLP1,SET
D-myo-inositol-5-phosphate Metabolism	7.94	0.148	-1.4	ACP1,ATP1A1,DUSP1,DUSP12,DUSP16,DUSP8,EYA4,INPP5D,INPPL1,NT5C,NUDT11,NUDT15,PLCE1,PLCH2,PLPP7,PPFIA3,PPM1L,Ppp1cc,PPP1CC,PPP1R1B,PPP2R1B,PPP2R3A,Ppp2r3d,PPP2R5B,PTPN1,PTPN13,PTPRC,PXYLP1,SET
D-myo-inositol (1,4,5,6)-Tetrakisphosphate Biosynthesis	7.57	0.15	-1.46	ACP1,ATP1A1,DUSP1,DUSP12,DUSP16,DUSP8,EYA4,INPP5D,INPPL1,NT5C,NUDT11,NUDT15,PLPP7,PPFIA3,PPM1L,Ppp1cc,PPP1CC,PPP1R1B,PPP2R1B,PPP2R3A,Ppp2r3d,PPP2R5B,PTPN1,PTPN13,PTPRC,PXYLP1,SET
D-myo-inositol (3,4,5,6)-tetrakisphosphate Biosynthesis	7.57	0.15	-1.46	ACP1,ATP1A1,DUSP1,DUSP12,DUSP16,DUSP8,EYA4,INPP5D,INPPL1,NT5C,NUDT11,NUDT15,PLPP7,PPFIA3,PPM1L,Ppp1cc,PPP1CC,PPP1R1B,PPP2R1B,PPP2R3A,Ppp2r3d,PPP2R5B,PTPN1,PTPN13,PTPRC,PXYLP1,SET
Serotonin Receptor Signaling	6	0.0959	-1.938	ADCY1,ADCY9,ADRA1D,ADRA2C,ADRB1,ARRB1,CACNA1I,CACNG7,Calm1 (includes others),CAMK2A,CAMK2B,CAV1,CD38,CPE,GCH1,GNG3,HMOX1,JUN,KCNJ3,KCNJ9,MAP3K5,MMP2,MYLK,PAK6,PIK3R2,PIK3R3,PLA2G4E,PLCE1,PLCH2,PLD1,PRKCA,PTS,RAC1,RASD2,RHOBTB2,RHOJ,RYR1,RYR2,SHANK3,SRF,TEAD1,TNNI1,TP63,TRPC6,TRPM8
Production of Nitric Oxide and Reactive Oxygen Species in Macrophages	4.88	0.12	0.426	APOE,CAT,CLU,CYBB,FOS,JUN,LYZ,MAP3K10,MAP3K12,MAP3K15,MAP3K5,PIK3R2,PIK3R3,PPM1L,PPP1CC,PPP2R1B,PPP2R3A,PPP2R5B,PRKCA,RAC1,RHOBTB2,RHOJ,TLR2
Dopamine-DARPP32 Feedback in cAMP Signaling	4.1	0.113	-1.5	ADCY1,ADCY9,CACNG7,Calm1 (includes others),CAMKK2,CSNK1G2,GUCY1A2,KCNJ11,KCNJ3,KCNJ4,KCNJ9,PLCE1,PLCH2,PPM1L,Ppp1cc,PPP1CC,PPP1R1B,PPP2R1B,PPP2R3A,PPP2R5B,PRKCA
PDGF Signaling	3.95	0.149	-1.155	ACP1,CAV1,EIF2AK2,FOS,INPP5D,INPP5J,INPPL1,JUN,PIK3R2,PIK3R3,PRKCA,RASD2,SRF
G-Protein Coupled Receptor Signaling	3.94	0.0754	-2.06	ADCY1,ADCY9,ADGRB1,ADORA1,ADRA1D,ADRA2C,ADRB1,ARRB1,C3AR1,Calm1 (includes others),CAMK2A,CAMK2B,CCND1,CELSR1,CHRM1,CHRM4,CMKLR1,CRHR1,DUSP1,F2R,FOS,FZD6,GDPD3,GIPR,GNG3,GPR135,GPR137B,GPR150,GPR162,GPR183,GPRIN1,GRM2,JUN,MAP3K10,MAP3K12,MAP3K15,MAP3K5,MEGF6,MYL6,MYLK,NTSR2,PAK6,PDE1B,PIK3R2,PIK3R3,PLCE1,PRKCA,RAC1,RASD2,RGS4,S1PR3,SRF,SSTR3
Sertoli Cell Germ Cell Junction Signaling Pathway (Enhanced)	3.87	0.102	0.408	CAMK2B,CD2AP,CLDN11,FOS,GUCY1A2,JUN,LAMB1,MAP3K10,MAP3K12,MAP3K15,MAP3K5,MMP2,NECTIN1,PIK3R2,PIK3R3,PPM1L,PPP2R1B,PPP2R3A,PPP2R5B,PRKAA2,RAC1,RASD2,SMAD2,TGFBR1
Clathrin-mediated Endocytosis Signaling	3.85	0.106	#NUM!	AP1S1,AP3M1,AP3M2,APOE,ARRB1,CD2AP,CLU,DAB2,DNM1,EPHB2,F2R,FGF2,HSPA8,ITGB2,LYZ,PIK3R2,PIK3R3,PIP5K1C,RAC1,SH3GLB2,TF,VEGFA
Complement System	3.76	0.216	1.633	C1QA,C1QB,C1QC,C3,C3AR1,C4A/C4B,ITGB2,MASP2
Breast Cancer Regulation by Stathmin1	3.76	0.0774	-0.905	ADGRB1,ADORA1,ADRA1D,ADRA2C,ADRB1,C3AR1,CAMK2A,CAMK2B,CCND1,CCND2,CELSR1,CHRM1,CHRM4,CMKLR1,CRHR1,E2F6,F2R,FGF2,FZD6,GIPR,GNG3,GPR135,GPR137B,GPR150,GPR162,GPR183,GRM2,JUN,MMP2,NTSR2,PIK3R2,PIK3R3,PPM1L,PPP1CC,PPP2R1B,PPP2R3A,PPP2R5B,PRKCA,RAC1,RASD2,S1PR3,SSTR3,TUBA1C,TUBA4A,TUBA8,VEGFA
Xenobiotic Metabolism Signaling	3.54	0.0918	#NUM!	ALDH1L2,ALDH3A1,ANKRA2,CAMK2A,CAMK2B,CAT,ESD,GSTZ1,HMOX1,HS6ST2,MAF,MAP3K10,MAP3K12,MAP3K15,MAP3K5,MGST1,PIK3R2,PIK3R3,PPM1L,PPP2R1B,PPP2R3A,PPP2R5B,PRKCA,RASD2,SOD3,SULT2B1,SULT4A1
S100 Family Signaling Pathway	3.46	0.0713	-0.405	ADGRB1,ADORA1,ADRA1D,ADRA2C,ADRB1,ATP5F1D,BCL3,C3AR1,CACNA1I,CACNG7,Calm1 (includes others),CAMK2A,CAMK2B,CELSR1,CHRM1,CHRM4,CMKLR1,CRHR1,CTSD,CYBB,EZR,F2R,FCGR2A,FCGR2B,FOS,FZD6,GIPR,GPR135,GPR137B,GPR150,GPR162,GPR183,GRM2,JUN,KLK3,MMP17,MMP2,NOX4,NTRK2,NTSR2,PIK3R2,PIK3R3,PLA2G4E,PLCE1,PLCH2,PRKCA,RAC1,RYR2,S1PR3,SMAD2,SSTR3,TP63,Tpm2,VEGFA,WNT4
Synaptogenesis Signaling Pathway	3.42	0.0889	-2.887	ADCY1,ADCY9,APOE,Calm1 (includes others),CAMK2A,CAMK2B,CDH22,CFL1,CNTNAP1,CPLX1,CPLX2,EPHA3,EPHB2,GRM2,HSPA8,NECTIN1,NLGN2,NTRK2,PIK3R2,PIK3R3,RAC1,RASD2,SNAP25,SNCB,STX16,STXBP4,SYT7,TIAM1
RAR Activation	3.41	0.0816	-0.507	ACTL6B,ACVR1B,ADCY1,ADCY9,CAMK2A,CAMK2B,CHAT,DLK1,DUSP1,ERCC2,FABP5,FOS,GDPD3,HNF1B,ITGB3BP,JUN,KIT,KLF2,LAMB1,MMP2,NRIP2,PDE1B,PIK3R2,PIK3R3,PITX2,RAB11FIP3,RAC1,RDH13,RHOBTB2,RHOJ,RPE65,STRA6,TGFBR1,TNIP1,VEGFA
Tight Junction Signaling	3.39	0.106	#NUM!	CLDN11,CPSF3,CPSF6,CSTF2,FOS,JUN,MYL6,MYLK,NECTIN1,PPM1L,PPP2R1B,PPP2R3A,PPP2R5B,RAC1,SNAP25,SPTAN1,STX16,TGFBR1,TIAM1
Insulin Secretion Signaling Pathway	3.26	0.0909	-1.706	ABCC8,ABCC9,ADCY1,ADCY9,ASIC1,CACNA1I,CACNG7,CAMK2A,CAMK2B,CPE,GIPR,KCNJ11,PIK3R2,PIK3R3,PLCE1,PLCH2,PRKCA,RYR1,RYR2,SCNN1G,SNAP25,SPCS2,SSR1,STAT6,STX16
Cardiac Hypertrophy Signaling	3.22	0.092	-2.524	ADCY1,ADCY9,ADRA1D,ADRA2C,ADRB1,CACNG7,Calm1 (includes others),GNG3,JUN,MAP3K10,MAP3K12,MAP3K15,MAP3K5,MYL6,PIK3R2,PIK3R3,PLCE1,PLCH2,RAC1,RASD2,RHOBTB2,RHOJ,SRF,TGFBR1
Ceramide Signaling	3.18	0.132	0	CTSD,FOS,JUN,PIK3R2,PIK3R3,PPM1L,PPP2R1B,PPP2R3A,PPP2R5B,RASD2,S1PR3,SMPD3
Dopamine Receptor Signaling	3.12	0.138	#NUM!	ADCY1,ADCY9,GCH1,PPM1L,Ppp1cc,PPP1CC,PPP1R1B,PPP2R1B,PPP2R3A,PPP2R5B,PTS
Signaling by Rho Family GTPases	3.09	0.0899	-0.447	BAIAP2,CDH22,CFL1,CYBB,EZR,FOS,GFAP,GNG3,ITGB2,JUN,MAP3K10,MAP3K12,MYL6,MYLK,NOX4,PAK6,PIK3R2,PIK3R3,PIP5K1C,PLD1,RAC1,RHOBTB2,RHOJ,VIM
GNRH Signaling	3.08	0.0995	-2.138	ADCY1,ADCY9,CACNA1I,CACNG7,Calm1 (includes others),CAMK2A,CAMK2B,FOS,GNG3,JUN,MAP3K10,MAP3K12,MAP3K15,MAP3K5,MMP2,PAK6,PRKCA,RAC1,RASD2
Phagosome Formation	3.04	0.0705	0.429	ADGRB1,ADORA1,ADRA1D,ADRA2C,ADRB1,AP1S1,APBB1IP,C3,C3AR1,CD14,CELSR1,CFL1,CHRM1,CHRM4,CLEC7A,CMKLR1,CRHR1,F2R,FCER1G,FCGR2A,FCGR2B,FZD6,GIPR,GPR135,GPR137B,GPR150,GPR162,GPR183,GRM2,HMOX1,ITGB2,LBP,MYL6,MYLK,NTSR2,PAK6,PIK3R2,PIK3R3,PIP5K1C,PLA2G4E,PLD1,PRKCA,RAC1,RASD2,S1PR3,SAP130,SSTR3,Tlr13,TLR2
Orexin Signaling Pathway	3.04	0.0924	-2.558	ADCY1,ADCY9,Atp6ap1l,CACNA1I,CACNG7,Calm1 (includes others),CAMK2B,DAGLA,GNG3,KCNJ3,KCNJ9,PIK3R2,PIK3R3,PIP5K1C,PLA2G4E,PLCE1,PLCH2,PLD1,PRKAA2,PRKCA,SLC8A2,TRPC6
HIF1α Signaling	3.02	0.0962	-0.688	CAMK2A,CAMK2B,CCNG2,CYBB,FGF2,HK1,HMOX1,HSPA8,JUN,MMP17,MMP2,NOX4,PIK3R2,PIK3R3,PRKCA,RAC1,RASD2,TF,VEGFA,VIM
Acetylcholine Receptor Signaling Pathway	2.99	0.0979	-2.065	ADCY1,ADCY9,CACNA1I,CACNG7,Calm1 (includes others),CAMK2A,CAMK2B,CHAT,CHRM1,CHRM4,CHRNA2,HMOX1,NCSTN,PIK3R2,PIK3R3,PLCE1,PLCH2,PRKCA,SLC5A7
IL-8 Signaling	2.97	0.0952	0.728	ANGPT2,CCND1,CCND2,CYBB,FOS,GNG3,HMOX1,ITGB2,JUN,MMP2,NOX4,PIK3R2,PIK3R3,PLD1,PRKCA,RAC1,RASD2,RHOBTB2,RHOJ,VEGFA
RAC Signaling	2.96	0.109	-1.387	BAIAP2,CFL1,CYBB,CYFIP2,ITGB2,JUN,NOX4,PAK6,PIK3R2,PIK3R3,PIP5K1C,PLD1,RAC1,RASD2,TIAM1
Corticotropin Releasing Hormone Signaling	2.94	0.105	-1.732	ADCY1,ADCY9,CACNA1I,CACNG7,Calm1 (includes others),CRHR1,FOS,GLI1,GLI2,GUCY1A2,JUN,JUND,NR4A1,NT5C,PRKCA,VEGFA
PCP (Planar Cell Polarity) Pathway	2.92	0.15	-0.707	CELSR1,CTHRC1,FZD6,JUN,JUNB,JUND,RAC1,RSPO3,WNT4
Cell Cycle Regulation by BTG Family Proteins	2.91	0.184	#NUM!	BTG2,CCND1,E2F6,PPM1L,PPP2R1B,PPP2R3A,PPP2R5B
LPS-stimulated MAPK Signaling	2.9	0.129	-1.414	CD14,FOS,JUN,LBP,MAP3K5,PIK3R2,PIK3R3,PRKCA,RAC1,RASD2,SRF
Germ Cell-Sertoli Cell Junction Signaling	2.84	0.1	#NUM!	CFL1,MAP3K10,MAP3K12,MAP3K15,MAP3K5,MYO7A,PAK6,PIK3R2,PIK3R3,RAC1,RASD2,RHOBTB2,RHOJ,TGFBR1,TUBA1C,TUBA4A,TUBA8
14-3-3-mediated Signaling	2.83	0.11	-1.667	FOS,GFAP,JUN,MAP3K5,PIK3R2,PIK3R3,PLCE1,PLCH2,PRKCA,RASD2,TUBA1C,TUBA4A,TUBA8,VIM
CREB Signaling in Neurons	2.78	0.0708	-1.406	ADCY1,ADCY9,ADGRB1,ADORA1,ADRA1D,ADRA2C,ADRB1,C3AR1,CACNA1I,CACNG7,Calm1 (includes others),CAMK2A,CAMK2B,CELSR1,CHRM1,CHRM4,CMKLR1,CRHR1,F2R,FGF2,FZD6,GIPR,GNG3,GPR135,GPR137B,GPR150,GPR162,GPR183,GRIK5,GRM2,NTRK2,NTSR2,PIK3R2,PIK3R3,PLCE1,PLCH2,POLR2K,PRKCA,RASD2,S1PR3,SSTR3,TGFBR1,VEGFA
Epithelial Adherens Junction Signaling	2.76	0.101	-0.5	ACVR1B,BAIAP2,CFL1,FRMD6,MAGI1,NECTIN1,PAK6,PPM1L,PPP2R1B,PPP2R3A,PPP2R5B,PRKAA2,RAC1,RASD2,TGFBR1,TIAM1
Circadian Rhythm Signaling	2.72	0.0858	#NUM!	ADCY1,ADCY9,ADRB1,CACNA1I,CACNG7,CAMK2A,CAMK2B,DBP,GNG3,GUCY1A2,KLK3,NR1D1,NR1D2,NT5C,NTRK2,PLCE1,PLCH2,PRKAA2,PRKCA,RASD2,RYR1,RYR2,TRPC6
Colorectal Cancer Metastasis Signaling	2.65	0.0849	-0.243	ADCY1,ADCY9,ARRB1,CCND1,FOS,FZD6,GNG3,JUN,MLH1,MMP17,MMP2,PIK3R2,PIK3R3,RAC1,RASD2,RHOBTB2,RHOJ,SMAD2,TGFBR1,Tlr13,TLR2,VEGFA,WNT4
Axonal Guidance Signaling	2.64	0.0725	#NUM!	Adam1a,BAIAP2,CFL1,CXCR4,EPHA3,EPHB2,FZD6,GLI1,GLI2,GNG3,ITGB2,KLC1,MMP17,MMP2,MYL6,NGEF,NTN4,NTN5,NTRK2,PAK6,PIK3R2,PIK3R3,PLCE1,PLCH2,PLXND1,PRKCA,RAC1,RASD2,ROBO1,RTN4R,SEMA7A,TUBA1C,TUBA4A,TUBA8,UNC5B,VEGFA,WNT4
LPS/IL-1 Mediated Inhibition of RXR Function	2.61	0.0856	-0.333	ABCB9,ACSF2,ALAS1,ALDH1L2,ALDH3A1,APOE,CAT,CD14,FABP3,FABP5,GSTZ1,HS6ST2,JUN,LBP,MGST1,NR1H3,PAPSS2,PPARGC1B,SLC27A2,SOD3,SULT2B1,SULT4A1
Nitric Oxide Signaling in the Cardiovascular System	2.6	0.108	-2.53	ADRB1,CACNG7,Calm1 (includes others),CAV1,CHRM1,GUCY1A2,PDE1B,PIK3R2,PIK3R3,PRKCA,RYR2,SLC7A1,VEGFA
Phagosome Maturation	2.59	0.0976	#NUM!	Atp6ap1l,B2M,CTSD,CTSE,CTSH,CTSS,CYBB,NOX4,PRDX5,RAC1,SNAP25,STX16,TUBA1C,TUBA4A,TUBA8,VPS18
Role of Osteoclasts in Rheumatoid Arthritis Signaling Pathway	2.57	0.0812	-1.225	Adam1a,Calm1 (includes others),CCND1,COL27A1,COL5A3,Col6a4,COL6A6,FCGR2A,FCGR2B,FOS,FRZB,JUN,MAP3K5,MMP17,MMP2,OSCAR,PIK3R2,PIK3R3,PTPN1,RAC1,RASD2,RHOBTB2,RHOJ,SFRP1,SRF
Glutaminergic Receptor Signaling Pathway (Enhanced)	2.57	0.08	-2.746	ADCY1,ADCY9,CACNA1I,CACNG7,Calm1 (includes others),CAMK2A,CAMK2B,GABRG1,GRIK5,GRM2,HMOX1,PIK3R2,PIK3R3,PLA2G4E,PLCE1,PLCH2,PLD1,PRKCA,SCN1B,SCN3A,SCN4B,SCN8A,SCN9A,SHANK3,SNAP25,STX16
Sertoli Cell-Sertoli Cell Junction Signaling	2.57	0.0864	-2.4	CDH22,CLDN11,JUN,LAMB1,MAP3K10,MAP3K12,MAP3K15,MAP3K5,MYO7A,NECTIN1,PAK6,PIK3R2,PIK3R3,RAC1,RASD2,SPTAN1,SPTBN2,TGFBR1,TUBA1C,TUBA4A,TUBA8
SNARE Signaling Pathway	2.55	0.103	-2.138	ADCY1,ADCY9,Calm1 (includes others),CAMK2A,CAMK2B,CPLX1,CPLX2,HSPA8,MYL6,SNAP25,SNCB,STX16,STXBP4,SYT7
Pulmonary Fibrosis Idiopathic Signaling Pathway	2.55	0.0798	-0.784	ACVR1B,CAV1,CCND1,COL27A1,COL5A3,Col6a4,COL6A6,F2R,FGF2,FOS,FZD6,GLI1,GLI2,JUN,MMP17,MMP2,NOX4,PIK3R2,PIK3R3,RASD2,SMAD2,SRF,STAT6,TGFBR1,VIM,WNT4
Chronic Myeloid Leukemia Signaling	2.52	0.0827	-0.626	ADAR,Calm1 (includes others),CCND1,CCND2,E2F6,FOS,FZD6,GLI1,GLI2,JUN,MECOM,PIK3R2,PIK3R3,PLCE1,PLCH2,PRKAA2,PTPN13,RAC1,RASD2,SET,TGFBR1,ULK1,WNT4
Gap Junction Signaling	2.51	0.0909	#NUM!	ADCY1,ADCY9,ADRB1,CAV1,CSNK1G2,GJC3,GUCY1A2,NT5C,PIK3R2,PIK3R3,PLCE1,PLCH2,PRKCA,RASD2,SGSM3,TUBA1C,TUBA4A,TUBA8
Reelin Signaling in Neurons	2.49	0.101	-1.667	APBB1,APOE,ARHGEF25,CAMK2A,CAMK2B,CFL1,MAP3K10,MAPK8IP1,MAPK8IP2,PAFAH1B2,PAFAH1B3,PIK3R2,PIK3R3,RAC1
BEX2 Signaling Pathway	2.49	0.122	1.265	BEX1,CCND1,JUN,KLK3,MMP2,PPM1L,PPP2R1B,PPP2R3A,PPP2R5B,VEGFA
Opioid Signaling Pathway	2.48	0.0821	-2.982	ADCY1,ADCY9,ARRB1,CACNA1I,CACNG7,Calm1 (includes others),CAMK2A,CAMK2B,EGR4,FOS,GNG3,KCNJ3,KCNJ9,PDE1B,PNOC,PRKCA,RAC1,RASD2,RGS17,RGS4,RYR1,RYR2,SRF
ID1 Signaling Pathway	2.44	0.0896	1.414	ACVR1B,BCL3,BHLHE22,CAV1,CCND1,CHRNA2,FGF2,GLI2,MMP2,PIK3R2,PIK3R3,RASD2,SMAD2,STMN3,TGFBR1,TYMS,VEGFA,VIM
Oxytocin in Spinal Neurons Signaling Pathway	2.4	0.171	-1.633	ABCC8,ABCC9,CAMKK2,GUCY1A2,KCNJ11,NT5C
p53 Signaling	2.4	0.112	1.89	ADGRB1,CCND1,CCND2,GADD45B,GADD45G,JUN,PIK3R2,PIK3R3,PLAGL1,SERPINE2,TP63
GP6 Signaling Pathway	2.39	0.102	-0.577	APBB1IP,Calm1 (includes others),COL27A1,COL5A3,Col6a4,COL6A6,FCER1G,FYB1,LAMB1,PIK3R2,PIK3R3,PRKCA,RAC1
CLEAR Signaling Pathway	2.38	0.0807	-1.46	ASAH1,Atp6ap1l,CTSD,FGF2,HEXB,KCNIP3,MIOS,NTRK2,PPM1L,PPP2R1B,PPP2R3A,PPP2R5B,PRKAA2,PRKCA,RASD2,RRAGB,SESN2,SLC36A1,TGFBR1,Tlr13,TLR2,VEGFA,VPS18
D-myo-inositol (1,4,5)-trisphosphate Degradation	2.35	0.25	-1	INPP5D,INPP5E,INPP5J,INPPL1
CDK5 Signaling	2.31	0.104	-0.905	ADCY1,ADCY9,LAMB1,NTRK2,PPM1L,Ppp1cc,PPP1CC,PPP1R1B,PPP2R1B,PPP2R3A,PPP2R5B,RASD2
Role of Tissue Factor in Cancer	2.31	0.087	0	ACVR1B,ARRB1,CFL1,F2R,F3,FOS,JUN,MMP2,PIK3R2,PIK3R3,PPP2R3A,Ppp2r3d,PPP2R5B,PRKCA,RAC1,RASD2,TGFBR1,VEGFA
Protein Kinase A Signaling	2.29	0.073	-0.6	ACP1,ADCY1,ADCY9,Calm1 (includes others),CAMK2A,CAMK2B,DUSP1,DUSP12,DUSP16,DUSP3,DUSP8,GDPD3,GNG3,MYL6,MYLK,PDE1B,PLCE1,PLCH2,Ppp1cc,PPP1CC,PPP1R1B,PRKCA,PTPDC1,PTPN1,PTPN13,PTPRC,RYR1,RYR2,TGFBR1,TNNI1
Thrombin Signaling	2.27	0.0844	0	ADCY1,ADCY9,ARHGEF25,CAMK2A,CAMK2B,F2R,GATA2,GNG3,MYL6,MYLK,PIK3R2,PIK3R3,PLCE1,PLCH2,PRKCA,RAC1,RASD2,RHOBTB2,RHOJ
Tetrahydrobiopterin Biosynthesis I	2.25	0.667	#NUM!	GCH1,PTS
Tetrahydrobiopterin Biosynthesis II	2.25	0.667	#NUM!	GCH1,PTS
1D-myo-inositol Hexakisphosphate Biosynthesis II (Mammalian)	2.25	0.235	-1	INPP5D,INPP5E,INPP5J,INPPL1
D-myo-inositol (1,3,4)-trisphosphate Biosynthesis	2.25	0.235	-1	INPP5D,INPP5E,INPP5J,INPPL1
HGF Signaling	2.24	0.0985	-2.111	CCND1,FOS,ITGB2,JUN,MAP3K10,MAP3K12,MAP3K15,MAP3K5,PIK3R2,PIK3R3,PRKCA,RAC1,RASD2
Mitochondrial Dysfunction	2.23	0.0754	-0.2	ACADL,ATP1A1,ATP5F1D,CACNA1I,CACNG7,Calm1 (includes others),CAMK2A,CAMK2B,COX4I1,COX6A1,COX6C,COX7A2,COX7A2L,GSR,GSTZ1,MAP3K5,MFN2,MGST1,NCSTN,NDUFA12,NDUFA2,NDUFAF1,PIK3R2,PIK3R3,PRKAA2,UQCR11
Virus Entry via Endocytic Pathways	2.22	0.102	#NUM!	AP1S1,AP3M1,AP3M2,B2M,CAV1,DNM1,ITGB2,PIK3R2,PIK3R3,PRKCA,RAC1,RASD2
Cardiac β-adrenergic Signaling	2.2	0.0889	0.302	ADCY1,ADCY9,ADRB1,CACNG7,GDPD3,GNG3,PDE1B,PKIG,PPM1L,Ppp1cc,PPP1CC,PPP2R1B,PPP2R3A,PPP2R5B,RYR2,SLC8A2
Sphingosine-1-phosphate Signaling	2.16	0.1	0.632	ADCY1,ADCY9,ASAH1,PIK3R2,PIK3R3,PLCE1,PLCH2,RAC1,RHOBTB2,RHOJ,S1PR3,SMPD3
Natural Killer Cell Signaling	2.16	0.0859	-0.728	B2M,CFL1,COL5A3,FCER1G,FCGR2A,HSPA8,LAIR1,MAP3K10,MAP3K12,MAP3K15,MAP3K5,MICB,PAK6,PIK3R2,PIK3R3,RAC1,RASD2
Synaptic Long Term Depression	2.16	0.0859	-1.807	CACNA1I,CACNG7,CRHR1,GRM2,GUCY1A2,NT5C,PLA2G4E,PLCE1,PLCH2,PPM1L,PPP2R1B,PPP2R3A,PPP2R5B,PRKCA,RASD2,RYR1,RYR2
CDP-diacylglycerol Biosynthesis I	2.15	0.179	0	AGPAT5,CDS1,GPAM,GPD1,LPCAT4
Senescence Pathway	2.14	0.0769	-1.528	ACVR1B,CACNG7,Calm1 (includes others),CAT,CCND1,CCND2,CGAS,E2F6,GADD45B,GADD45G,JUN,NF1,PIK3R2,PIK3R3,PPM1L,PPP2R1B,PPP2R3A,PPP2R5B,RASD2,SMAD2,TGFBR1,TLR2,YPEL3
CXCR4 Signaling	2.11	0.0893	-0.302	ADCY1,ADCY9,CXCR4,FOS,GNG3,JUN,MYL6,PAK6,PIK3R2,PIK3R3,PRKCA,RAC1,RASD2,RHOBTB2,RHOJ
Autophagy	2.1	0.0829	-2.828	Calm1 (includes others),CAMKK2,FGF2,FOS,JUN,MAP1LC3A,PIK3R2,PIK3R3,PPM1L,PPP2R1B,PPP2R3A,PPP2R5B,PRKAA2,SLC1A5,SLC7A5,ULK1,VEGFA,VPS18
IL-3 Signaling	2.1	0.114	-2.121	FOS,INPP5D,JUN,PIK3R2,PIK3R3,PRKCA,RAC1,RASD2,STAT6
Thyroid Cancer Signaling	2.1	0.114	-1	CCND1,CXCR4,FOS,JUN,KLK3,NTRK2,PIK3R2,PIK3R3,RASD2
ILK Signaling	2.09	0.0846	-0.535	CCND1,CFL1,FOS,ITGB2,JUN,MYL6,PIK3R2,PIK3R3,PPM1L,PPP2R1B,PPP2R3A,PPP2R5B,RAC1,RHOBTB2,RHOJ,VEGFA,VIM
IL-12 Signaling and Production in Macrophages	2.07	0.0809	0.229	APOE,C3,Calm1 (includes others),CAMKK2,CLU,COL5A3,FCGR2A,FCGR2B,FOS,JUN,LYZ,MAF,PIK3R2,PIK3R3,PRKAA2,PRKCA,RAC1,STAT6,TLR2
Fcγ Receptor-mediated Phagocytosis in Macrophages and Monocytes	2.07	0.106	1.265	EZR,FCGR2A,FYB1,HMOX1,INPP5D,PIK3R2,PIK3R3,PLD1,PRKCA,RAC1
cAMP-mediated signaling	2.05	0.0805	-2.357	ADCY1,ADCY9,ADORA1,ADRA2C,ADRB1,Calm1 (includes others),CAMK2A,CAMK2B,CHRM1,CHRM4,CRHR1,DUSP1,GDPD3,GRM2,PDE1B,PKIG,RGS4,S1PR3,SSTR3
Calcium Signaling	2.04	0.0818	-2.714	ATP2B2,CACNA1I,CACNG7,Calm1 (includes others),CAMK2A,CAMK2B,CAMKK2,CHRNA2,MYL6,RYR1,RYR2,SLC8A2,TNNI1,TNNT1,TP63,Tpm2,TRPC6,TRPM8
Insulin Receptor Signaling	2.04	0.0929	-0.905	ASIC1,GRB10,INPP5D,INPP5J,INPPL1,PIK3R2,PIK3R3,Ppp1cc,PPP1CC,PTPN1,RASD2,SCNN1G,STXBP4
Chemokine Signaling	2.03	0.111	-1.414	Calm1 (includes others),CAMK2A,CAMK2B,CFL1,CXCR4,FOS,JUN,PRKCA,RASD2
Phosphatidylglycerol Biosynthesis II (Non-plastidic)	2.02	0.167	0	AGPAT5,CDS1,GPAM,GPD1,LPCAT4
Xenobiotic Metabolism General Signaling Pathway	1.96	0.0909	-1.387	GSTZ1,HMOX1,MAF,MAP3K10,MAP3K12,MAP3K15,MAP3K5,MGST1,NR1H3,PIK3R2,PIK3R3,PRKCA,RASD2
AMPK Signaling	1.94	0.0785	-1	ACACB,ACTL6B,ADRA1D,ADRA2C,ADRB1,CAB39,CAMKK2,CCND1,CHRNA2,GNG3,PFKM,PIK3R2,PIK3R3,PPM1L,PPP2R1B,PPP2R3A,PPP2R5B,PRKAA2,ULK1
Ferroptosis Signaling Pathway	1.87	0.0916	0.905	ARF5,CARS1,CHAC1,CYBB,GCH1,HMOX1,NOX4,PRKAA2,RASD2,SLC11A2,SLC1A5,TF
Hepatic Fibrosis Signaling Pathway	1.87	0.0686	-0.6	ACVR1B,CACNG7,Calm1 (includes others),CCND1,COL5A3,CSNK1G2,CYBB,FGF2,FOS,FZD6,GLI1,GLI2,ITGB2,JUN,MYL6,MYLK,NOX4,PIK3R2,PIK3R3,PRKCA,RAC1,RASD2,RHOBTB2,RHOJ,SMAD2,TF,TGFBR1,VEGFA,WNT4
HIPPO signaling	1.87	0.105	0	FRMD6,PPM1L,Ppp1cc,PPP1CC,PPP2R1B,PPP2R3A,PPP2R5B,SMAD2,TEAD1
Neuropathic Pain Signaling in Dorsal Horn Neurons	1.86	0.099	-1.897	CAMK2A,CAMK2B,FOS,GRM2,NTRK2,PIK3R2,PIK3R3,PLCE1,PLCH2,PRKCA
mTOR Signaling	1.84	0.0794	1.387	EIF3J,HMOX1,PIK3R2,PIK3R3,PLD1,PPM1L,PPP2R1B,PPP2R3A,PPP2R5B,PRKAA2,PRKCA,RAC1,RASD2,RHOBTB2,RHOJ,ULK1,VEGFA
Superpathway of D-myo-inositol (1,4,5)-trisphosphate Metabolism	1.83	0.182	-1	INPP5D,INPP5E,INPP5J,INPPL1
Glioma Invasiveness Signaling	1.82	0.11	0.447	F2R,MMP2,PIK3R2,PIK3R3,RAC1,RASD2,RHOBTB2,RHOJ
Dilated Cardiomyopathy Signaling Pathway	1.8	0.0867	-0.905	ABCC9,ADCY1,ADCY9,ADRB1,CACNA1I,CACNG7,CAMK2A,CAMK2B,MYL6,RBM20,RYR2,TNNI1,TNNT1
GADD45 Signaling	1.79	0.117	1.134	ACVR1B,CCND1,CCND2,GADD45B,GADD45G,SMAD2,TGFBR1
Ephrin A Signaling	1.78	0.128	#NUM!	CFL1,EPHA3,NGEF,PIK3R2,PIK3R3,RAC1
Acute Phase Response Signaling	1.76	0.0811	0.707	C1QA,C1QB,C1QC,C3,C4A/C4B,FOS,HMOX1,JUN,LBP,MAP3K5,OSMR,PIK3R2,PIK3R3,RASD2,TF
Cleavage and Polyadenylation of Pre-mRNA	1.75	0.231	#NUM!	CPSF3,CPSF6,CSTF2
Creatine-phosphate Biosynthesis	1.75	0.4	#NUM!	CKB,CKMT1A/CKMT1B
Tetrahydrofolate Salvage from 5,10-methenyltetrahydrofolate	1.75	0.4	#NUM!	MTHFD2,MTHFD2L
Factors Promoting Cardiogenesis in Vertebrates	1.74	0.085	-0.277	ACVR1B,CAMK2A,CAMK2B,CCND1,FZD6,NOX4,PLCE1,PLCH2,PRKCA,SMAD2,TDGF1,TGFBR1,WNT4
NRF2-mediated Oxidative Stress Response	1.74	0.0759	-0.302	CAT,DNAJA4,FOS,GSR,GSTZ1,HMOX1,JUN,JUNB,JUND,MAF,MAP3K5,MGST1,PIK3R2,PIK3R3,PRKCA,RASD2,SOD3,USP14
DHCR24 Signaling Pathway	1.73	0.0876	0.577	APOE,C3,C4A/C4B,CLU,HMOX1,NR1H3,PIK3R2,PIK3R3,PON3,PRKCA,RASD2,TF
Th2 Pathway	1.73	0.0876	-0.302	ACVR1B,CXCR4,ICOSLG/LOC102723996,IL2RG,ITGB2,JUN,MAF,NCSTN,PIK3R2,PIK3R3,STAT6,TGFBR1
Gαq Signaling	1.72	0.0824	-0.905	ADRA1D,ARHGEF25,Calm1 (includes others),CHRM1,GNG3,HMOX1,PIK3R2,PIK3R3,PLD1,PRKCA,RAC1,RGS4,RHOBTB2,RHOJ
RANK Signaling in Osteoclasts	1.72	0.0989	-2.333	Calm1 (includes others),FOS,JUN,MAP3K10,MAP3K12,MAP3K15,MAP3K5,PIK3R2,PIK3R3
Apelin Adipocyte Signaling Pathway	1.72	0.0989	0.707	ADCY1,ADCY9,CAT,CYBB,GSTZ1,MGST1,NOX4,PRKAA2,RAC1
Glioblastoma Multiforme Signaling	1.7	0.0819	-0.333	CCND1,CCND2,E2F6,FZD6,NF1,PIK3R2,PIK3R3,PLCE1,PLCH2,RAC1,RASD2,RHOBTB2,RHOJ,WNT4
eNOS Signaling	1.67	0.0833	-2.111	ADCY1,ADCY9,Calm1 (includes others),CAV1,CHRNA2,GUCY1A2,HSPA8,PIK3R2,PIK3R3,PRKAA2,PRKCA,SLC7A1,VEGFA
Gαi Signaling	1.67	0.0857	-0.333	ADCY1,ADCY9,ADORA1,ADRA2C,CAV1,CHRM4,GNG3,GRM2,RASD2,RGS4,S1PR3,SSTR3
Neurotrophin/TRK Signaling	1.66	0.103	-1.633	FOS,JUN,KLK3,MAP3K5,NTRK2,PIK3R2,PIK3R3,RASD2
Apelin Endothelial Signaling Pathway	1.65	0.0851	-1.667	ADCY1,ADCY9,Calm1 (includes others),FOS,GNG3,JUN,KLF2,PIK3R2,PIK3R3,PRKAA2,PRKCA,RASD2
Renal Cell Carcinoma Signaling	1.63	0.101	-1.633	FOS,JUN,PAK6,PIK3R2,PIK3R3,RAC1,RASD2,VEGFA
Hereditary Breast Cancer Signaling	1.63	0.0845	#NUM!	ACTL6B,CCND1,CCND2,FANCC,GADD45B,GADD45G,MLH1,PIK3R2,PIK3R3,POLR2K,RASD2,RFC3
Actin Cytoskeleton Signaling	1.62	0.0738	-0.905	BAIAP2,CD14,CFL1,CYFIP2,EZR,F2R,FGF2,ITGB2,LBP,MYL6,MYLK,PAK6,PIK3R2,PIK3R3,PIP5K1C,RAC1,RASD2,TIAM1
HER-2 Signaling in Breast Cancer	1.62	0.0749	0.5	ARF5,CCND1,COX4I1,COX6A1,COX6C,COX7A2,COX7A2L,FCER1G,FOS,ITGB2,JUN,MMP2,MTCL1,PIK3R2,PIK3R3,PRKCA,RASD2
Estrogen Receptor Signaling	1.6	0.066	-1.964	ADCY1,ADCY9,ATP5F1D,CACNG7,CAV1,CCND1,CFL1,FOS,GNG3,JUN,MED30,MED6,MMP17,MMP2,MYL6,NDUFA12,NDUFA2,NDUFAF1,PIK3R2,PIK3R3,PLCE1,PLCH2,PRKAA2,PRKCA,RASD2,SETD7,VEGFA
Cardiac Hypertrophy Signaling (Enhanced)	1.58	0.0627	-2.646	ACVR1B,ADCY1,ADCY9,ADRA1D,ADRA2C,ADRB1,CACNG7,Calm1 (includes others),CAMK2A,CAMK2B,CYBB,FGF2,FZD6,GDPD3,GNG3,IL2RG,ITGB2,JUN,MAP3K10,MAP3K12,MAP3K15,MAP3K5,PDE1B,PIK3R2,PIK3R3,PLCE1,PLCH2,PRKCA,RASD2,RYR1,RYR2,SRF,TGFBR1,WNT4
tRNA Charging	1.56	0.128	1.342	CARS1,EARS2,IARS2,NARS1,WARS2
Tumor Microenvironment Pathway	1.55	0.0782	-0.535	CCND1,CXCR4,FGF2,FOS,JUN,MMP17,MMP2,PIK3R2,PIK3R3,RAC1,RASD2,SLC1A4,TIAM1,VEGFA
Neurovascular Coupling Signaling Pathway	1.54	0.0733	-2.668	ADORA1,CACNA1I,CACNG7,Calm1 (includes others),CHRM1,CHRM4,DAGLA,GABRG1,GUCY1A2,KCNJ11,KCNJ3,KCNJ4,KCNJ9,NT5C,PLA2G4E,RYR1,RYR2
UVA-Induced MAPK Signaling	1.53	0.0918	-1.342	FOS,JUN,PIK3R2,PIK3R3,PLCE1,PLCH2,PRKCA,RASD2,SMPD3
ERK/MAPK Signaling	1.53	0.0744	-0.535	DUSP1,FOS,ITGB2,PAK6,PIK3R2,PIK3R3,PLA2G4E,PPM1L,PPP1CC,PPP2R1B,PPP2R3A,PPP2R5B,PRKCA,RAC1,RASD2,SRF
Endocannabinoid Cancer Inhibition Pathway	1.52	0.0816	0	ADCY1,ADCY9,CAMKK2,CCND1,CCND2,MMP2,PIK3R2,PIK3R3,PRKAA2,SMPD3,VEGFA,VIM
Apelin Cardiomyocyte Signaling Pathway	1.51	0.0909	-1.667	CAT,MYL6,MYLK,PIK3R2,PIK3R3,PLCE1,PLCH2,PRKCA,SLC8A2
Regulation of Actin-based Motility by Rho	1.51	0.087	-0.378	BAIAP2,CFL1,ITGB2,MYL6,MYLK,PAK6,PIP5K1C,RAC1,RHOBTB2,RHOJ
Activin Inhibin Signaling Pathway	1.5	0.0737	-1	ACVR1B,CCND2,COL5A3,CXCR4,EPOR,FOS,GATA2,JUN,MAF,MMP2,PIK3R2,PIK3R3,SMAD2,TDGF1,Tlr13,TLR2
Neutrophil Extracellular Trap Signaling Pathway	1.5	0.0652	0	ATP5F1D,C1QA,C1QB,C1QC,CD14,CLEC7A,COL27A1,COL5A3,Col6a4,COL6A6,CYBB,ITGB2,LAIR1,MMP2,NDUFA12,NDUFA2,NDUFAF1,NOX4,PIK3R2,PIK3R3,PLA2G4E,PLCE1,PLCH2,PRKCA,RAC1,TLR2
Synaptic Long Term Potentiation	1.49	0.0833	-1.265	ADCY1,Calm1 (includes others),CAMK2A,CAMK2B,GRM2,PLCE1,PLCH2,Ppp1cc,PPP1CC,PRKCA,RASD2
PI3K/AKT Signaling	1.49	0.075	1.732	CCND1,IL2RG,INPP5D,INPP5J,INPPL1,ITGB2,MAP3K5,MAPK8IP1,PIK3R2,PIK3R3,PPM1L,PPP2R1B,PPP2R3A,PPP2R5B,RASD2
Endocannabinoid Neuronal Synapse Pathway	1.48	0.0805	-1	ADCY1,ADCY9,CACNA1I,CACNG7,DAGLA,FAAH,GNG3,KCNJ3,KCNJ9,MGLL,PLCE1,PLCH2
P2Y Purigenic Receptor Signaling Pathway	1.47	0.0827	-2.333	ADCY1,ADCY9,FOS,GNG3,JUN,PIK3R2,PIK3R3,PLCE1,PLCH2,PRKCA,RASD2
PAK Signaling	1.46	0.0855	-1.134	CFL1,EPHA3,ITGB2,MYL6,MYLK,PAK6,PIK3R2,PIK3R3,RAC1,RASD2
Gustation Pathway	1.46	0.0743	-1.291	ABCC8,ABCC9,ADCY1,ADCY9,ASIC1,CACNA1I,CACNG7,GABRG1,KCNJ11,SCN1B,SCN3A,SCN4B,SCN8A,SCN9A,SCNN1G
CCR3 Signaling in Eosinophils	1.45	0.0821	-1.633	Calm1 (includes others),CFL1,GNG3,MYLK,PAK6,PIK3R2,PIK3R3,PLA2G4E,PRKCA,RAC1,RASD2
PTEN Signaling	1.45	0.0795	-0.707	CCND1,INPP5D,INPP5J,INPPL1,ITGB2,MAGI1,NTRK2,PIK3R2,PIK3R3,RAC1,RASD2,TGFBR1
Fc Epsilon RI Signaling	1.44	0.0847	-0.333	FCER1G,INPP5D,INPP5J,INPPL1,PIK3R2,PIK3R3,PLA2G4E,PRKCA,RAC1,RASD2
EGF Signaling	1.44	0.107	-2.449	FOS,JUN,PIK3R2,PIK3R3,PRKCA,SRF
MicroRNA Biogenesis Signaling Pathway	1.42	0.0749	0.535	ADAR,EXOSC10,EXOSC9,FGF2,HMOX1,HOPX,HSPA8,MTCL1,PIK3R2,PIK3R3,POLR2K,RASD2,SMAD2,VEGFA
Type II Diabetes Mellitus Signaling	1.41	0.0784	-1.342	ABCC8,ACSF2,CACNA1I,CACNG7,KCNJ11,MAP3K5,PIK3R2,PIK3R3,PRKAA2,PRKCA,SLC27A2,SMPD3
Role of Macrophages, Fibroblasts and Endothelial Cells in Rheumatoid Arthritis	1.41	0.0663	#NUM!	Calm1 (includes others),CAMK2A,CAMK2B,CCND1,CSNK1G2,FGF2,FOS,FRZB,FZD6,JUN,PIK3R2,PIK3R3,PLCE1,PLCH2,PRKCA,RAC1,RASD2,SFRP1,Tlr13,TLR2,VEGFA,WNT4
CD27 Signaling in Lymphocytes	1.41	0.105	-1.342	FOS,JUN,MAP3K10,MAP3K12,MAP3K15,MAP3K5
Role of NFAT in Cardiac Hypertrophy	1.39	0.0714	-2.673	ADCY1,ADCY9,CACNA1I,CACNG7,Calm1 (includes others),CAMK2A,CAMK2B,GNG3,PIK3R2,PIK3R3,PLCE1,PLCH2,PRKCA,RASD2,SLC8A2,TGFBR1
Renin-Angiotensin Signaling	1.38	0.0826	-1.89	ADCY1,ADCY9,FOS,JUN,PAK6,PIK3R2,PIK3R3,PRKCA,RAC1,RASD2
Role of CHK Proteins in Cell Cycle Checkpoint Control	1.37	0.103	-0.447	E2F6,PPM1L,PPP2R1B,PPP2R3A,PPP2R5B,RFC3
Relaxin Signaling	1.37	0.0774	-2.121	ADCY1,ADCY9,FOS,GDPD3,GNG3,GUCY1A2,JUN,NT5C,PDE1B,PIK3R2,PIK3R3,VEGFA
White Adipose Tissue Browning Pathway	1.37	0.0797	-1.508	ADCY1,ADCY9,ANGPT2,CACNA1I,CACNG7,CAMKK2,FCER1G,FNDC5,GUCY1A2,PRKAA2,VEGFA
Molecular Mechanisms of Cancer	1.36	0.0622	#NUM!	ADCY1,ADCY9,CAMK2A,CAMK2B,CCND1,CCND2,CDK19,E2F6,FOS,FZD6,GLI1,GNG3,ITGB2,JUN,MAP3K5,NCSTN,NF1,PAK6,PIK3R2,PIK3R3,PRKCA,RAC1,RASD2,RHOBTB2,RHOJ,SMAD2,TGFBR1,WNT4
Methylthiopropionate Biosynthesis	1.35	1	#NUM!	ADI1
Asparagine Biosynthesis I	1.35	1	#NUM!	ASNS
WNT/β-catenin Signaling	1.34	0.0747	0	ACVR1B,CCND1,CSNK1G2,FRZB,FZD6,JUN,PPM1L,PPP2R1B,PPP2R3A,PPP2R5B,SFRP1,TGFBR1,WNT4
Oxytocin Signaling Pathway	1.34	0.0674	-2.524	ABCC9,ARRB1,ATP2B2,CACNG7,Calm1 (includes others),CAMKK2,FOS,GNG3,GUCY1A2,MFN2,MYL6,MYLK,NT5C,PIK3R2,PIK3R3,PLA2G4E,PRKAA2,PRKCA,RASD2
Histidine Degradation III	1.34	0.25	#NUM!	MTHFD2,MTHFD2L
Superoxide Radicals Degradation	1.34	0.25	#NUM!	CAT,SOD3
LXR/RXR Activation	1.34	0.0813	0.632	APOE,C3,C4A/C4B,CD14,CLU,LBP,LYZ,NR1H3,PON3,TF
PPARα/RXRα Activation	1.31	0.0722	-0.302	ACADL,ACVR1B,ADCY1,ADCY9,BCL3,GPD1,JUN,PLCE1,PLCH2,PRKAA2,PRKCA,RASD2,SMAD2,TGFBR1
Endothelin-1 Signaling	1.31	0.0722	-0.277	ADCY1,ADCY9,FOS,GUCY1A2,HMOX1,JUN,PIK3R2,PIK3R3,PLA2G4E,PLCE1,PLCH2,PLD1,PRKCA,RASD2
Glioma Signaling	1.3	0.08	-2.449	Calm1 (includes others),CAMK2A,CAMK2B,CCND1,CCND2,E2F6,PIK3R2,PIK3R3,PRKCA,RASD2
GDNF Family Ligand-Receptor Interactions	1.3	0.0921	-0.816	FOS,GFRA1,JUN,PIK3R2,PIK3R3,RAC1,RASD2
Macropinocytosis Signaling	1.3	0.0921	-1	CD14,ITGB2,PIK3R2,PIK3R3,PRKCA,RAC1,RASD2

## Sheet: 15-18 mo. M (3xTg-AD vs. WT)
© 2000-2023 QIAGEN. All rights reserved.
Ingenuity Canonical Pathways	-log(p-value)	Ratio	z-score	Molecules
Neuroinflammation Signaling Pathway	10.3	0.142	4.743	ATF4,B2M,CSF1R,CXCL10,CXCL12,CYBB,FAS,GABRB2,GABRD,GLS,HMOX1,ICAM1,IKBKE,IL1R1,IL6R,IRAK3,IRF7,JAK3,KLK3,Naip1 (includes others),NCF2,NCSTN,NFATC1,NFE2L2,PLA2G4A,PLA2G4B,PLA2G4E,PLCG2,PSEN1,RAC1,RAC2,STAT1,SYK,TGFB1,TGFBR2,TLR1,Tlr13,TLR2,TLR7,TLR8,TLR9,TNFRSF1A,TREM2,TYROBP,VCAM1
Pathogen Induced Cytokine Storm Signaling Pathway	9.98	0.132	5.286	AIM2,C3,Ccl27a,CCL3L3,Ccl6,Ccl9,CCR1,CLEC7A,COL27A1,COL5A3,COL6A5,COL8A2,COL9A3,CSF2RB,CXCL10,CXCL12,CXCL13,CXCL16,CXCR4,FTH1,FTL,IFIH1,IFNAR2,IL12RB1,IL1R1,IL33,IL6R,IRF1,IRF7,Naip1 (includes others),NLRC5,RYR1,SOCS3,SPI1,STAT1,STAT3,STX11,SYK,TGFB1,TLR1,Tlr13,TLR2,TLR7,TLR8,TLR9,TNFRSF1A,TNFRSF1B,TNFSF8,VEGFA
Phagosome Formation	9.69	0.105	6.527	ABHD3,Adgre4,ADGRF5,ADGRG6,ADGRL4,APBB1IP,ARPC1B,C3,C3AR1,C5AR1,CALCRL,CCR1,CCR2,CD14,CLEC7A,CMKLR1,FCER1G,FCGR1A,FCGR2A,FCGR2B,FCGR3A/FCGR3B,FGR,FZD10,FZD6,GIPR,GPR137B,GPR179,GPR35,GPR65,GPR84,HCK,HMOX1,IGKC,ITGAL,ITGAX,ITGB2,ITPR2,JCHAIN,LBP,LPAR6,MRC2,MSR1,MYH9,MYLK,NTSR2,P2RY12,P2RY6,PAK1,PAK3,PIP5K1B,PLA2G4A,PLA2G4B,PLA2G4E,PLCG2,PLD4,PRDX6,RAC1,RAC2,S1PR3,S1PR5,SAP130,SPHK2,SSTR5,SYK,TLN1,…
Leukocyte Extravasation Signaling	9.18	0.166	4.315	ARHGAP6,CD44,CLDN11,CLDN5,CTNNA1,CXCL12,CXCR4,CYBA,CYBB,EZR,F11R,ICAM1,ITGAL,ITGB2,JAM3,MMP12,MMP19,MMP28,MSN,NCF2,NCF4,PECAM1,PLCG2,PTPN11,RAC1,RAC2,SPN,THY1,VAV1,VCAM1,VCL,WAS
ISGylation Signaling Pathway	8.93	0.213	4.796	DTX3L,EIF2AK2,IFIH1,IFNAR2,IRF1,IRF5,IRF7,IRF8,ISG15,ITGAL,ITGB2,PCNA,STAT1,TLR1,Tlr13,TLR2,TLR7,TLR8,TLR9,TRIM25,UBA7,UBE2L6,USP18
Granulocyte Adhesion and Diapedesis	8.79	0.164	#NUM!	C5AR1,Ccl27a,CCL3L3,Ccl6,Ccl9,CCR1,CCR2,CLDN11,CLDN5,CSF3R,CXCL10,CXCL12,CXCL13,CXCL16,CXCR4,EZR,ICAM1,IL1R1,IL33,ITGB2,JAM3,MMP12,MMP19,MMP28,MSN,PECAM1,SDC4,THY1,TNFRSF1A,TNFRSF1B,VCAM1
Role of Osteoclasts in Rheumatoid Arthritis Signaling Pathway	8.05	0.13	3.667	ADAM19,ADAM23,ATF4,CAMK4,COL27A1,COL5A3,COL6A5,COL8A2,COL9A3,CSF1,CSF1R,CTNNA1,FCGR1A,FCGR2A,FCGR2B,FCGR3A/FCGR3B,FOXO3,GSN,IKBKE,IL1R1,LCP2,MMP12,MMP19,MMP28,Naip1 (includes others),NFATC1,OSCAR,PLCG2,RAC1,RAC2,RHOBTB1,RHOC,RHOJ,SFRP1,SPI1,SYK,TNFRSF1A,TNFRSF1B,TREM2,TYROBP
IL-12 Signaling and Production in Macrophages	7.58	0.14	0.522	APOD,APOE,C3,CEBPA,CEBPB,CLU,COL5A3,FCGR1A,FCGR2A,FCGR2B,FCGR3A/FCGR3B,IFIH1,IGKC,IKBKE,IL10RA,IL12RB1,IRF1,IRF5,IRF8,JCHAIN,LYZ,NFATC1,PRKAA2,RAC1,S100A8,SOCS3,SPHK2,SPI1,STAT1,STAT3,TGFB1,TLR2,TLR9
Agranulocyte Adhesion and Diapedesis	7.12	0.143	#NUM!	C5AR1,Ccl27a,CCL3L3,Ccl6,Ccl9,CCR1,CCR2,CLDN11,CLDN5,CXCL10,CXCL12,CXCL13,CXCL16,CXCR4,EZR,ICAM1,IL1R1,IL33,ITGB2,JAM3,MMP12,MMP19,MMP28,MSN,MYH9,PECAM1,Podxl,SDC4,TNFRSF1A,VCAM1
Fcγ Receptor-mediated Phagocytosis in Macrophages and Monocytes	7.11	0.202	3.9	ARPC1B,EZR,FCGR1A,FCGR2A,FCGR3A/FCGR3B,FGR,FYB1,HCK,HMOX1,INPP5D,LCP2,PAK1,PLD4,RAC1,RAC2,SYK,TLN1,VAV1,WAS
Complement System	7.11	0.324	1.667	C1QA,C1QB,C1QC,C1S,C3,C3AR1,C4A/C4B,C5AR1,CFH,ITGAX,ITGB2,MASP2
Th1 and Th2 Activation Pathway	6.75	0.151	#NUM!	CCR1,CXCR4,ICAM1,ICOSLG/LOC102723996,IKZF1,IL10RA,IL12RB1,IL2RG,IL33,IL6R,IRF1,ITGB2,JAK3,NCSTN,NFATC1,NOTCH1,NOTCH2,NOTCH3,PSEN1,SOCS3,SPI1,STAT1,STAT3,TGFB1,TGFBR2,VAV1
Role of Macrophages, Fibroblasts and Endothelial Cells in Rheumatoid Arthritis	6.69	0.117	#NUM!	ATF4,C5AR1,CEBPA,CEBPB,CEBPD,CSF1,CXCL12,FCGR1A,FCGR3A/FCGR3B,FZD10,FZD6,ICAM1,IGKC,IKBKE,IL1R1,IL33,IL6R,IRAK3,JCHAIN,LRP5,NFATC1,PLCE1,PLCG2,RAC1,SFRP1,SOCS3,STAT3,TGFB1,TLR1,Tlr13,TLR2,TLR7,TLR8,TLR9,TNFRSF1A,TNFRSF1B,VCAM1,VEGFA,WIF1
Atherosclerosis Signaling	6.5	0.165	#NUM!	ABHD3,APOD,APOE,CCR2,CLU,COL5A3,CSF1,CXCL12,CXCR4,F3,ICAM1,IL33,ITGB2,LYZ,MSR1,PLA2G4A,PLA2G4B,PLA2G4E,PRDX6,S100A8,TGFB1,VCAM1
S100 Family Signaling Pathway	6.43	0.0895	5.417	ABCB1,Adgre4,ADGRF5,ADGRG6,ADGRL4,ANXA2,ATF4,ATP2A2,BCL3,BSG,C3AR1,C5AR1,CACYBP,CALCRL,CCR1,CCR2,CMKLR1,CTSD,CYBB,EZR,FCGR1A,FCGR2A,FCGR2B,FCGR3A/FCGR3B,FGFR2,FZD10,FZD6,GIPR,GPR137B,GPR179,GPR35,GPR65,GPR84,IGKC,IL10RA,IQGAP1,IRAK3,ITPR2,JCHAIN,KLK3,LPAR6,MMP12,MMP19,MMP28,MYH9,NCF2,NTSR2,P2RY12,P2RY6,PLA2G4A,PLA2G4B,PLA2G4E,PLCE1,PLCG2,RAC1,RAC2,S100A1,S100A6,S100A8,S100A9,S1PR3,S1PR5,SMAD6,SST…
Production of Nitric Oxide and Reactive Oxygen Species in Macrophages	6.38	0.141	4.796	APOD,APOE,CLU,CYBA,CYBB,IKBKE,IRF1,IRF8,JAK3,LYZ,MAP3K6,NCF2,NCF4,PLCG2,PPP2CA,PTPN6,RAC1,RAC2,RHOBTB1,RHOC,RHOJ,S100A8,SPI1,STAT1,TLR2,TNFRSF1A,TNFRSF1B
Iron homeostasis signaling pathway	6.27	0.161	#NUM!	ALAS2,ATP6V0C,BMP5,BMPR1B,CP,CYBRD1,FTH1,FTL,HBA1/HBA2,HBB,HMOX1,IL6R,IREB2,JAK3,SLC11A1,SLC11A2,SLC25A37,SLC40A1,STAT3,TCIRG1,TF,TFRC
Neutrophil Extracellular Trap Signaling Pathway	6.26	0.108	1.372	ABHD3,C1QA,C1QB,C1QC,CASP4,CCR1,CD14,CLEC7A,COL27A1,COL5A3,COL6A5,COL8A2,COL9A3,CYBB,FCGR3A/FCGR3B,FGR,HCK,IGKC,ITGAL,ITGB2,ITPR2,JCHAIN,LAIR1,NCF2,NDUFA12,NDUFA3,NDUFA4,NDUFAB1,NDUFB8,PLA2G4A,PLA2G4B,PLA2G4E,PLCE1,PLCG2,PRDX6,RAC1,RAC2,SYK,TIMM17A,TLR2,TLR7,TLR8,TOMM70
Hepatic Fibrosis / Hepatic Stellate Cell Activation	6.24	0.139	#NUM!	A2M,CD14,COL27A1,COL5A3,COL6A5,COL8A2,COL9A3,CSF1,EDN1,FAS,FGFR2,FLT1,ICAM1,IFNAR2,IL10RA,IL1R1,IL6R,KDR,LBP,MYH9,STAT1,TGFB1,TGFBR2,TNFRSF1A,TNFRSF1B,VCAM1,VEGFA
Pulmonary Healing Signaling Pathway	6.02	0.136	4.041	BMPR1B,CELA1,CXCL12,CXCR4,FGFR2,FGR,FZD10,FZD6,HCK,IDH2,KDR,MMP12,MMP19,MMP28,NFATC1,NOTCH1,NOTCH2,NOTCH3,PECAM1,PRKAA2,RAC1,STAT3,TGFB1,TLR2,TNFRSF1A,TNFRSF1B,VEGFA
LXR/RXR Activation	5.85	0.163	0	ABCA1,ACACA,APOD,APOE,C3,C4A/C4B,CD14,CLU,IL1R1,IL33,LBP,LYZ,MLXIPL,MSR1,S100A8,SREBF1,TF,TNFRSF1A,TNFRSF1B,TTR
CLEAR Signaling Pathway	5.62	0.116	-1.567	ATF4,ATP6V0C,BMPR1B,CTSA,CTSD,FGFR2,FLT1,GUSB,HEXB,IFI30,ITPR2,KCNIP3,KDR,MAP4K3,MID1,MIOS,NAGLU,PPP2CA,PRKAA2,SLC36A1,TCIRG1,TGFB1,TGFBR2,TLR1,Tlr13,TLR2,TLR7,TLR8,TLR9,TNFRSF1A,TNFRSF1B,VEGFA,YWHAH
Acute Phase Response Signaling	5.59	0.135	2.668	A2M,C1QA,C1QB,C1QC,C1S,C3,C4A/C4B,CEBPB,CP,FTL,HMOX1,IKBKE,IL1R1,IL33,IL6R,LBP,OSMR,PTPN11,SOCS3,STAT3,TF,TNFRSF1A,TNFRSF1B,TTR,VWF
Natural Killer Cell Signaling	5.56	0.131	2.353	B2M,CD48,COL5A3,FCER1G,FCGR2A,FCGR3A/FCGR3B,HSPA8,IL12RB1,ITGAL,JAK3,LAIR1,LCP2,MAP3K6,MICB,NFATC1,PAK1,PAK3,PLCG2,PTPN11,PTPN6,RAC1,RAC2,SYK,TYROBP,VAV1,WAS
TREM1 Signaling	5.53	0.195	3.873	FCGR2B,ICAM1,ITGAX,LAT2,Naip1 (includes others),NLRC5,PLCG2,STAT3,TLR1,Tlr13,TLR2,TLR7,TLR8,TLR9,TYROBP
Osteoarthritis Pathway	5.53	0.123	3.13	ANXA2,ATF4,CASP4,CEBPB,CTNNA1,FOXO3,FZD10,FZD6,GLI2,IL1R1,ITGAL,ITGAX,ITGB2,MMP12,NOTCH1,PRKAA2,RAC1,S100A8,S100A9,S1PR3,SDC4,SMAD6,SOX9,TGFB1,TGFBR2,TLR2,TNFRSF1A,TNFRSF1B,VEGFA
Ferroptosis Signaling Pathway	5.41	0.153	2.065	ABCA1,ACACA,ANGPTL4,ATF4,CARS1,CBS/LOC102724560,CYBB,EMP1,FTH1,FTL,HMOX1,IREB2,NFE2L2,PRKAA2,SLC11A2,SLC1A5,SLC3A2,STAT3,TF,TFRC
Colorectal Cancer Metastasis Signaling	5.21	0.114	3.545	ADCY1,ADCY8,ARRB1,FZD10,FZD6,GNB5,GNG3,IL6R,JAK3,LRP5,MLH1,MMP12,MMP19,MMP28,RAC1,RAC2,RHOBTB1,RHOC,RHOJ,STAT1,STAT3,TGFB1,TGFBR2,TLR1,Tlr13,TLR2,TLR7,TLR8,TLR9,TNFRSF1A,VEGFA
Pyroptosis Signaling Pathway	5.13	0.172	4	AIM2,CASP4,FOXO3,GBP2,GBP5,GBP7,IL1R1,TLR1,Tlr13,TLR2,TLR7,TLR8,TLR9,TNFRSF1A,TNFRSF1B,TXNIP
Multiple Sclerosis Signaling Pathway	5.11	0.122	4.041	ASIC1,C1QA,C1QB,C1QC,C3,CAPN3,FAS,IL33,IRF1,MBP,PARP10,PARP12,PARP14,PARP9,PLAU,RNF213,SLC4A1,STAT1,TGFB1,TLR1,Tlr13,TLR2,TLR7,TLR8,TLR9,TNFRSF1A,TNFSF8
Th2 Pathway	5.11	0.146	1.414	CCR1,CXCR4,ICAM1,ICOSLG/LOC102723996,IKZF1,IL12RB1,IL2RG,IL33,ITGB2,JAK3,NCSTN,NOTCH1,NOTCH2,NOTCH3,PSEN1,SOCS3,SPI1,TGFB1,TGFBR2,VAV1
Role of Chondrocytes in Rheumatoid Arthritis Signaling Pathway	4.92	0.142	2.236	ASIC1,CEBPA,CEBPB,CEBPD,CXCL12,CXCR4,FOXO3,IL1R1,IL33,IL6R,MMP12,MMP19,MMP28,PLAU,PRKAA2,STAT3,TLR2,TNFRSF1A,TNFRSF1B,VEGFA
Role of Pattern Recognition Receptors in Recognition of Bacteria and Viruses	4.78	0.135	3.606	C1QA,C1QB,C1QC,C3,C3AR1,C5AR1,CLEC7A,EIF2AK2,IFIH1,IL33,IRF7,OAS2,PLCG2,SYK,TGFB1,TLR1,TLR2,TLR7,TLR8,TLR9,TNFSF8
Th1 Pathway	4.72	0.148	3.3	ICAM1,ICOSLG/LOC102723996,IL10RA,IL12RB1,IL6R,IRF1,ITGB2,JAK3,NCSTN,NFATC1,NOTCH1,NOTCH2,NOTCH3,PSEN1,SOCS3,STAT1,STAT3,VAV1
STAT3 Pathway	4.65	0.141	1.941	BMPR1B,CSF2RB,FGFR2,FLT1,IL10RA,IL12RB1,IL13RA1,IL1R1,IL2RG,IL3RA,IL6R,KDR,PTPN6,RAC1,SOCS3,STAT3,TGFB1,TGFBR2,VEGFA
Chronic Myeloid Leukemia Signaling	4.57	0.108	2.921	ABCB1,ADAR,CDK6,CEBPA,E2F6,FAS,FOXO3,FZD10,FZD6,GLI2,HCK,HSP90AA1,IKBKE,IRF8,MECOM,NFATC1,NOTCH1,NOTCH2,NOTCH3,PLCE1,PLCG2,PRKAA2,PTPN11,PTPN13,PTPN6,RAC1,RAC2,STAT3,TGFB1,TGFBR2
Macrophage Classical Activation Signaling Pathway	4.45	0.122	2.985	CD14,CXCL10,CYBB,DLAT,GBP2,IFNAR2,IL13RA1,IL33,IRF1,IRF5,IRF8,LBP,NCF2,PARP14,PARP9,PDHA1,SOCS3,SPI1,STAT1,STAT3,TGFB1,TLR9,TNFSF8
Interferon Signaling	4.45	0.25	3	IFIT3,IFITM2,IFITM3,IFNAR2,IRF1,ISG15,PSMB8,STAT1,TAP1
Macrophage Alternative Activation Signaling Pathway	3.99	0.116	2.558	ABCA1,ATF4,CEBPB,CSF1,CSF1R,CXCL13,FCER1G,FCGR2B,IGKC,IL10RA,IL13RA1,IL2RG,IL33,IRF5,JAK3,JCHAIN,SOCS3,SREBF1,STAT1,STAT3,SYK,TGFB1
Phagosome Maturation	3.96	0.122	#NUM!	ATP6V0C,B2M,CTSA,CTSC,CTSD,CTSE,CTSH,CTSS,CTSZ,CYBB,DYNLL2,NCF2,PRDX6,RAB7B,RAC1,RAC2,SNAP25,TAP1,TCIRG1,TUBA1C
Role of Osteoblasts in Rheumatoid Arthritis Signaling Pathway	3.96	0.107	2.746	BMPR1B,CTSA,CTSC,CTSD,CTSE,CTSH,CTSS,CTSZ,CXCL12,FZD10,FZD6,IL33,IL6R,JAK3,LRP5,MMP12,MMP19,MMP28,SFRP1,SMAD6,STAT1,STAT3,TGFB1,TNFSF8,VEGFA,WIF1
Hepatic Fibrosis Signaling Pathway	3.85	0.0898	4.596	ATF4,CEBPB,COL5A3,CYBB,EDN1,FLT1,FTH1,FTL,FZD10,FZD6,GLI2,ICAM1,IKBKE,IL1R1,IL33,IRAK3,ITGAL,ITGAX,ITGB2,KDR,LRP5,MYLK,NCF2,PLCG2,RAC1,RAC2,RHOBTB1,RHOC,RHOJ,STAT3,TF,TFRC,TGFB1,TGFBR2,TNFRSF1A,TNFRSF1B,VCAM1,VEGFA
HIF1α Signaling	3.81	0.111	2.837	ADM,CAMK4,CYBB,EDN1,FLT1,HK2,HMOX1,HSP90AA1,HSPA8,IL6R,KDR,MMP12,MMP19,MMP28,NCF2,PLCG2,RAC1,RAC2,STAT3,TF,TGFB1,VEGFA,VIM
IL-15 Production	3.61	0.13	3	AXL,CSF1R,DDR1,EPHB4,ERBB3,FES,FGFR2,FGR,FLT1,HCK,IRF1,JAK3,KDR,PEAK1,STAT1,SYK
Serotonin Receptor Signaling	3.55	0.0853	2.214	ABHD3,ADCY1,ADCY8,ARRB1,ATF4,BST1,CAV1,CD44,CPE,EDN1,FGR,FOXO3,GNB5,GNG3,HCK,HMOX1,IL33,MYLK,PAK1,PAK3,PLA2G4A,PLA2G4B,PLA2G4E,PLCE1,PLCG2,PLD4,PRDX6,PTS,RAC1,RAC2,RHOBTB1,RHOC,RHOJ,RYR1,STAT3,TGFB1,TGM2,TNNI1,TRPM8,VWF
Role of JAK family kinases in IL-6-type Cytokine Signaling	3.47	0.152	1.732	CEBPD,HSP90AA1,IL6R,IRF1,LBP,OSMR,PTPN11,SOCS3,STAT1,STAT3,TGFB1,VEGFA
Regulation of Actin-based Motility by Rho	3.43	0.13	1.265	ARPC1B,GSN,ITGAL,ITGAX,ITGB2,MYLK,PAK1,PAK3,PIP5K1B,RAC1,RAC2,RHOBTB1,RHOC,RHOJ,WAS
IL-8 Signaling	3.34	0.105	4.359	ANGPT2,CYBB,FLT1,GNB5,GNG3,HMOX1,ICAM1,IKBKE,IQGAP1,IRAK3,ITGAX,ITGB2,KDR,NCF2,PLD4,RAC1,RAC2,RHOBTB1,RHOC,RHOJ,VCAM1,VEGFA
Signaling by Rho Family GTPases	3.34	0.0974	2.524	ARHGEF10,ARHGEF19,ARHGEF3,ARPC1B,CYBB,EZR,GFAP,GNB5,GNG3,IQGAP1,ITGAL,ITGAX,ITGB2,MSN,MYLK,NCF2,PAK1,PAK3,PIP5K1B,RAC1,RAC2,RHOBTB1,RHOC,RHOJ,VIM,WAS
LPS/IL-1 Mediated Inhibition of RXR Function	3.23	0.0973	-0.302	ABCA1,ABCB1,ABCC3,ABCC4,ACSF2,ALDH1A3,ALDH1L1,ALDH1L2,ALDH6A1,ALDH7A1,APOE,CD14,Cyp2d22,CYP2S1,FABP3,FMO2,IL1R1,IL33,LBP,MGST1,PAPSS2,SOD3,SREBF1,TNFRSF1A,TNFRSF1B
Activin Inhibin Signaling Pathway	3.15	0.101	1.706	CEBPA,CEBPB,COL5A3,CXCR4,FOXO3,IGKC,IKBKE,IL1R1,IL33,JCHAIN,KL,NFATC1,STAT3,TGFB1,TLR1,Tlr13,TLR2,TLR7,TLR8,TLR9,TNFRSF1A,TNFRSF1B
Role of Hypercytokinemia/hyperchemokinemia in the Pathogenesis of Influenza	3.12	0.14	2.887	CXCL10,EIF2AK2,IFIT3,IFNAR2,IL33,IRF7,ISG15,OAS2,RSAD2,STAT1,TLR7,TLR9
Cachexia Signaling Pathway	3.1	0.087	2.475	ADCY1,ADCY8,CAPN3,CASP4,CEBPB,CEBPD,EIF2AK2,FOXO3,HSP90AA1,HSPA8,IKBKE,IL1R1,IL33,IL6R,LCN2,MFN2,MYOC,P4HB,PRKAA2,PSMB8,PSMC2,RYR1,SOCS3,STAT1,STAT3,TGFB1,TGFBR2,TLR7,TLR8,TNFRSF1A,TNFRSF1B,TNFSF8
RHOGDI Signaling	3.07	0.1	-1.604	ARHGAP6,ARHGEF10,ARHGEF19,ARHGEF3,ARPC1B,CD44,EZR,GNB5,GNG3,ITGAL,ITGAX,ITGB2,MSN,MYH9,PAK1,PAK3,PIP5K1B,RAC1,RAC2,RHOBTB1,RHOC,RHOJ
Tumor Microenvironment Pathway	3.03	0.106	2.982	CD44,CSF1,CXCL12,CXCR4,FAS,FOXO3,ICAM1,IL6R,MMP12,MMP19,MMP28,PLAU,RAC1,SLC1A4,STAT3,TGFB1,TNC,TNFRSF1A,VEGFA
Myelination Signaling Pathway	2.99	0.0887	3.9	ADGRG6,ARHGAP6,ATF4,BMP5,BMPR1B,ERBB3,FGFR2,FGR,FZD10,FZD6,GLI2,HCK,ITGB2,KLK3,LAMB2,LGI4,MBP,MYRF,NCSTN,NFATC1,NOTCH1,NOTCH2,PLCG2,PSEN1,PTPN11,RAC1,SMAD6,SREBF1,XAF1
GP6 Signaling Pathway	2.98	0.118	2.496	APBB1IP,COL27A1,COL5A3,COL6A5,COL8A2,COL9A3,FCER1G,FYB1,LAMB2,LCP2,PLCG2,RAC1,SYK,TLN1,VAV1
IL-10 Signaling	2.96	0.11	1.698	ATF4,BCL3,CCR1,FCGR2A,FCGR2B,HMOX1,ICAM1,IKBKE,IL10RA,IL1R1,IL33,IL6R,INPP5D,PRKAA2,SOCS3,STAT1,STAT3
Unfolded protein response	2.95	0.133	1.897	ATF4,CD82,CEBPA,CEBPB,CEBPD,DNAJB13,DNAJC17,HSPA8,MBTPS2,NFE2L2,P4HB,SREBF1
IL-6 Signaling	2.91	0.116	2.496	A2M,ABCB1,CD14,CEBPB,IKBKE,IL1R1,IL33,IL6R,LBP,PTPN11,SOCS3,STAT3,TNFRSF1A,TNFRSF1B,VEGFA
Crosstalk between Dendritic Cells and Natural Killer Cells	2.9	0.132	3.317	CSF2RB,FAS,IL2RG,IL3RA,ITGAL,MICB,TLN1,TLR7,TLR9,TNFRSF1B,TREM2,TYROBP
Germ Cell-Sertoli Cell Junction Signaling	2.89	0.106	#NUM!	A2M,CTNNA1,GSN,IQGAP1,MAP3K6,MYO7A,PAK1,PAK3,RAC1,RAC2,RHOBTB1,RHOC,RHOJ,TGFB1,TGFBR2,TNFRSF1A,TUBA1C,VCL
Sperm Motility	2.88	0.0934	1.134	ABHD3,AXL,CSF1R,DDR1,EPHB4,ERBB3,FES,FGFR2,FGR,FLT1,GNB5,GNG3,HCK,ITPR2,JAK3,KDR,PEAK1,PLA2G4A,PLA2G4B,PLA2G4E,PLCE1,PLCG2,PRDX6,SYK
Epithelial Adherens Junction Signaling	2.84	0.108	0.243	ARPC1B,CTNNA1,IQGAP1,MAGI1,NOTCH1,NOTCH2,NOTCH3,PAK1,PAK3,PPP2CA,PRKAA2,RAC1,STK3,TGFBR2,VCL,WAS,YWHAH
Actin Cytoskeleton Signaling	2.83	0.0943	1.291	ARPC1B,CD14,EZR,FLNA,GSN,IQGAP1,ITGAL,ITGAX,ITGB2,LBP,MSN,MYH9,MYLK,NCKAP1L,PAK1,PAK3,PIP5K1B,RAC1,RAC2,TLN1,VAV1,VCL,WAS
ID1 Signaling Pathway	2.82	0.0995	2.683	BCL3,BMPR1B,CAV1,FGFR2,FGR,FOXO3,GLI2,HCK,IL6R,PLXNB2,RHOC,S100A9,STAT3,TGFB1,TGFBR2,TGM2,TNFRSF1A,TNFRSF1B,VEGFA,VIM
Ephrin Receptor Signaling	2.79	0.099	1.291	ACP1,ARPC1B,ATF4,CXCL12,CXCR4,EPHB4,GNB5,GNG3,ITGAL,ITGAX,ITGB2,PAK1,PAK3,PTPN11,PTPN13,RAC1,RAC2,STAT3,VEGFA,WAS
Pulmonary Fibrosis Idiopathic Signaling Pathway	2.71	0.0859	3.024	ADAMTS1,AXL,CAV1,COL27A1,COL5A3,COL6A5,COL8A2,COL9A3,CXCL12,EDN1,EPHB4,FGFR2,FOXO3,FZD10,FZD6,GLI2,IL13RA1,MMP12,MMP19,MMP28,NOTCH1,NOTCH2,NOTCH3,PLAU,STAT3,TGFB1,TGFBR2,VIM
Ephrin B Signaling	2.68	0.139	2.121	ACP1,CXCL12,CXCR4,EPHB4,GNB5,GNG3,PAK1,RAC1,RAC2,VAV1
Semaphorin Signaling in Neurons	2.65	0.148	#NUM!	FES,PAK1,PAK3,RAC1,RAC2,RHOBTB1,RHOC,RHOJ,SEMA7A
Mitochondrial Dysfunction	2.64	0.0841	0.378	ACADL,ATF4,ATP1B1,ATP5MF,CAPN3,COX6B1,COX6C,COX7A2,COX7A2L,DLAT,GPX1,GSR,IDH2,ITPR2,MFN2,MGST1,NCSTN,NDUFA12,NDUFA3,NDUFA4,NDUFAB1,NDUFB8,NFE2L2,PDHA1,PRDX6,PRKAA2,PSEN1,TOMM70,UCP2
FAT10 Cancer Signaling Pathway	2.63	0.16	2.828	CXCR4,IKBKE,PCNA,STAT3,TGFB1,TGFBR2,TNFRSF1A,TNFRSF1B
Tight Junction Signaling	2.62	0.1	#NUM!	CEBPA,CLDN11,CLDN5,CPSF4,CSTF2T,CTNNA1,F11R,JAM3,MYH9,MYLK,PPP2CA,RAC1,SNAP25,TGFB1,TGFBR2,TNFRSF1A,TNFRSF1B,VCL
IL-17A Signaling in Fibroblasts	2.56	0.126	2.714	CEBPB,CEBPD,COL5A3,CXCL12,IKBKE,LCN2,P4HB,STAT3,TGFB1,THY1,VCAM1
Caveolar-mediated Endocytosis Signaling	2.54	0.133	#NUM!	B2M,CAV1,CAVIN1,CD48,COPA,FLNA,FLNC,ITGAL,ITGAX,ITGB2
Sertoli Cell-Sertoli Cell Junction Signaling	2.52	0.0905	2.558	A2M,ATF4,CLDN11,CLDN5,CTNNA1,F11R,ICAM1,IL1R1,JAM3,LAMB2,MAP3K6,MYO7A,PAK1,PAK3,RAC1,SPTA1,TGFBR2,TNFRSF1A,TNFRSF1B,TUBA1C,VCL,WAS
Molecular Mechanisms of Cancer	2.5	0.0778	#NUM!	ADCY1,ADCY8,ARHGEF10,ARHGEF19,ARHGEF3,BMP5,BMPR1B,CDK6,CTNNA1,E2F6,FAS,FZD10,FZD6,GNB5,GNG3,ITGAL,ITGAX,ITGB2,JAK3,LRP5,Naip1 (includes others),NCSTN,NOTCH1,PAK1,PAK3,PSEN1,PTPN11,RAC1,RAC2,RHOBTB1,RHOC,RHOJ,SMAD6,TGFB1,TGFBR2
Insulin Secretion Signaling Pathway	2.49	0.0873	0.426	ABCC9,ADCY1,ADCY8,ASIC1,ATF4,CPE,DLAT,FGR,GIPR,HCK,ITPR2,JAK3,KCNJ11,KCNJ8,PCSK1,PDHA1,PLCE1,PLCG2,RYR1,SCNN1G,SNAP25,SRP14,STAT1,STAT3
ERK/MAPK Signaling	2.47	0.093	2.5	ATF4,ELF4,ELK3,ITGAL,ITGAX,ITGB2,NFATC1,PAK1,PAK3,PLA2G4A,PLA2G4B,PLA2G4E,PLCG2,PPP2CA,RAC1,RAC2,STAT1,STAT3,TLN1,YWHAH
Toll-like Receptor Signaling	2.42	0.128	1.89	CD14,EIF2AK2,IL33,IRAK3,LBP,TLR1,TLR2,TLR7,TLR8,TLR9
NOD1/2 Signaling Pathway	2.39	0.0952	2.828	CXCL13,HSP90AA1,HSPA8,IFNAR2,IKBKE,IL33,IRF5,IRF7,RAC1,SLC15A3,TGFB1,TLR1,Tlr13,TLR2,TLR7,TLR8,TLR9,TNFSF8
Sphingosine-1-phosphate Signaling	2.33	0.108	2.53	ACER2,ADCY1,ADCY8,CASP4,PLCE1,PLCG2,RAC1,RAC2,RHOBTB1,RHOC,RHOJ,S1PR3,S1PR5
p38 MAPK Signaling	2.33	0.108	2.496	ATF4,FAS,IL1R1,IL33,IRAK3,PLA2G4A,PLA2G4B,PLA2G4E,STAT1,TGFB1,TGFBR2,TNFRSF1A,TNFRSF1B
Role of Tissue Factor in Cancer	2.32	0.0918	3.9	ARRB1,CCN1,CSF1,F3,FGR,FLNC,FLT1,HCK,IKBKE,KDR,P4HB,PPP2CA,PTPN11,RAC1,TGFB1,TGFBR2,TNFRSF1A,TNFRSF1B,VEGFA
Glucocorticoid Receptor Signaling	2.3	0.0722	#NUM!	A2M,B2M,CAV1,CEBPA,CSF2RB,FCGR1A,FOXO3,GTF2H4,HSP90AA1,HSPA8,ICAM1,IKBKE,IL10RA,IL12RB1,IL13RA1,IL1R1,IL2RG,IL3RA,IL6R,JAK3,KRT12,NDUFA12,NDUFA3,NDUFA4,NDUFAB1,NDUFB8,NFATC1,PDK4,PLA2G4A,PLA2G4B,PLA2G4E,PLAU,PRKAA2,RAC1,STAT1,STAT3,TAF5,TGFB1,TGFBR2,TLR2,VCAM1,YWHAH
G-Protein Coupled Receptor Signaling	2.29	0.0697	3.286	ADCY1,ADCY8,Adgre4,ADGRF5,ADGRG6,ADGRL4,ARRB1,ATF4,C3AR1,C5AR1,CALCRL,CAMK4,CCR1,CCR2,CMKLR1,FOXO3,FZD10,FZD6,GDPD3,GIPR,GNB5,GNG3,GPR137B,GPR179,GPR35,GPR65,GPR84,IKBKE,LPAR6,MAP3K6,MEGF6,MYLK,NFATC1,NPR3,NTSR2,P2RY12,P2RY6,PAK1,PAK3,PDE6H,PLCE1,PLCG2,RAC1,RAC2,S1PR3,S1PR5,SIX4,SSTR5,STAT3
Phospholipases	2.28	0.13	1.414	ABHD3,HMOX1,PLA2G4A,PLA2G4B,PLA2G4E,PLCE1,PLCG2,PLD4,PRDX6
Role of PKR in Interferon Induction and Antiviral Response	2.27	0.103	3.051	EIF2AK2,FAS,FCGR1A,HSP90AA1,HSPA8,IFIH1,IFNAR2,IKBKE,IRF1,MSR1,STAT1,STAT3,TLR9,TNFRSF1A
NAD Signaling Pathway	2.25	0.0993	2.324	ACADL,BST1,CEBPB,IDH2,PARP10,PARP12,PARP14,PARP9,PRKAA2,RYR1,SLC29A3,SLC7A5,SREBF1,TGFB1,VEGFA
PTEN Signaling	2.25	0.0993	-0.577	BMPR1B,FGFR2,FLT1,FOXO3,IKBKE,INPP5D,ITGAL,ITGAX,ITGB2,KDR,MAGI1,RAC1,RAC2,TGFBR2,YWHAH
Coagulation System	2.24	0.171	0	A2M,F3,F5,PLAU,PROS1,VWF
IL-9 Signaling	2.24	0.171	0.816	BCL3,IL2RG,JAK3,SOCS3,STAT1,STAT3
Integrin Signaling	2.21	0.0896	2.668	ARPC1B,CAPN3,CAV1,GSN,ITGAL,ITGAX,ITGB2,MYLK,PAK1,PAK3,PLCG2,RAC1,RAC2,RHOBTB1,RHOC,RHOJ,TLN1,VCL,WAS
iNOS Signaling	2.19	0.149	2.236	CD14,IKBKE,IRAK3,IRF1,JAK3,LBP,STAT1
Adipogenesis pathway	2.18	0.101	-1.069	BMPR1B,CEBPA,CEBPB,CEBPD,FGFR2,FZD10,FZD6,GTF2H4,SAP130,SOX9,SREBF1,TGFB1,TNFRSF1A,TXNIP
Biotin-carboxyl Carrier Protein Assembly	2.18	0.667	#NUM!	ACACA,ACACB
Breast Cancer Regulation by Stathmin1	2.15	0.0707	3.795	Adgre4,ADGRF5,ADGRG6,ADGRL4,ARHGEF10,ARHGEF19,ARHGEF3,ATF4,C3AR1,C5AR1,CALCRL,CAMK4,CCR1,CCR2,CDK6,CMKLR1,E2F6,FZD10,FZD6,GIPR,GNB5,GNG3,GPR137B,GPR179,GPR35,GPR65,GPR84,LPAR6,NTSR2,P2RY12,P2RY6,PAK1,PPP2CA,RAC1,RAC2,S1PR3,S1PR5,SSTR5,STAT3,TGFB1,TUBA1C,VEGFA
PI3K/AKT Signaling	2.14	0.09	0	CSF2RB,FOXO3,HSP90AA1,IKBKE,IL10RA,IL12RB1,IL13RA1,IL1R1,IL2RG,IL3RA,IL6R,INPP5D,ITGAL,ITGAX,ITGB2,JAK3,PPP2CA,YWHAH
Aldosterone Signaling in Epithelial Cells	2.09	0.093	-0.378	ABCC9,AHCY,ASIC1,CRYAB,DNAJB13,DNAJC17,HSP90AA1,HSPA4L,HSPA8,ITPR2,KCNJ8,PIP5K1B,PLCE1,PLCG2,Sacs,SCNN1G
Notch Signaling	2.07	0.158	0.816	CNTN1,NCSTN,NOTCH1,NOTCH2,NOTCH3,PSEN1
Sertoli Cell Germ Cell Junction Signaling Pathway (Enhanced)	2.03	0.0847	0.894	A2M,ARPC1B,CLDN11,CLDN5,CTNNA1,F11R,ICAM1,IL1R1,IQGAP1,JAM3,LAMB2,MAP3K6,PPP2CA,PRKAA2,RAC1,RAC2,TGFB1,TGFBR2,TNFRSF1A,TNFRSF1B
Hepatic Cholestasis	2	0.089	#NUM!	ABCB1,ABCC3,ADCY1,ADCY8,ATP8B1,CD14,IKBKE,IL1R1,IL33,IRAK3,LBP,SLC4A2,SREBF1,TGFB1,TNFRSF1A,TNFRSF1B,TNFSF8
Prostanoid Biosynthesis	2	0.3	#NUM!	CYP2S1,HPGDS,TBXAS1
Fc Epsilon RI Signaling	1.98	0.102	2.309	FCER1G,INPP5D,LCP2,PLA2G4A,PLA2G4B,PLA2G4E,PLCG2,PTPN11,RAC1,RAC2,SYK,VAV1
Virus Entry via Endocytic Pathways	1.98	0.102	#NUM!	AP4M1,B2M,CAV1,CLTC,FLNA,FLNC,FOLR1,ITGB2,PLCG2,RAC1,RAC2,TFRC
Apelin Adipocyte Signaling Pathway	1.95	0.11	0.707	ADCY1,ADCY8,CYBB,GPX1,MGST1,NCF2,PRDX6,PRKAA2,RAC1,RAC2
Cardiac Hypertrophy Signaling (Enhanced)	1.94	0.0701	3.651	ACE,ADCY1,ADCY8,ATP2A2,CSF2RB,CYBB,EDN1,FGFR2,FZD10,FZD6,GDPD3,GNB5,GNG3,IKBKE,IL10RA,IL12RB1,IL13RA1,IL1R1,IL2RG,IL33,IL3RA,IL6R,ITGAL,ITGAX,ITGB2,ITPR2,MAP3K6,NFATC1,PDE6H,PLCE1,PLCG2,RYR1,STAT3,TGFB1,TGFBR2,TNFRSF1A,TNFRSF1B,TNFSF8
Maturity Onset Diabetes of Young (MODY) Signaling	1.9	0.114	#NUM!	ABCC9,ALDOB,APOD,APOE,APOL2,HNF1B,KCNJ11,KCNJ8,UCP2
PRPP Biosynthesis I	1.9	0.5	#NUM!	PRPS1,PRPS2
Actin Nucleation by ARP-WASP Complex	1.89	0.108	2.236	ARPC1B,ITGAL,ITGAX,ITGB2,RAC1,RAC2,RHOBTB1,RHOC,RHOJ,WAS
Role of Osteoblasts, Osteoclasts and Chondrocytes in Rheumatoid Arthritis	1.89	0.0833	#NUM!	BMP5,BMPR1B,CSF1,CSF1R,FZD10,FZD6,GSN,IKBKE,IL1R1,IL33,LRP5,Naip1 (includes others),NFATC1,SFRP1,SMAD6,TGFB1,TNFRSF1A,TNFRSF1B,WIF1
RAC Signaling	1.86	0.0949	1	ARPC1B,CD44,CYBB,IQGAP1,ITGAL,ITGAX,ITGB2,NCF2,PAK1,PAK3,PIP5K1B,RAC1,RAC2
Oncostatin M Signaling	1.81	0.14	2.449	CHI3L1,JAK3,OSMR,PLAU,STAT1,STAT3
CREB Signaling in Neurons	1.8	0.0675	4.323	ADCY1,ADCY8,Adgre4,ADGRF5,ADGRG6,ADGRL4,ATF4,BMPR1B,C3AR1,C5AR1,CALCRL,CAMK4,CCR1,CCR2,CMKLR1,FGFR2,FLT1,FZD10,FZD6,GIPR,GNB5,GNG3,GPR137B,GPR179,GPR35,GPR65,GPR84,ITPR2,KDR,LPAR6,NTSR2,P2RY12,P2RY6,PLCE1,PLCG2,S1PR3,S1PR5,SSTR5,TGFB1,TGFBR2,VEGFA
Role of JAK1 and JAK3 in γc Cytokine Signaling	1.78	0.116	#NUM!	FES,IL2RG,JAK3,PTPN11,SOCS3,STAT1,STAT3,SYK
Salvage Pathways of Pyrimidine Ribonucleotides	1.77	0.103	1.265	APOBEC1,APOBEC3B,CDK6,DMPK,EIF2AK2,MAP3K6,PAK1,PAK3,PRKAA2,UPP1
Coronavirus Pathogenesis Pathway	1.74	0.0833	-1	ACE,ATF4,CCR2,E2F6,IFNAR2,IRF7,OAS2,RPS13,RPS2,STAT1,STAT3,TGFB1,TGFBR2,TLR7,TOMM70,TRIM25,ZC3HAV1
TR/RXR Activation	1.72	0.0938	0	ACACA,BCL3,CAMK4,ENO1,MBP,PCNA,RAB3B,SLC16A3,SREBF1,SYT12,UCP2,VEGFA
MSP-RON Signaling Pathway	1.71	0.121	#NUM!	CCR2,CSF1,CSF2RB,IL3RA,ITGB2,KLK3,TLR2
Aryl Hydrocarbon Receptor Signaling	1.7	0.0881	0	ALDH1A3,ALDH1L1,ALDH1L2,ALDH6A1,ALDH7A1,CDK6,CTSD,FAS,HSP90AA1,MGST1,NEDD8,NFE2L2,TGFB1,TGM2
Antioxidant Action of Vitamin C	1.7	0.0965	-1.897	ABHD3,CSF2RB,HMOX1,IKBKE,PLA2G4A,PLA2G4B,PLA2G4E,PLCE1,PLCG2,PLD4,PRDX6
Tetrapyrrole Biosynthesis II	1.69	0.4	#NUM!	ALAD,ALAS2
Inhibition of Angiogenesis by TSP1	1.67	0.147	2	HSPG2,KDR,TGFB1,TGFBR2,VEGFA
PDGF Signaling	1.65	0.103	2.333	ACP1,CAV1,EIF2AK2,INPP5D,JAK3,PLCG2,SPHK2,STAT1,STAT3
Primary Immunodeficiency Signaling	1.63	0.117	#NUM!	IGKC,IL2RG,JAK3,JCHAIN,PTPRC,RFXANK,TAP1
SPINK1 Pancreatic Cancer Pathway	1.63	0.117	-2.646	CELA1,CPE,CTSA,KLK3,MMP12,TGFB1,TGFBR2
Sumoylation Pathway	1.6	0.0971	-0.816	CEBPA,FAS,PCNA,RAC1,RAC2,RHOBTB1,RHOC,RHOJ,TDG,ZNF217
Tumoricidal Function of Hepatic Natural Killer Cells	1.6	0.167	#NUM!	FAS,ICAM1,ITGAL,LYVE1
Hypoxia Signaling in the Cardiovascular System	1.56	0.105	#NUM!	ATF4,EDN1,HSP90AA1,P4HB,UBE2C,UBE2E2,UBE2L6,VEGFA
Synaptogenesis Signaling Pathway	1.55	0.073	1.279	ADCY1,ADCY8,APOE,ARPC1B,ATF4,CNTNAP2,CPLX1,EPHB4,FARP1,FGR,HCK,HSPA8,PAFAH1B1,PAK1,PLCG2,RAC1,SNAP25,STXBP1,STXBP4,SYT12,THBS4,TLN1,WAS
Glycolysis I	1.54	0.16	-1	ALDOB,ENO1,ENO2,PGAM2
Gluconeogenesis I	1.54	0.16	-1	ALDOB,ENO1,ENO2,PGAM2
Acute Myeloid Leukemia Signaling	1.54	0.0989	-1.342	CEBPA,CSF1R,CSF2RB,CSF3R,IDH2,IDH3B,RUNX1,SPI1,STAT3
Renin-Angiotensin Signaling	1.53	0.0909	1.134	ACE,ADCY1,ADCY8,ITPR2,PAK1,PAK3,PLCG2,PTPN6,RAC1,STAT1,STAT3
CXCR4 Signaling	1.52	0.0833	1.897	ADCY1,ADCY8,CXCL12,CXCR4,GNB5,GNG3,ITPR2,PAK1,PAK3,RAC1,RAC2,RHOBTB1,RHOC,RHOJ
ILK Signaling	1.51	0.0796	1.155	ATF4,FLNA,FLNC,ITGB2,MYH9,PPP2CA,RAC1,RAC2,RHOBTB1,RHOC,RHOJ,RSU1,TNFRSF1A,VCL,VEGFA,VIM
Role of JAK1, JAK2 and TYK2 in Interferon Signaling	1.48	0.154	#NUM!	IFNAR2,PTPN6,STAT1,STAT3
IL-3 Signaling	1.47	0.101	0.707	CSF2RB,IL3RA,INPP5D,PAK1,PTPN6,RAC1,STAT1,STAT3
Necroptosis Signaling Pathway	1.47	0.0839	1.941	AXL,CAPN3,CYBB,EIF2AK2,FAS,PLA2G4A,PLA2G4B,PLA2G4E,STAT1,TIMM17A,TNFRSF1A,TNFRSF1B,TOMM70
Pyridoxal 5'-phosphate Salvage Pathway	1.46	0.108	0.378	CDK6,DMPK,EIF2AK2,MAP3K6,PAK1,PAK3,PRKAA2
MSP-RON Signaling in Cancer Cells Pathway	1.45	0.0857	2.887	ATF4,CSF2RB,ELF4,ELK3,FLNA,IL3RA,KLK3,ST14,STAT3,VEGFA,VIM,YWHAH
Inhibition of Matrix Metalloproteases	1.44	0.128	0	A2M,HSPG2,MMP12,MMP19,MMP28
Antigen Presentation Pathway	1.44	0.128	#NUM!	B2M,NLRC5,PSMB8,TAP1,TAPBP
WNT/Ca+ pathway	1.43	0.106	2.646	ATF4,FZD10,FZD6,NFATC1,PDE6H,PLCE1,PLCG2
Protein Kinase A Signaling	1.43	0.0681	0.471	ACP1,ADCY1,ADCY8,AKAP6,ATF4,FLNA,FLNC,GDPD3,GNB5,GNG3,ITPR2,MYLK,NFATC1,PDE6H,PLCE1,PLCG2,PPP2CA,PTPN11,PTPN13,PTPN6,PTPRB,PTPRC,RYR1,TGFB1,TGFBR2,TNNI1,TNS2,YWHAH
Prolactin Signaling	1.43	0.0947	1.633	ABCC9,CEBPB,IRF1,KCNJ8,PLCG2,PTPN11,SOCS3,STAT1,STAT3
RAR Activation	1.43	0.0676	3.157	ADCY1,ADCY8,ALDH1A3,ATF4,CSF2RB,F11R,GDPD3,GTF2H4,HNF1B,IL33,IL3RA,LRAT,NFATC1,PDE6H,PLAU,RAC1,RAC2,RHOBTB1,RHOC,RHOJ,RPE65,SOCS3,SOX9,STRA6,TGFB1,TGFBR2,TGM2,TNFSF8,VEGFA
Extrinsic Prothrombin Activation Pathway	1.42	0.188	#NUM!	F3,F5,PROS1
Glutaryl-CoA Degradation	1.42	0.188	#NUM!	ACAA2,CYP2S1,TBXAS1
FXR/RXR Activation	1.42	0.0873	#NUM!	APOD,APOE,C3,C4A/C4B,CLU,IL33,MLXIPL,SLC4A2,SREBF1,TF,TTR
Pancreatic Adenocarcinoma Signaling	1.42	0.0873	2.828	E2F6,HMOX1,JAK3,NOTCH1,PLD4,RAC1,STAT1,STAT3,TGFB1,TGFBR2,VEGFA
Death Receptor Signaling	1.41	0.0938	2.333	FAS,IKBKE,Naip1 (includes others),PARP10,PARP12,PARP14,PARP9,TNFRSF1A,TNFRSF1B
Sirtuin Signaling Pathway	1.4	0.0719	0.688	ABCA1,ACADL,FOXO3,GLS,IDH2,NDUFA12,NDUFA3,NDUFA4,NDUFAB1,NDUFB8,NFE2L2,PDHA1,PGAM2,PRKAA2,SOD3,SREBF1,STAT3,TIMM17A,TOMM70,TUBA1C,UCP2
Acetyl-CoA Biosynthesis I (Pyruvate Dehydrogenase Complex)	1.39	0.286	#NUM!	DLAT,PDHA1
Clathrin-mediated Endocytosis Signaling	1.39	0.0769	#NUM!	AP4M1,APOD,APOE,ARPC1B,ARRB1,CLTC,CLU,HSPA8,ITGB2,LYZ,MYO1E,RAC1,S100A8,TF,TFRC,VEGFA
Oxidative Phosphorylation	1.39	0.0893	-2.53	ATP5MF,COX6B1,COX6C,COX7A2,COX7A2L,NDUFA12,NDUFA3,NDUFA4,NDUFAB1,NDUFB8
Thrombin Signaling	1.39	0.0756	1.897	ADCY1,ADCY8,ARHGEF10,ARHGEF19,ARHGEF3,CAMK4,GNB5,GNG3,ITPR2,MYLK,PLCE1,PLCG2,RAC1,RAC2,RHOBTB1,RHOC,RHOJ
Glutathione Redox Reactions I	1.38	0.143	1	GPX1,GSR,MGST1,PRDX6
Regulation of the Epithelial-Mesenchymal Transition Pathway	1.33	0.0769	#NUM!	FGFR2,FRS2,FZD10,FZD6,JAK3,NCSTN,NOTCH1,NOTCH2,NOTCH3,PSEN1,PTPN11,PYGO1,STAT3,TGFB1,TGFBR2
Axonal Guidance Signaling	1.33	0.0647	#NUM!	ACE,ADAM19,ADAM23,ADAMTS1,ARPC1B,BMP5,CXCL12,CXCR4,EPHB4,FES,FZD10,FZD6,GLI2,GNB5,GNG3,ITGAL,ITGAX,ITGB2,MMP12,MMP28,NFATC1,PAK1,PAK3,PLCE1,PLCG2,PLXNB2,PTPN11,RAC1,RAC2,SEMA7A,TUBA1C,VEGFA,WAS
Methylthiopropionate Biosynthesis	1.32	1	#NUM!	ADI1
Asparagine Biosynthesis I	1.32	1	#NUM!	ASNS
Eicosanoid Signaling	1.31	0.1	0	ABHD3,HPGDS,PLA2G4A,PLA2G4B,PLA2G4E,PRDX6,TBXAS1
CSDE1 Signaling Pathway	1.31	0.107	0.816	DCP2,RAC1,SDC4,TGFB1,TNC,VIM
HGF Signaling	1.3	0.0833	1.633	ELF4,ELK3,ITGAL,ITGAX,ITGB2,MAP3K6,PAK1,PLCG2,PTPN11,RAC1,STAT3

## Sheet: PHG F (AD vs. CT, MSBB)
© 2000-2023 QIAGEN. All rights reserved.
Ingenuity Canonical Pathways	-log(p-value)	Ratio	z-score	Molecules
Glutaminergic Receptor Signaling Pathway (Enhanced)	17.9	0.369	-2.556	ADCY1,ADCY2,ADCY8,AGK,AKT3,CACNA1D,CACNA2D1,CACNA2D3,CACNB2,CACNB4,CACNG3,CALM1 (includes others),CAMK2A,CAMK2D,CAMK4,CHP1,CREB3L2,CREB5,CREBBP,DGKA,DGKB,DGKD,DGKE,DGKH,DGKI,EIF4E,GABBR2,GABRA1,GABRA2,GABRA3,GABRA4,GABRA5,GABRB1,GABRB2,GABRB3,GABRD,GABRG2,GABRG3,GLS,GLUD2,GNAI2,GNAQ,GOT1,GPLD1,GRIA1,GRIA2,GRIA3,GRIA4,GRIK1,GRIK2,GRIN2A,GRIN2B,GRM1,GRM2,GRM5,GRM7,GRM8,GUCY1B1,HOMER1,IKBKB,ITPR1,IT…
Synaptogenesis Signaling Pathway	15.9	0.359	-4.93	ACTR2,ADCY1,ADCY2,ADCY8,AFDN,AKT3,AP2S1,ARPC1A,ARPC1B,ARPC5L,BRAF,CACNA2D1,CACNB2,CACNB4,CALM1 (includes others),CAMK2A,CAMK2D,CDH10,CDH12,CDH13,CDH18,CDH19,CDH20,CDH22,CDH23,CDH26,CDH7,CDH8,CDH9,CDK5,CHN1,CNTNAP2,CPLX1,CPLX2,CREB3L2,CREB5,CREBBP,CRKL,DAB1,EFNA1,EFNB1,EFNB2,EFNB3,EIF4EBP2,EPHA3,EPHA4,EPHA5,EPHA6,FGR,FYN,GRIA1,GRIA2,GRIA3,GRIA4,GRIN2A,GRIN2B,GRM1,GRM2,GRM5,GRM7,GRM8,GSK3B,GUCY1B1,…
Cardiac Hypertrophy Signaling (Enhanced)	14.9	0.304	0.92	ACVR2A,ADCY1,ADCY2,ADCY8,ADRA1A,ADRA1B,ADRA2B,ADRB1,ADRB2,AKAP13,AKT3,BMPR2,CACNA1D,CACNA2D1,CACNA2D3,CACNB2,CACNB4,CACNG3,CALM1 (includes others),CAMK2A,CAMK2D,CHP1,DIAPH2,DVL2,DVL3,EDA,EIF2B3,EIF4E,ENPP1,ENPP6,EP300,FGF1,FGF12,FGF13,FGF14,FGF9,FGFR2,FGFRL1,FZD3,FZD5,FZD7,GDPD1,GHR,GNA12,GNAI2,GNAQ,GNB1,GNB5,GNG2,GNG3,GSK3B,GUCY1B1,HDAC1,HDAC6,HDAC7,HDAC9,HSPB1,HSPB3,HSPB7,IFNLR1,IGF1R,IKBKB,IL1…
Molecular Mechanisms of Cancer	14.7	0.318	#NUM!	ABL1,ACVR2A,ADCY1,ADCY2,ADCY8,AKT3,ARHGEF10,ARHGEF17,ARHGEF6,ARHGEF9,ATM,ATR,BCL2,BCL2L11,BMP1,BMP6,BMPR2,BRAF,CAMK2A,CAMK2D,CASP10,CDK14,CDK18,CDK19,CDK20,CDK5,CDK7,CDK8,CDKN1B,CDKN2A,CDKN2B,CDKN2D,CFLAR,CREBBP,CTNNA1,CYCS,E2F3,EP300,FNBP1,FOS,FOXO1,FYN,FZD3,FZD5,FZD7,GAB1,GAB2,GNA12,GNAI2,GNAQ,GNB1,GNB5,GNG2,GNG3,GSK3B,GUCY1B1,HDAC1,HDAC6,HDAC7,HDAC9,HIPK2,ITGA10,ITGA2,ITGA6,ITGA9,ITGAL,ITGAX,I…
Axonal Guidance Signaling	14	0.304	#NUM!	ABL1,ABLIM1,ACTR2,ADAM10,ADAM11,ADAM19,ADAM20,ADAM21,ADAM22,ADAM23,ADAM32,ADAM33,ADAMTS1,ADAMTS2,ADAMTS3,ADAMTS8,AFG3L2,AKT3,ARHGEF6,ARPC1A,ARPC1B,ARPC5L,BMP1,BMP6,BRCC3,CDK5,CHP1,CRKL,CXCR4,DCC,DOCK1,DPYSL2,DPYSL5,EFNA1,EFNB1,EFNB2,EFNB3,EIF3F,EIF4E,EPHA3,EPHA4,EPHA5,EPHA6,ERBB2,FARP2,FYN,FZD3,FZD5,FZD7,GDF7,GLI2,GNA12,GNAI2,GNAQ,GNB1,GNB5,GNG2,GNG3,GSK3B,HHIP,ITGA10,ITGA2,ITGA6,ITGA9,ITGAL,ITGA…
Protein Kinase A Signaling	13.6	0.319	0.296	ACP1,ADCY1,ADCY2,ADCY8,ADD1,ADD2,ADD3,AKAP11,AKAP13,AKAP5,AKAP6,ANAPC10,ANAPC13,ANAPC4,ANAPC5,BRAF,CALM1 (includes others),CAMK2A,CAMK2D,CDC27,CHP1,CNGA3,CNGB1,CREB3L2,CREB5,CREBBP,DCC,DUSP1,DUSP10,DUSP16,DUSP22,DUSP6,ENPP1,ENPP6,FLNB,FLNC,GDPD1,GNAI2,GNAQ,GNB1,GNB5,GNG2,GNG3,GSK3B,GUCY1B1,H1-0,ITPR1,ITPR3,LEF1,MPPED2,MTMR3,MYH10,MYL12B,MYLK,MYLK3,NAPEPLD,NFATC1,NFATC2,NFATC4,NFKB1,NFKB2,NFKBIA,N…
Signaling by Rho Family GTPases	13.2	0.356	1.963	ACTR2,ARHGEF10,ARHGEF17,ARHGEF6,ARHGEF9,ARPC1A,ARPC1B,ARPC5L,CDC42EP1,CDC42EP4,CDH10,CDH12,CDH13,CDH18,CDH19,CDH20,CDH22,CDH23,CDH26,CDH7,CDH8,CDH9,CYFIP1,EZR,FNBP1,FOS,GFAP,GNA12,GNAI2,GNAQ,GNB1,GNB5,GNG2,GNG3,IQGAP1,ITGA10,ITGA2,ITGA6,ITGA9,ITGAL,ITGAX,ITGB1,ITGB2,ITGB4,ITGB5,ITGB8,LIMK2,MAP2K4,MAP3K11,MAP3K20,MAP3K21,MAP3K9,MAPK10,MAPK8,MAPK9,MRAS,MSN,MYL12B,MYLK,NEDD4,NFKB1,NFKB2,NOX4,PAK1,PA…
Synaptic Long Term Potentiation	11.5	0.424	-1.905	ADCY1,ADCY8,CALM1 (includes others),CAMK2A,CAMK2D,CAMK4,CHP1,CREB3L2,CREB5,CREBBP,EP300,GNAQ,GRIA1,GRIA2,GRIA3,GRIA4,GRIN2A,GRIN2B,GRM1,GRM2,GRM5,GRM7,GRM8,ITPR1,ITPR3,KRAS,MRAS,PLCB1,PLCD1,PLCD3,PLCE1,PLCG2,PLCH1,PLCL2,PPP1R12A,PPP1R14C,PPP1R7,PPP3CA,PPP3CB,PPP3R1,PRKACB,PRKAG1,PRKAR1B,PRKAR2B,PRKCA,PRKCB,PRKCE,PRKCG,PRKCH,PRKCI,PRKCQ,PRKD3,RAF1,RAP2A,RAPGEF3,RPS6KA1
Opioid Signaling Pathway	11.4	0.336	-1.104	ADCY1,ADCY2,ADCY8,AKT3,AP2S1,BRAF,CACNA1D,CACNA2D1,CACNA2D3,CACNB2,CACNB4,CACNG3,CALM1 (includes others),CAMK1G,CAMK2A,CAMK2D,CAMK4,CDKN1B,CLTC,CREB3L2,CREB5,CREBBP,EP300,FGR,FOS,FYN,GNA12,GNAI2,GNAQ,GNB1,GNB5,GNG2,GNG3,GRIN2A,GRIN2B,GRK3,GSK3B,GUCY1B1,ITPR1,ITPR3,KCNJ3,KCNJ5,KCNJ6,KRAS,LEF1,MAP2K3,MAP2K4,MAP2K5,MAPK4,MAPK7,MRAS,NFKB1,NFKB2,NFKBIA,OPRM1,PDE1A,PDE1B,PDE1C,PLCB1,PLD2,PPP3CA,PPP3CB,…
Oxidative Phosphorylation	11.4	0.446	-7.071	ATP5F1A,ATP5F1B,ATP5F1C,ATP5MC1,ATP5MC3,ATP5MF,ATP5MG,ATP5PB,ATP5PD,ATP5PF,ATP5PO,ATPAF1,COX10,COX11,COX5A,COX5B,COX6A1,COX6B1,COX6C,COX7A1,COX7A2,COX7A2L,COX7B,COX7C,COX8A,CYCS,NDUFA1,NDUFA11,NDUFA12,NDUFA2,NDUFA4,NDUFA5,NDUFA6,NDUFA8,NDUFAB1,NDUFB1,NDUFB2,NDUFB3,NDUFB5,NDUFB6,NDUFB8,NDUFS3,NDUFS4,NDUFS5,SDHD,UQCR10,UQCRC2,UQCRFS1,UQCRH,UQCRQ
Gαq Signaling	11.3	0.388	0.525	ADRA1A,ADRA1B,AKT3,ARHGEF25,CALM1 (includes others),CHP1,CHRM1,CHRM3,CSK,FNBP1,GNA12,GNAI2,GNAQ,GNB1,GNB5,GNG2,GNG3,GPLD1,GRM1,GRM5,GSK3B,HTR2A,IKBKB,ITPR1,ITPR3,MRAS,NAPEPLD,NFATC1,NFATC2,NFATC4,NFKB1,NFKB2,NFKBIA,NFKBIB,PIK3C2B,PIK3R1,PIK3R5,PLCB1,PLCG2,PLD1,PLD2,PPP3CA,PPP3CB,PPP3R1,PRKCA,PRKCB,PRKCE,PRKCG,PRKCH,PRKCI,PRKCQ,PRKD3,PTK2B,RAF1,RELA,RGS4,RGS7,RHOA,RHOBTB1,RHOC,RHOG,RHOQ,RHOU,RND1,…
Mitochondrial Dysfunction	11.2	0.316	4.885	ATP5F1A,ATP5F1B,ATP5F1C,ATP5MC1,ATP5MC3,ATP5MF,ATP5MG,ATP5PB,ATP5PD,ATP5PF,ATP5PO,ATPAF1,BACE1,BACE2,BCL2,CACNA1D,CACNA2D1,CACNA2D3,CACNB2,CACNB4,CACNG3,CALM1 (includes others),CAMK2A,CAMK2D,CAPN2,CAPN3,CHP1,COX10,COX11,COX5A,COX5B,COX6A1,COX6B1,COX6C,COX7A1,COX7A2,COX7A2L,COX7B,COX7C,COX8A,CREB3L2,CREB5,CREBBP,CYCS,DLAT,DLD,DNM1L,FBXW7,GPD2,ITPR1,ITPR3,LRRK2,MAOB,MAP2K4,MAPK10,MAPK7,MAPK8,MAPK9,…
Serotonin Receptor Signaling	11	0.292	0.94	ADCY1,ADCY2,ADCY8,ADRA1A,ADRA1B,ADRA2B,ADRB1,ADRB2,AKT3,ARAF,BCL2,BRAF,BST1,CACNA1D,CACNA2D1,CACNA2D3,CACNB2,CACNB4,CACNG3,CALM1 (includes others),CAMK2A,CAMK2D,CD44,CDK5,CREB3L2,CREB5,CREBBP,FGR,FNBP1,FOXO1,FYN,GAP43,GNA12,GNAI2,GNAQ,GNB1,GNB5,GNG2,GNG3,GPLD1,GPR37,GSK3B,GUCY1B1,HTR1A,HTR2A,HTR3B,HTR4,HTR5A,ITGB1,KALRN,KCNJ3,KCNJ5,KCNJ6,KCNN2,KCNN3,KCNQ3,KRAS,LCAT,MAOB,MAP2K3,MAP2K4,MAP2K5,MMP2,…
Role of NFAT in Cardiac Hypertrophy	10.9	0.353	-2.39	ADCY1,ADCY2,ADCY8,AKAP5,AKT3,CACNA1D,CACNA2D1,CACNA2D3,CACNB2,CACNB4,CACNG3,CALM1 (includes others),CAMK1G,CAMK2A,CAMK2D,CAMK4,CHP1,EP300,GNAI2,GNAQ,GNB1,GNB5,GNG2,GNG3,GSK3B,GUCY1B1,HDAC1,HDAC6,HDAC7,HDAC9,IGF1R,IL6R,ITPR1,ITPR3,KRAS,MAP2K3,MAP2K4,MAPK10,MAPK8,MAPK9,MEF2C,MRAS,NFATC4,PIK3C2B,PIK3R1,PIK3R5,PLCB1,PLCD1,PLCD3,PLCE1,PLCG2,PLCH1,PLCL2,PPP3CA,PPP3CB,PPP3R1,PRKACB,PRKAG1,PRKAR1B,PRKAR2…
Sertoli Cell-Sertoli Cell Junction Signaling	10.6	0.342	1.427	A2M,AFDN,AKT3,AR,CDH10,CDH12,CDH13,CDH18,CDH19,CDH20,CDH22,CDH23,CDH26,CDH7,CDH8,CDH9,CLDN11,CLDN12,CLDN15,CLDN18,CREB3L2,CREB5,CREBBP,CTNNA1,F11R,GJA1,IL1RAP,IL1RAPL2,IL1RL2,ITGA2,ITGA6,ITGB1,JAM2,JAM3,JUP,KEAP1,KRAS,LAMA1,LAMA2,LAMA4,LAMB1,LAMB2,LAMC1,MAP2K3,MAP2K4,MAP3K11,MAP3K13,MAP3K14,MAP3K2,MAP3K20,MAP3K3,MAP3K6,MAP3K9,MAPK10,MAPK8,MAPK9,MRAS,NECTIN3,NFKB1,NFKB2,NGFR,OCLN,PAK1,PAK2,PAK3,PA…
Neuropathic Pain Signaling in Dorsal Horn Neurons	10.3	0.446	-2.534	CAMK1G,CAMK2A,CAMK2D,CAMK4,FOS,GPR37,GRIA1,GRIA2,GRIA3,GRIA4,GRIN2A,GRIN2B,GRM1,GRM2,GRM5,GRM7,GRM8,ITPR1,ITPR3,KCNN2,KCNN3,KCNQ3,PIK3C2B,PIK3R1,PIK3R5,PLCB1,PLCD1,PLCD3,PLCE1,PLCG2,PLCH1,PLCL2,PRKACB,PRKAG1,PRKAR1B,PRKAR2B,PRKCA,PRKCB,PRKCE,PRKCG,PRKCH,PRKCI,PRKCQ,PRKD3,TAC1
ERK/MAPK Signaling	10.1	0.349	1.576	ARAF,BRAF,CREB3L2,CREB5,CREBBP,CRKL,DOCK1,DUSP1,DUSP6,EIF4E,ELF1,ELF2,ELF4,ELK3,ESR1,FOS,FYN,HSPB1,HSPB3,HSPB7,ITGA10,ITGA2,ITGA6,ITGA9,ITGAL,ITGAX,ITGB1,ITGB2,ITGB4,ITGB5,ITGB8,KRAS,LAMTOR3,MRAS,NFATC1,PAK1,PAK2,PAK3,PAK5,PIK3C2B,PIK3R1,PIK3R5,PLCG2,PPM1L,PPP1R12A,PPP1R14C,PPP1R7,PPP2CA,PPP2R1B,PPP2R5C,PPP2R5E,PRKACB,PRKAG1,PRKAR1B,PRKAR2B,PRKCA,PRKCB,PRKCE,PRKCG,PRKCI,PTK2B,PXN,RAF1,RAP2A,RAPGE…
Sertoli Cell Germ Cell Junction Signaling Pathway (Enhanced)	10	0.339	-1.342	A2M,ACTR2,AFDN,AKT3,ARPC1A,ARPC1B,ARPC5L,CLDN11,CLDN12,CLDN15,CLDN18,CTNNA1,EPS8,F11R,FOS,GJA1,GSK3B,GUCY1A2,GUCY1B1,IL1RAP,IL1RAPL2,IL1RL2,IQGAP1,ITGA2,ITGA6,ITGB1,JAM2,JAM3,JUP,KRAS,LAMA1,LAMA2,LAMA4,LAMB1,LAMB2,LAMC1,MAP2K3,MAP2K4,MAP3K11,MAP3K13,MAP3K14,MAP3K2,MAP3K3,MAP3K6,MAP3K9,MAPK10,MAPK8,MAPK9,MMP2,MRAS,NECTIN3,NFKB1,NFKB2,NGFR,OCLN,PIK3C2B,PIK3R1,PIK3R5,PPM1L,PPP2CA,PPP2R1B,PPP2R5C,PPP…
Estrogen Receptor Signaling	9.89	0.293	-0.311	ADCY1,ADCY2,ADCY8,AKT3,ATP5F1A,ATP5F1B,ATP5F1C,ATP5MC1,ATP5PB,BCL2,CACNA1D,CACNA2D1,CACNA2D3,CACNB2,CACNB4,CACNG3,CCNC,CDK8,CREB3L2,CREB5,CREBBP,EIF2B3,EIF4E,EP300,ESR1,FBXO32,FOS,FOXO1,FOXO4,GNA12,GNAI2,GNAQ,GNB1,GNB5,GNG2,GNG3,GSK3B,GUCY1B1,IGF1R,IGF2R,KRAS,LIMK2,MED1,MED12,MED12L,MED13,MED13L,MED4,MMP14,MMP16,MMP2,MRAS,MYL12B,NCOA1,NCOR1,NDUFA11,NDUFA12,NDUFA2,NDUFA4,NDUFA5,NDUFA6,NDUFA8,NDUFA…
Hepatic Fibrosis Signaling Pathway	9.84	0.291	3.085	ACVR2A,AKT3,ARAF,BCL2,BMPR2,BRAF,CACNA1D,CACNA2D1,CACNA2D3,CACNB2,CACNB4,CACNG3,CALM1 (includes others),CDKN1B,CNR1,COL10A1,COL18A1,COL1A2,CREB3L2,CREB5,CREBBP,CSNK1G3,DVL2,DVL3,FLT4,FNBP1,FOS,FOXO1,FOXO4,FZD3,FZD5,FZD7,GLI2,GNAI2,GSK3B,IKBKB,IL17RA,IL1RAP,IL1RAPL2,IL1RL2,IRAK1,IRAK4,ITGA10,ITGA2,ITGA6,ITGA9,ITGAL,ITGAX,ITGB1,ITGB2,ITGB4,ITGB5,ITGB8,KRAS,LEF1,LRP5,LRP6,MAP2K3,MAP2K4,MAP2K5,MAPK10…
Insulin Secretion Signaling Pathway	9.47	0.32	-0.679	ADCY1,ADCY2,ADCY8,AGO2,AGO3,ASIC2,CACNA1D,CACNA2D1,CACNA2D3,CACNB2,CACNB4,CACNG3,CAMK2A,CAMK2D,CCK,CHRM3,CREB3L2,CREB5,CREBBP,DLAT,DLD,EIF2B3,EIF2S1,EIF4A2,EIF4E,EIF4E3,EIF4EBP2,FGR,FYN,GHR,GNAQ,GUCY1B1,INSR,ITPR1,ITPR3,KCNA4,KLF11,NALCN,NAPB,NAPG,NSF,PABPC1,PCSK1,PCSK2,PDHA1,PDHX,PIK3C2B,PIK3R1,PIK3R5,PLCB1,PLCD1,PLCD3,PLCE1,PLCG2,PLCH1,PLCL2,PRKACB,PRKAG1,PRKAR1B,PRKAR2B,PRKCA,PRKCB,PRKCE,PRKCG…
G-Protein Coupled Receptor Signaling	8.98	0.256	-0.45	ADCY1,ADCY2,ADCY8,ADCYAP1R1,ADGRA3,ADGRB3,ADGRL3,ADORA3,ADRA1A,ADRA1B,ADRA2B,ADRB1,ADRB2,AKT3,AMOT,APLNR,BRAF,C3AR1,CALM1 (includes others),CAMK2A,CAMK2D,CAMK4,CCKBR,CHP1,CHRM1,CHRM3,CMKLR1,CNGA3,CNGB1,CNR1,CREB3L2,CREB5,CREBBP,CXCR6,DUSP1,DUSP6,ENPP1,ENPP6,FOS,FOXO1,FOXO4,FPR3,FYN,FZD3,FZD5,FZD7,GABBR2,GALR1,GDPD1,GNA12,GNAI2,GNAQ,GNB1,GNB5,GNG2,GNG3,GPR108,GPR12,GPR141,GPR155,GPR158,GPR161,GPR1…
CLEAR Signaling Pathway	8.97	0.312	0.426	AKT3,ATP6AP2,ATP6V1A,ATP6V1B2,ATP6V1C1,ATP6V1D,ATP6V1E1,ATP6V1F,ATP6V1G1,ATP6V1G2,ATP6V1H,BMP6,BMPR2,BMT2,BNIP3,CHP1,CREB3L2,CREB5,CREBBP,CTNS,CTSD,EP300,FGFR2,FLT4,GHR,GSK3B,IGF1R,IGF2R,IKBKB,INSR,ITPR1,ITPR3,KRAS,LAMP1,LAMTOR3,LAMTOR5,MAP4K3,MAPK4,MAPK7,MAPK9,MITF,MRAS,NAGLU,NGFR,PDGFRB,PML,PPARA,PPM1L,PPP2CA,PPP2R1B,PPP2R5C,PPP2R5E,PPP3CA,PPP3CB,PPP3R1,PRKAA2,PRKAG1,PRKCA,PRKCB,PRKCE,PRKCG,PRK…
Semaphorin Neuronal Repulsive Signaling Pathway	8.96	0.373	-0.412	AKT3,CD44,CDK5,CRMP1,CSPG5,DPYSL2,DPYSL3,DPYSL5,ERBB2,FARP2,FYN,GSK3B,GUCY1A2,GUCY1B1,ITGA10,ITGA2,ITGA6,ITGA9,ITGAL,ITGAX,ITGB1,ITGB2,ITGB4,ITGB5,ITGB8,LIMK2,MAP2K3,MAP2K4,MAP2K5,MYL12B,PAK1,PAK2,PAK3,PAK5,PDE4D,PIK3C2B,PIK3R1,PIK3R5,PLCG2,PLXNA3,PLXNB1,PPP1R12A,PRKACB,PRKAG1,PRKAR1B,PRKAR2B,PRKG2,RHOA,RND1,ROCK1,SEMA3A,SEMA3E,SEMA4D,SEMA6A,TP53,VCAN
Epithelial Adherens Junction Signaling	8.92	0.367	-0.525	ACTR2,ACVR2A,AFDN,AKT3,ARHGEF17,ARPC1A,ARPC1B,ARPC5L,BMPR2,CTNNA1,DLL1,ECT2,FARP2,FGF1,FYN,IGF1R,IQGAP1,KRAS,LATS2,LEF1,LIMK2,MRAS,MYH10,MYL12B,NECTIN3,NOTCH1,NOTCH2,NOTCH4,PAK1,PAK2,PAK3,PAK5,PPM1L,PPP2CA,PPP2R1B,PPP2R5C,PPP2R5E,PRKAA2,PRKAG1,RAP2A,RHOA,ROCK1,STK3,STK4,TCF3,TCF7,TCF7L2,TGFB2,TGFBR2,TGFBR3,TNS1,WASF1,WWC1,YAP1,YWHAB,YWHAG,YWHAH,YWHAZ
Cardiac Hypertrophy Signaling	8.83	0.318	0.831	ADCY1,ADCY2,ADCY8,ADRA1A,ADRA1B,ADRA2B,ADRB1,ADRB2,CACNA1D,CACNA2D1,CACNA2D3,CACNB2,CACNB4,CACNG3,CALM1 (includes others),CHP1,CREBBP,EIF2B3,EIF4E,EP300,FNBP1,GNA12,GNAI2,GNAQ,GNB1,GNB5,GNG2,GNG3,GSK3B,GUCY1B1,HSPB1,IGF1R,IL6R,KRAS,MAP2K3,MAP2K4,MAP3K11,MAP3K13,MAP3K14,MAP3K2,MAP3K3,MAP3K6,MAP3K9,MAPK10,MAPK8,MAPK9,MAPKAPK2,MEF2C,MRAS,MYL12B,NFATC4,PIK3C2B,PIK3R1,PIK3R5,PLCB1,PLCD1,PLCD3,PLCE1,PL…
HGF Signaling	8.82	0.386	0.973	AKT3,CDKN2A,CRKL,DOCK1,ELF1,ELF2,ELF4,ELK3,FOS,GAB1,ITGA10,ITGA2,ITGA6,ITGA9,ITGAL,ITGAX,ITGB1,ITGB2,ITGB4,ITGB5,ITGB8,KRAS,MAP2K4,MAP3K11,MAP3K13,MAP3K14,MAP3K2,MAP3K3,MAP3K6,MAP3K9,MAPK10,MAPK8,MAPK9,MRAS,PAK1,PIK3C2B,PIK3R1,PIK3R5,PLCG2,PRKCA,PRKCB,PRKCE,PRKCG,PRKCH,PRKCI,PRKCQ,PRKD3,PXN,RAF1,RAP2A,STAT3
Pulmonary Fibrosis Idiopathic Signaling Pathway	8.81	0.301	3.637	ACVR2A,ADAM10,ADAMTS1,AKT3,ARAF,BCL2,BMPR2,BRAF,COL10A1,COL12A1,COL18A1,COL19A1,COL1A2,COL21A1,COL24A1,COL26A1,COL27A1,COL4A5,COL4A6,COL5A2,COL6A2,COL8A2,CREBBP,EFNB2,EIF4EBP2,EP300,FGF9,FGFR2,FGFRL1,FN1,FOS,FOXO1,FOXO4,FZD3,FZD5,FZD7,GLI2,GNA12,GSK3B,IL11RA,IL13RA1,IL17RA,ITGA2,ITGB1,JARID2,KRAS,LATS2,LEF1,MAP2K3,MAP2K4,MAPK10,MAPK8,MAPK9,MMP14,MMP16,MMP2,MRAS,MUC1,NFKB1,NFKB2,NOTCH1,NOTCH2,NOTC…
GNRH Signaling	8.78	0.346	-0.944	ADCY1,ADCY2,ADCY8,CACNA1D,CACNA2D1,CACNA2D3,CACNB2,CACNB4,CACNG3,CALM1 (includes others),CAMK2A,CAMK2D,CREB3L2,CREB5,CREBBP,FOS,GNAI2,GNAQ,GNB1,GNB5,GNG2,GNG3,GNRH1,GUCY1B1,ITPR1,ITPR3,KRAS,MAP2K3,MAP2K4,MAP3K11,MAP3K13,MAP3K14,MAP3K2,MAP3K3,MAP3K6,MAP3K9,MAPK10,MAPK7,MAPK8,MAPK9,MMP2,MRAS,NFKB1,NFKB2,PAK1,PAK2,PAK3,PAK5,PLCB1,PRKACB,PRKAG1,PRKAR1B,PRKAR2B,PRKCA,PRKCB,PRKCE,PRKCG,PRKCH,PRKCI,PRKC…
Myelination Signaling Pathway	8.73	0.3	3.03	ACVR2A,ADAM22,AKT3,ARAF,BACE1,BMP1,BMP6,BMPR2,BRAF,CALM1 (includes others),CHD7,CHP1,CNP,CNTN6,CREB3L2,CREB5,CREBBP,CYTH1,DAG1,EIF4E,EP300,ERBB2,ERBB3,FGFR2,FGFRL1,FGR,FOS,FYN,FZD3,FZD5,FZD7,GLI2,GPR37,GSK3B,HDAC1,HDAC6,HDAC7,HDAC9,HMGCR,IGF1R,IGF2R,ITGA2,ITGA6,ITGB1,ITGB2,ITGB4,ITGB5,ITGB8,KRAS,LAMA1,LAMA2,LAMA4,LAMB1,LAMB2,LAMC1,MRAS,MYRF,NDRG1,NFATC1,NFATC2,NFATC4,NFKB1,NFKB2,NGFR,NKX2-2,NOTCH…
Neutrophil Extracellular Trap Signaling Pathway	8.68	0.286	-2.435	AKT3,ATP5F1A,ATP5F1B,ATP5F1C,ATP5MC1,ATP5PB,CASP10,CASP2,CASQ1,CHP1,CLEC7A,COL10A1,COL12A1,COL18A1,COL19A1,COL1A2,COL21A1,COL24A1,COL26A1,COL27A1,COL4A5,COL4A6,COL5A2,COL6A2,COL8A2,DNASE1,DOCK1,FGR,FYN,GSDMD,ITGA2,ITGAL,ITGB1,ITGB2,ITPR1,ITPR3,KCNN3,LCAT,LTF,MAP2K3,MAP2K4,MAP2K5,MAPK10,MAPK8,MAPK9,MCL1,MLKL,MMP2,NDUFA11,NDUFA12,NDUFA2,NDUFA4,NDUFA5,NDUFA6,NDUFA8,NDUFAB1,NDUFB1,NDUFB2,NDUFB3,NDUFB…
GABAergic Receptor Signaling Pathway (Enhanced)	8.4	0.374	-1.664	ADCY1,ADCY2,ADCY8,ALDH5A1,CACNA1D,CACNA2D1,CACNA2D3,CACNB2,CACNB4,CACNG3,CNTNAP2,GABBR2,GABRA1,GABRA2,GABRA3,GABRA4,GABRA5,GABRB1,GABRB2,GABRB3,GABRD,GABRG2,GABRG3,GAD1,GLS,GLUD2,GNAI2,GNB1,GNB5,GNG2,GNG3,GOT1,GPHN,GRIN2A,GRIN2B,GUCY1B1,ITPR1,ITPR3,KCNJ3,KCNJ5,KCNJ6,NLGN1,NLGN4X,NRXN1,NRXN3,PRKACB,PRKAG1,PRKAR1B,PRKAR2B,SLC38A2,SLC38A3,SLC6A12
RHOGDI Signaling	8.34	0.327	-1.26	ACTR2,ARHGDIG,ARHGEF10,ARHGEF17,ARHGEF6,ARHGEF9,ARPC1A,ARPC1B,ARPC5L,CD44,CDH10,CDH12,CDH13,CDH18,CDH19,CDH20,CDH22,CDH23,CDH26,CDH7,CDH8,CDH9,CREBBP,EP300,ESR1,EZR,FNBP1,GNA12,GNAI2,GNAQ,GNB1,GNB5,GNG2,GNG3,GRIP1,ITGA10,ITGA2,ITGA6,ITGA9,ITGAL,ITGAX,ITGB1,ITGB2,ITGB4,ITGB5,ITGB8,LIMK2,MRAS,MSN,MYH10,MYH9,MYL12B,PAK1,PAK2,PAK3,PAK5,PIP4K2A,PPP1R12A,PRKCA,RDX,RHOA,RHOBTB1,RHOC,RHOG,RHOQ,RHOU,RND1,…
Endocannabinoid Neuronal Synapse Pathway	8.13	0.362	-2.714	ADCY1,ADCY2,ADCY8,CACNA1D,CACNA2D1,CACNA2D3,CACNB2,CACNB4,CACNG3,CHP1,CNR1,DNALI1,GNAI2,GNAQ,GNB1,GNB5,GNG2,GNG3,GRIA1,GRIA2,GRIA3,GRIA4,GRIN2A,GRIN2B,GRM1,GRM5,GUCY1B1,ITPR1,ITPR3,KCNJ3,KCNJ5,KCNJ6,MAPK10,MAPK4,MAPK7,MAPK8,MAPK9,NAPEPLD,PLCB1,PLCD1,PLCD3,PLCE1,PLCG2,PLCH1,PLCL2,PPP3CA,PPP3CB,PPP3R1,PRKACB,PRKAG1,PRKAR1B,PRKAR2B,RIMS1,TRPV1
Dopamine-DARPP32 Feedback in cAMP Signaling	8.03	0.339	-2.263	ADCY1,ADCY2,ADCY8,CACNA1D,CACNA2D1,CACNA2D3,CACNB2,CACNB4,CACNG3,CALM1 (includes others),CALY,CAMK4,CAMKK2,CDK5,CHP1,CREB3L2,CREB5,CREBBP,CSNK1G3,GNAI2,GNAQ,GRIN2A,GRIN2B,GUCY1A2,GUCY1B1,ITPR1,ITPR3,KCNJ2,KCNJ3,KCNJ5,KCNJ6,PAWR,PLCB1,PLCD1,PLCD3,PLCE1,PLCG2,PLCH1,PLCL2,PPM1L,PPP1R12A,PPP1R14C,PPP1R7,PPP2CA,PPP2R1B,PPP2R5C,PPP2R5E,PPP3CA,PPP3CB,PPP3R1,PRKACB,PRKAG1,PRKAR1B,PRKAR2B,PRKCA,PRKCB,PRKC…
Role of Osteoclasts in Rheumatoid Arthritis Signaling Pathway	7.83	0.295	1.767	ACP5,ADAM10,ADAM11,ADAM19,ADAM20,ADAM21,ADAM22,ADAM23,ADAM32,ADAM33,AKT3,ARAF,BCL2,BRAF,CALM1 (includes others),CAMK4,CHP1,COL10A1,COL12A1,COL18A1,COL19A1,COL1A2,COL21A1,COL24A1,COL26A1,COL27A1,COL4A5,COL4A6,COL5A2,COL6A2,COL8A2,CREB3L2,CREB5,CREBBP,CSF1,CTNNA1,FCGR2B,FNBP1,FOS,FOXO1,FOXO4,GSK3B,GSN,IKBKB,IL1RAP,IL1RAPL2,IL1RL2,KRAS,MAP2K3,MAP2K4,MAP2K5,MAP3K14,MAPK10,MAPK8,MAPK9,MITF,MMP14,MMP16…
Sperm Motility	7.71	0.307	-0.845	AATK,ABL1,CALM1 (includes others),CLK1,CLK2,CLK3,CNGA3,CNGB1,CSK,DDR1,DDR2,EPHA3,EPHA4,EPHA5,EPHA6,ERBB2,ERBB3,FGFR2,FGR,FLT4,FYN,GNA12,GNAI2,GNAQ,GNB1,GNB5,GNG2,GNG3,GUCY1A2,GUCY1B1,IGF1R,INSR,ITPR1,ITPR3,LCAT,MAP2K3,MAP2K4,MAP2K5,MAP3K11,MATK,MRAS,MUSK,PDE1A,PDE1B,PDE1C,PDE4D,PDGFRB,PLAAT1,PLAAT3,PLAAT4,PLCB1,PLCD1,PLCD3,PLCE1,PLCG2,PLCH1,PLCL2,PRDX6,PRKACB,PRKAG1,PRKAR1B,PRKAR2B,PRKCA,PRKCB,PR…
HER-2 Signaling in Breast Cancer	7.7	0.317	4.185	AKT3,ARAF,ARF5,BCL2L11,BRAF,CDKN1B,COX10,COX11,COX5A,COX5B,COX6A1,COX6B1,COX6C,COX7A1,COX7A2,COX7A2L,COX7B,COX7C,COX8A,ELF1,ELF2,ELF4,ELK3,ERBB2,ERBB3,FGR,FOS,FOXO1,FYN,GSK3B,IKBKB,ITGB1,ITGB2,ITGB4,ITGB5,ITGB8,KRAS,MDM2,MMP2,MRAS,NFKB1,NFKB2,NFKBIA,NFKBIB,NUP160,NUP188,NUP62,NUP93,NUP98,PARD3,PGR,PIK3C2B,PIK3R1,PIK3R5,PRKCA,PRKCB,PRKCE,PRKCG,PRKCH,PRKCI,PRKCQ,PRKD3,RAF1,RAP2A,RBL2,RELA,SEH1L,SMA…
RAC Signaling	7.7	0.365	0.48	ABI2,ACTR2,ARPC1A,ARPC1B,ARPC5L,BRK1,CD44,CYFIP1,ELK4,IQGAP1,IQGAP2,ITGA10,ITGA2,ITGA6,ITGA9,ITGAL,ITGAX,ITGB1,ITGB2,ITGB4,ITGB5,ITGB8,KRAS,LIMK2,MAP2K4,MAP3K11,MAPK8,MRAS,NCKAP1,NFKB1,NFKB2,NOX4,PAK1,PAK2,PAK3,PAK5,PARD3,PIK3C2B,PIK3R1,PIK3R5,PIP4K2A,PLD1,PRKCI,PTK2B,RAF1,RAP2A,RELA,RHOA,SH3RF1,WASF1
Ephrin Receptor Signaling	7.68	0.327	-0.152	ABL1,ACP1,ACTR2,ADAM10,AKT3,ANGPT1,ARPC1A,ARPC1B,ARPC5L,CREB3L2,CREB5,CREBBP,CRKL,CXCR4,DOK1,EFNA1,EFNB1,EFNB2,EFNB3,EPHA3,EPHA4,EPHA5,EPHA6,FGF1,FYN,GNA12,GNAI2,GNAQ,GNB1,GNB5,GNG2,GNG3,GRIN2A,GRIN2B,ITGA10,ITGA2,ITGA6,ITGA9,ITGAL,ITGAX,ITGB1,ITGB2,ITGB4,ITGB5,ITGB8,KALRN,KRAS,LIMK2,MAP3K14,MAP4K4,MRAS,NGEF,PAK1,PAK2,PAK3,PAK5,PTPN13,PXN,RAF1,RAP2A,RGS3,RHOA,ROCK1,SORBS1,STAT3,WASL
Huntington's Disease Signaling	7.64	0.299	-0.507	AKT3,ATP5F1A,ATP5F1B,ATP5F1C,ATP5MC1,ATP5PB,ATP5PF,CAPN2,CAPN3,CASP10,CASP2,CASQ1,CDK5,CLTC,CPLX2,CREB3L2,CREB5,CREBBP,CTSD,CYCS,DNM1,DNM1L,DNM2,EP300,GLS,GNAQ,GNB1,GNB5,GNG2,GNG3,GRIN2B,GRM1,GRM5,HDAC1,HDAC6,HDAC7,HDAC9,HIP1,HSPA14,HSPA2,IGF1R,ITPR1,MAP2K4,MAPK8,MAPK9,NAPB,NAPG,NCOR1,NSF,PIK3C2B,PIK3R1,PIK3R5,PLCB1,POLR2F,POLR2K,PRKCA,PRKCB,PRKCE,PRKCG,PRKCH,PRKCI,PRKCQ,PRKD3,PSMA1,PSMA5,PSMB8,P…
Pyridoxal 5'-phosphate Salvage Pathway	7.5	0.462	0	ACVR2A,ARAF,BRAF,CDK18,CDK5,CDK7,CDK8,FAM20B,HIPK1,IRAK1,LIMK2,MAP2K3,MAP2K4,MAP3K6,MAP3K9,MAPK7,MAPK8,MAPK9,PAK1,PAK2,PAK3,PAK5,PKN1,PRKAA2,PRKCE,PRKCH,PRKCQ,PRKX,PRPF4B,SGK1
Melatonin Signaling	7.46	0.444	-0.557	ARAF,BRAF,CALM1 (includes others),CAMK2A,CAMK2D,GNAI2,GNAQ,GNRH1,MAP2K3,MAP2K4,MAP2K5,PLCB1,PLCD1,PLCD3,PLCE1,PLCG2,PLCH1,PLCL2,PRKACB,PRKAG1,PRKAR1B,PRKAR2B,PRKCA,PRKCB,PRKCE,PRKCG,PRKCH,PRKCI,PRKCQ,PRKD3,RAF1,RORB
PPARα/RXRα Activation	7.25	0.325	-1.155	ABCA1,ACVR2A,ADCY1,ADCY2,ADCY8,ADIPOR2,BMPR2,CREBBP,EP300,GHR,GNAQ,GPD2,GUCY1B1,HELZ2,IKBKB,IL1RAP,IL1RAPL2,IL1RL2,INSR,ITGB5,KRAS,MAP2K3,MAP2K4,MAP3K14,MAP4K4,MAPK8,MED1,MED12,MEF2C,MRAS,NCOA6,NCOR1,NFKB1,NFKB2,NFKBIA,NFKBIB,NR2C2,PLCB1,PLCD1,PLCD3,PLCE1,PLCG2,PLCH1,PLCL2,PPARA,PRKAA2,PRKACB,PRKAG1,PRKAR1B,PRKAR2B,PRKCA,PRKCB,RAF1,RAP2A,RELA,RXRA,SLC27A1,SMAD4,STAT5B,TGFB1,TGFB2,TGFBR2,TGFBR3
Senescence Pathway	7.18	0.291	1.937	ACVR2A,AKT3,ANAPC10,ANAPC13,ANAPC4,ANAPC5,ARAF,ASXL1,ASXL2,ASXL3,ATM,ATR,BMPR2,BRAF,CACNA1D,CACNA2D1,CACNA2D3,CACNB2,CACNB4,CACNG3,CALM1 (includes others),CAPN2,CAPN3,CCNB1,CDC27,CDKN1B,CDKN2A,CDKN2B,CHP1,CREBBP,DLAT,DLD,E2F3,EIF4E,ELF1,ELF2,ELF4,ELK3,EP300,FOXO4,HBP1,HIPK2,IKBKB,ITPR3,KRAS,MAP2K3,MAP2K4,MAP2K5,MAPK4,MAPK7,MAPKAPK2,MDM2,MRAS,NFATC1,NFATC2,NFATC4,NFKB1,NFKB2,PDHA1,PDHX,PHF19,PIK3C…
14-3-3-mediated Signaling	7.02	0.362	-0.316	AKT3,CDKN1B,FOS,FOXO1,GFAP,GSK3B,KRAS,MAP2K4,MAPK10,MAPK8,MAPK9,MRAS,PIK3C2B,PIK3R1,PIK3R5,PLCB1,PLCD1,PLCD3,PLCE1,PLCG2,PLCH1,PLCL2,PRKCA,PRKCB,PRKCE,PRKCG,PRKCH,PRKCI,PRKCQ,PRKD3,RAF1,RAP2A,RPS6KA1,SNCA,TNFRSF1A,TP73,TUBA1B,TUBA4A,TUBB2A,TUBG1,VIM,YAP1,YWHAB,YWHAG,YWHAH,YWHAZ
Circadian Rhythm Signaling	6.84	0.295	#NUM!	ADCY1,ADCY2,ADCY8,ADCYAP1,ADCYAP1R1,ADRB1,ARAF,BHLHE41,BRAF,CACNA1D,CACNA2D1,CACNA2D3,CACNB2,CACNB4,CACNG3,CAMK2A,CAMK2D,CREB3L2,CREB5,CREBBP,EIF4E,EIF4EBP2,FGR,FYN,GAD1,GNAI2,GNAQ,GNB1,GNB5,GNG2,GNG3,GRIA1,GRIA2,GRIA3,GRIA4,GRIN2A,GRIN2B,GSK3B,GUCY1A2,GUCY1B1,ITPR1,ITPR3,KRAS,MAP2K3,MAP2K4,MAP2K5,MDM2,MRAS,NGFR,PER1,PLCB1,PLCD1,PLCD3,PLCE1,PLCG2,PLCH1,PLCL2,PRKAA2,PRKACB,PRKAG1,PRKAR1B,PRKAR2B,P…
Chronic Myeloid Leukemia Signaling	6.76	0.291	3.222	ABL1,ADAR,AKT3,BCL2,BCL2L11,CALM1 (includes others),CDKN1B,CDKN2A,CEBPA,CHP1,CRKL,DVL2,DVL3,E2F3,FOS,FZD3,FZD5,FZD7,GAB2,GLI2,GSK3B,HDAC1,HDAC6,HDAC7,HDAC9,IKBKB,ITGB1,KLF4,KRAS,LEF1,LIN28B,MCL1,MDM2,MECOM,MRAS,MSI2,NFATC1,NFATC2,NFATC4,NFKB1,NFKB2,NOTCH1,NOTCH2,NOTCH4,PIK3C2B,PIK3R1,PIK3R5,PLCB1,PLCD1,PLCD3,PLCE1,PLCG2,PLCH1,PLCL2,PPP3CA,PPP3CB,PPP3R1,PRKAA2,PRKAG1,PTPN13,RAF1,RAN,RAP2A,RBL2,REL…
IL-8 Signaling	6.59	0.31	2.138	AKT3,ANGPT1,ARAF,BCL2,BRAF,FLT4,FNBP1,FOS,GNA12,GNAI2,GNAQ,GNB1,GNB5,GNG2,GNG3,GPLD1,IKBKB,IQGAP1,IRAK1,IRAK4,ITGAX,ITGB2,KRAS,LIMK2,MAP2K4,MAP4K4,MAPK10,MAPK8,MAPK9,MMP2,MRAS,MYL12B,NAPEPLD,NFKB1,NFKBIA,NFKBIB,NOX4,PAK2,PIK3C2B,PIK3R1,PIK3R5,PLD1,PLD2,PRKCA,PRKCB,PRKCE,PRKCG,PRKCH,PRKCI,PRKCQ,PRKD3,PTK2B,RAB11FIP2,RAF1,RAP2A,RELA,RHOA,RHOBTB1,RHOC,RHOG,RHOQ,RHOU,RND1,RND2,ROCK1
FAT10 Cancer Signaling Pathway	6.52	0.48	2.985	ACVR2A,AKT3,BMPR2,CXCR4,EEF1A1,GSK3B,IKBKB,MAD2L1,NFKB1,NFKB2,NFKBIA,NFKBIB,NGFR,RELA,SMAD4,STAT3,TCF7L2,TGFB1,TGFB2,TGFBR2,TGFBR3,TNFRSF1A,TNFRSF1B,TP53
Salvage Pathways of Pyrimidine Ribonucleotides	6.43	0.381	0.164	ACVR2A,AK1,APOBEC2,APOBEC3G,ARAF,BRAF,CDA,CDK18,CDK5,CDK7,CDK8,FAM20B,HIPK1,IRAK1,LIMK2,MAP2K3,MAP2K4,MAP3K6,MAP3K9,MAPK7,MAPK8,MAPK9,NME1,NME5,NME7,PAK1,PAK2,PAK3,PAK5,PKN1,PRKAA2,PRKCE,PRKCH,PRKCQ,PRKX,PRPF4B,SGK1
Pulmonary Healing Signaling Pathway	6.43	0.312	2.794	ARAF,BMPR2,BRAF,CCNB1,CXCR4,EP300,ETV5,FGFR2,FGR,FYN,FZD3,FZD5,FZD7,KRAS,LEF1,MAP2K4,MAPK10,MAPK8,MAPK9,MMP14,MMP16,MMP2,MRAS,NFATC1,NFKB1,NFKB2,NFKBIA,NGFR,NOTCH1,NOTCH2,NOTCH4,PECAM1,PRKAA2,PRKAG1,PRKCA,PRKCB,PRKCE,PRKCG,PRKCH,PRKCI,PRKCQ,PRKD3,RAF1,RAP2A,RBPJ,SMAD9,SMO,STAT3,STAT5A,STAT5B,TCF3,TCF7,TCF7L2,TGFB1,TGFB2,TNFRSF1A,TNFRSF1B,WNT10B,WNT7B,WWTR1,YAP1,YES1
Adrenomedullin signaling pathway	6.43	0.312	-0.651	ADCY1,ADCY2,ADCY8,AKT3,ARAF,BCL2,BRAF,C3,CALM1 (includes others),CSK,FOS,GAD1,GNAQ,GPR37,GSK3B,GUCY1A2,GUCY1B1,ITPR1,ITPR3,KCNN2,KCNN3,KCNQ3,KRAS,MAP2K3,MAP2K4,MAP2K5,MAPK10,MAPK4,MAPK7,MAPK8,MAPK9,MATK,MAX,MMP2,MRAS,MYLK,MYLK3,NFKB1,NFKB2,PIK3C2B,PIK3R1,PIK3R5,PLCB1,PLCD1,PLCD3,PLCE1,PLCG2,PLCH1,PLCL2,PRKACB,PRKAG1,PRKAR1B,PRKAR2B,PRKG2,PTK2B,RAF1,RAMP3,RAP2A,RELA,RXRA,SHC3,SHE
Factors Promoting Cardiogenesis in Vertebrates	6.39	0.333	1.155	ACVR2A,BMP1,BMP6,BMPR2,CAMK2A,CAMK2D,CREB3L2,CREB5,CREBBP,FZD3,FZD5,FZD7,GSK3B,LEF1,LRP5,LRP6,MAP2K4,MAPK10,MAPK8,MAPK9,MEF2C,NOX4,PLCB1,PLCD1,PLCD3,PLCE1,PLCG2,PLCH1,PLCL2,PRKCA,PRKCB,PRKCE,PRKCG,PRKCH,PRKCI,PRKCQ,PRKD3,RHOA,ROCK1,SMAD4,SMAD9,SMO,TCF3,TCF7,TCF7L2,TGFB1,TGFB2,TGFBR2,TGFBR3,WNT10B,WNT7B
Germ Cell-Sertoli Cell Junction Signaling	6.36	0.324	#NUM!	A2M,AFDN,CTNNA1,FNBP1,GSN,IQGAP1,ITGA2,ITGA6,ITGB1,JUP,KEAP1,KRAS,LIMK2,MAP2K3,MAP2K4,MAP3K11,MAP3K13,MAP3K14,MAP3K2,MAP3K3,MAP3K6,MAP3K9,MAPK10,MAPK8,MAPK9,MRAS,NECTIN3,PAK1,PAK2,PAK3,PAK5,PIK3C2B,PIK3R1,PIK3R5,PXN,RAP2A,RHOA,RHOBTB1,RHOC,RHOG,RHOQ,RHOU,RND1,RND2,SORBS1,TGFB1,TGFB2,TGFBR2,TJP1,TNFRSF1A,TUBA1B,TUBA4A,TUBB2A,TUBG1,WASL
Renin-Angiotensin Signaling	6.35	0.355	-0.973	ADCY1,ADCY2,ADCY8,FOS,GNAQ,GUCY1B1,ITPR1,ITPR3,KRAS,MAP2K4,MAPK10,MAPK8,MAPK9,MRAS,NFKB1,NFKB2,PAK1,PAK2,PAK3,PAK5,PIK3C2B,PIK3R1,PIK3R5,PLCG2,PRKACB,PRKAG1,PRKAR1B,PRKAR2B,PRKCA,PRKCB,PRKCE,PRKCG,PRKCH,PRKCI,PRKCQ,PRKD3,PTK2B,RAF1,RAP2A,RELA,SHC3,SHE,STAT3
RANK Signaling in Osteoclasts	6.22	0.385	0.354	AKT3,CALM1 (includes others),CHP1,FOS,GSN,IKBKB,MAP2K4,MAP3K11,MAP3K13,MAP3K14,MAP3K2,MAP3K3,MAP3K6,MAP3K9,MAPK10,MAPK8,MAPK9,MITF,NFATC1,NFATC2,NFKB1,NFKB2,NFKBIA,NFKBIB,PIK3C2B,PIK3R1,PIK3R5,PPP3CA,PPP3CB,PPP3R1,PTK2B,RAF1,RELA,TAB2,TNFRSF11A
Role of Macrophages, Fibroblasts and Endothelial Cells in Rheumatoid Arthritis	6.19	0.274	#NUM!	AKT3,CALM1 (includes others),CAMK2A,CAMK2D,CEBPA,CHP1,CREB3L2,CREB5,CREBBP,CSF1,CSNK1G3,FN1,FOS,FZD3,FZD5,FZD7,GNAQ,GSK3B,IKBKB,IL15,IL16,IL17RA,IL1RAP,IL1RAPL2,IL1RL2,IL6R,IRAK1,IRAK4,KRAS,LEF1,LRP5,LRP6,LTBR,MAP2K3,MAP2K4,MAP3K14,MAPK9,MAPKAPK2,MRAS,NFATC1,NFATC2,NFATC4,NFKB1,NFKBIA,NFKBIB,NGFR,NLK,PIK3C2B,PIK3R1,PIK3R5,PLCB1,PLCD1,PLCD3,PLCE1,PLCG2,PLCH1,PLCL2,PPP3CA,PPP3CB,PPP3R1,PRKCA,PRKCB,…
CXCR4 Signaling	6.16	0.321	0.149	ADCY1,ADCY2,ADCY8,AKT3,CXCR4,DOCK1,ELMO1,FNBP1,FOS,GNA12,GNAI2,GNAQ,GNB1,GNB5,GNG2,GNG3,GUCY1B1,ITPR1,ITPR3,KRAS,MAP2K4,MAPK10,MAPK8,MAPK9,MRAS,MYL12B,PAK1,PAK2,PAK3,PAK5,PIK3C2B,PIK3R1,PIK3R5,PLCB1,PRKCA,PRKCB,PRKCE,PRKCG,PRKCH,PRKCI,PRKCQ,PRKD3,PXN,RAF1,RAP2A,RHOA,RHOBTB1,RHOC,RHOG,RHOQ,RHOU,RND1,RND2,ROCK1
Sumoylation Pathway	6.15	0.369	-2.785	AR,ARHGDIG,CEBPA,CREBBP,DNMT3A,EP300,FNBP1,FOS,HDAC1,ISG20,KDM1A,MAP2K4,MAPK10,MAPK8,MAPK9,MDM2,NFKB1,NFKB2,NFKBIA,PIAS4,PML,RAN,RFC1,RHOA,RHOBTB1,RHOC,RHOG,RHOQ,RHOU,RND1,RND2,SAE1,SMAD4,SNCA,SP1,SUMO1,TP53,ZNF217
Gap Junction Signaling	6.15	0.308	#NUM!	ADCY1,ADCY2,ADCY8,ADRB1,AKT3,CSNK1G3,GAD1,GJA1,GNAI2,GNAQ,GRIA1,GRIA2,GRIA3,GRIA4,GRIK1,GRIK2,GUCY1A2,GUCY1B1,HTR2A,ITPR1,ITPR3,KRAS,MAP2K5,MAP3K2,MAPK7,MRAS,PIK3C2B,PIK3R1,PIK3R5,PLCB1,PLCD1,PLCD3,PLCE1,PLCG2,PLCH1,PLCL2,PPP3CA,PPP3CB,PPP3R1,PRKACB,PRKAG1,PRKAR1B,PRKAR2B,PRKCA,PRKCB,PRKCE,PRKCG,PRKCH,PRKCI,PRKCQ,PRKD3,PRKG2,RAF1,RAP2A,SP1,TJP1,TJP2,TUBA1B,TUBA4A,TUBB2A,TUBG1
Cholecystokinin/Gastrin-mediated Signaling	6.12	0.353	0	CCK,CCKBR,EPHA4,FNBP1,FOS,GNA12,GNAQ,ITPR1,ITPR3,KRAS,MAP2K3,MAP2K4,MAP2K5,MAPK10,MAPK7,MAPK8,MAPK9,MEF2C,MRAS,PLCB1,PRKCA,PRKCB,PRKCE,PRKCG,PRKCH,PRKCI,PRKCQ,PRKD3,PTK2B,PXN,RAF1,RAP2A,RHOA,RHOBTB1,RHOC,RHOG,RHOQ,RHOU,RND1,RND2,ROCK1,SST
Thrombin Signaling	6.09	0.298	1.54	ADCY1,ADCY2,ADCY8,AKT3,ARHGEF10,ARHGEF10L,ARHGEF17,ARHGEF25,ARHGEF28,ARHGEF37,ARHGEF40,ARHGEF6,ARHGEF9,CAMK1G,CAMK2A,CAMK2D,CAMK4,FNBP1,GATA2,GNA12,GNAI2,GNAQ,GNB1,GNB5,GNG2,GNG3,GUCY1B1,IKBKB,ITPR1,ITPR3,KRAS,MRAS,MYL12B,MYLK,NFKB1,NFKB2,PIK3C2B,PIK3R1,PIK3R5,PLCB1,PLCD1,PLCD3,PLCE1,PLCG2,PLCH1,PLCL2,PPP1R12A,PRKCA,PRKCB,PRKCE,PRKCG,PRKCH,PRKCI,PRKCQ,PRKD3,RAF1,RAP2A,RELA,RHOA,RHOBTB1,RHOC,RHOG,…
Integrin Signaling	6.07	0.302	2.889	ABL1,ACTR2,AKT3,ARF5,ARPC1A,ARPC1B,ARPC5L,ASAP1,BCAR3,BRAF,CAPN2,CAPN3,CRKL,CTTN,DOCK1,FNBP1,FYN,GSK3B,GSN,ITGA10,ITGA2,ITGA6,ITGA9,ITGAL,ITGAX,ITGB1,ITGB2,ITGB4,ITGB5,ITGB8,KRAS,MAP2K4,MAP3K11,MAPK8,MRAS,MYL12B,MYLK,MYLK3,PAK1,PAK2,PAK3,PAK5,PFN2,PIK3C2B,PIK3R1,PIK3R5,PLCG2,PPP1R12A,PXN,RAF1,RAP2A,RHOA,RHOBTB1,RHOC,RHOG,RHOQ,RHOU,RND1,RND2,ROCK1,TLN1,TSPAN6,TSPAN7,WASL
SNARE Signaling Pathway	6.04	0.338	-5.013	ADCY1,ADCY2,ADCY8,CACNA2D1,CACNB2,CACNB4,CALM1 (includes others),CAMK2A,CAMK2D,CPLX1,CPLX2,GUCY1B1,MYH10,MYH9,NAPB,NAPG,NSF,PRKACB,PRKAG1,PRKAR1B,PRKAR2B,RAB11A,RAB1A,RAB2A,RAB3A,RAB6A,RAB9B,RIMS1,SNAP25,SNAP91,SNCA,SNCB,SNCG,STX1A,STXBP5,SYN2,SYT1,SYT12,SYT13,SYT14,SYT16,SYT4,SYT5,UNC13A,VAMP3,YKT6
Neuroinflammation Signaling Pathway	5.98	0.274	3.2	ACVR2A,AKT3,BACE1,BACE2,BCL2,BMPR2,CALB1,CD200,CFLAR,CHP1,CREB3L2,CREB5,CREBBP,FOS,GABBR2,GABRA1,GABRA2,GABRA3,GABRA4,GABRA5,GABRB1,GABRB2,GABRB3,GABRD,GABRG2,GABRG3,GAD1,GLS,GRIA1,GRIN2A,GRIN2B,GSK3B,HLA-B,HLA-C,HLA-DMA,HLA-DMB,HLA-DOA,HLA-DPA1,HLA-DPB1,HLA-DQA1,HLA-DRA,HLA-E,HLA-F,IKBKB,IL6R,IRAK1,IRAK4,IRF7,KCNJ3,KCNJ5,KCNJ6,MAP2K4,MAPK10,MAPK4,MAPK7,MAPK8,MAPK9,NFATC1,NFATC2,NFATC4,NFKB1,NFKB…
MYC Mediated Apoptosis Signaling	5.87	0.46	-0.626	ADRB1,ADRB2,BCL2,BCL2L11,CASP2,CDKN2A,CFLAR,CREBBP,CYCS,IKBKB,MAX,MCL1,MDM2,NFKB1,NFKB2,NGFR,PRKACB,PRKAG1,PRKAR1B,PRKAR2B,TNFRSF1A,TNFRSF1B,TP53
Oxytocin Signaling Pathway	5.87	0.28	-1.359	AKT3,ATP2B1,ATP2B3,CACNA1D,CACNA2D1,CACNA2D3,CACNB2,CACNB4,CACNG3,CALM1 (includes others),CAMKK2,CHP1,CREB3L2,CREB5,CREBBP,FOS,GAD1,GJA1,GNA12,GNAI2,GNAQ,GNB1,GNB5,GNG2,GNG3,GSK3B,GUCY1A2,GUCY1B1,HSPB1,HSPB3,HSPB7,ITPR1,ITPR3,KCNT2,KRAS,MAP2K4,MAP2K5,MAPK10,MAPK4,MAPK7,MAPK8,MAPK9,MEF2C,MRAS,MYH10,MYH9,MYLK,NFATC1,NFKB1,NFKB2,PIK3C2B,PIK3R1,PIK3R5,PLCB1,PPARA,PPP1R12A,PPP3CA,PPP3CB,PPP3R1,PRKAA2,…
Reelin Signaling in Neurons	5.83	0.333	-1.121	ACTR2,AFDN,AKT3,ARHGEF10,ARHGEF10L,ARHGEF17,ARHGEF25,ARHGEF28,ARHGEF37,ARHGEF40,ARHGEF6,ARHGEF9,ARPC1A,ARPC1B,ARPC5L,CAMK2A,CAMK2D,CDK5,CNR1,CRKL,DAB1,DCX,DNALI1,FGR,FYN,GRIN2A,GRIN2B,GSK3B,ITGB1,MAP2K3,MAP2K4,MAP2K5,MAP3K11,MAP3K9,MAPK10,MAPK8,MAPK8IP2,MAPK9,NECTIN3,PIK3C2B,PIK3R1,PIK3R5,RHOA,WASF1,WASL,YES1
Sirtuin Signaling Pathway	5.81	0.277	2.023	ABCA1,ACSS2,ADAM10,AGTRAP,ATG5,ATP5F1A,ATP5F1B,ATP5F1C,ATP5MC1,ATP5PB,ATP5PF,BCL2L11,CPT1C,DOT1L,DUSP6,FOXO1,FOXO4,GABARAPL1,GABPB2,GLS,GLUD2,GSK3B,H1-0,LDHA,LDHB,MAP1LC3A,MAPK4,MAPK7,NDRG1,NDUFA1,NDUFA11,NDUFA12,NDUFA2,NDUFA4,NDUFA5,NDUFA6,NDUFA8,NDUFAB1,NDUFB1,NDUFB2,NDUFB3,NDUFB5,NDUFB6,NDUFB8,NDUFS3,NDUFS4,NDUFS5,NEDD4,NFKB1,NFKB2,PDHA1,PFKFB3,PFKM,PGAM1,PGK1,POLR2F,PPARA,PRKAA2,RELA,SDHD,SIR…
Orexin Signaling Pathway	5.78	0.29	-3.491	ADCY1,ADCY2,ADCY8,AKT3,ATP6AP2,ATP6V1A,ATP6V1B2,ATP6V1C1,ATP6V1D,ATP6V1E1,ATP6V1F,ATP6V1G1,ATP6V1G2,ATP6V1H,CACNA1D,CACNA2D1,CACNA2D3,CACNB2,CACNB4,CACNG3,CALM1 (includes others),CNR1,FOXO1,GNAQ,GNB1,GNB5,GNG2,GNG3,GUCY1B1,ITPR1,ITPR3,KCNJ3,KCNJ5,KCNJ6,NFKB1,NFKB2,PIK3C2B,PIK3R1,PIK3R5,PIP4K2A,PLCB1,PLCD1,PLCD3,PLCE1,PLCG2,PLCH1,PLCL2,PLD1,PRKAA2,PRKACB,PRKAG1,PRKAR1B,PRKAR2B,PRKCA,PRKCB,PRKCE,PR…
Role of Tissue Factor in Cancer	5.78	0.3	2.54	ACVR2A,AKT3,ARAF,BCL2,BMPR2,BRAF,CSF1,EIF4E,FGR,FLNC,FLT4,FOS,FYN,GNA12,GNAQ,IKBKB,ITGA6,ITGB1,KRAS,LIMK2,MAP2K3,MAP2K4,MAP2K5,MAPK10,MAPK4,MAPK7,MAPK8,MAPK9,MMP2,MRAS,NFKB1,NFKB2,NGFR,PIK3C2B,PIK3R1,PIK3R5,PLCB1,PPP2CA,PPP2R5C,PPP2R5E,PRKCA,PRSS3,PTK2B,PXN,RAF1,RAP2A,RBL2,RPS6KA1,RPS6KA2,RPS6KA5,RPS6KA6,RPS6KC1,STAT5A,STAT5B,TGFB1,TGFB2,TGFBR2,TGFBR3,TNFRSF1A,TNFRSF1B,TP53,YES1
Acetylcholine Receptor Signaling Pathway	5.77	0.304	-1.953	ADAM10,ADAM19,ADCY1,ADCY2,ADCY8,AKT3,BCL2,CACNA1D,CACNA2D1,CACNA2D3,CACNB2,CACNB4,CACNG3,CALM1 (includes others),CAMK2A,CAMK2D,CASP10,CASP2,CASQ1,CHRM1,CHRM3,CHRNB2,CREB3L2,CREB5,CREBBP,FYN,GNAI2,GNAQ,GUCY1B1,ITPR1,ITPR3,KCNJ2,KEAP1,NFKB1,NFKB2,NGFR,PIK3C2B,PIK3R1,PIK3R5,PLCB1,PLCD1,PLCD3,PLCE1,PLCG2,PLCH1,PLCL2,PRKACB,PRKAG1,PRKAR1B,PRKAR2B,PRKCA,PRKCB,PRKCE,PRKCG,PRKCH,PRKCI,PRKCQ,PRKD3,PSEN1
Semaphorin Signaling in Neurons	5.76	0.426	#NUM!	CDK5,CRMP1,DPYSL2,DPYSL3,DPYSL5,FNBP1,FYN,ITGB1,LIMK2,PAK1,PAK2,PAK3,PAK5,PLXNA3,PLXNB1,RHOA,RHOBTB1,RHOC,RHOG,RHOQ,RHOU,RND1,RND2,ROCK1,SEMA3A,SEMA4D
fMLP Signaling in Neutrophils	5.71	0.336	-0.801	ACTR2,ARPC1A,ARPC1B,ARPC5L,CALM1 (includes others),CHP1,FPR3,GNA12,GNAI2,GNAQ,GNB1,GNB5,GNG2,GNG3,ITPR1,ITPR3,KRAS,MRAS,NFATC1,NFATC2,NFATC4,NFKB1,NFKB2,NFKBIA,NFKBIB,NOX4,PIK3C2B,PIK3R1,PIK3R5,PLCB1,PPP3CA,PPP3CB,PPP3R1,PRKCA,PRKCB,PRKCE,PRKCG,PRKCH,PRKCI,PRKCQ,PRKD3,RAF1,RAP2A,RELA
Production of Nitric Oxide and Reactive Oxygen Species in Macrophages	5.66	0.304	3.641	AKT3,APOD,APOL1,CREBBP,FNBP1,FOS,IKBKB,IRF1,MAP2K4,MAP3K11,MAP3K13,MAP3K14,MAP3K2,MAP3K3,MAP3K6,MAP3K9,MAPK10,MAPK8,MAPK9,NFKB1,NFKB2,NFKBIA,NFKBIB,NGFR,PIK3C2B,PIK3R1,PIK3R5,PLCG2,PPARA,PPM1L,PPP1R12A,PPP1R14C,PPP1R7,PPP2CA,PPP2R1B,PPP2R5C,PPP2R5E,PRKCA,PRKCB,PRKCE,PRKCG,PRKCH,PRKCI,PRKCQ,PRKD3,RBP4,RELA,RHOA,RHOBTB1,RHOC,RHOG,RHOQ,RHOU,RND1,RND2,TNFRSF1A,TNFRSF1B,TYK2
cAMP-mediated signaling	5.6	0.288	-1.692	ADCY1,ADCY2,ADCY8,ADORA3,ADRA2B,ADRB1,ADRB2,AKAP11,AKAP13,AKAP5,AKAP6,APLNR,BRAF,CALM1 (includes others),CAMK1G,CAMK2A,CAMK2D,CAMK4,CHRM1,CHRM3,CNGA3,CNGB1,CNR1,CREB3L2,CREB5,CREBBP,DUSP1,DUSP6,ENPP1,ENPP6,GABBR2,GDPD1,GNAI2,GRM2,GRM7,GRM8,GUCY1B1,HTR1A,HTR1F,HTR4,HTR5A,LAMTOR3,MPPED2,NAPEPLD,OPRM1,PDE10A,PDE1A,PDE1B,PDE1C,PDE3B,PDE4D,PDE8A,PDE8B,PPP3CA,PPP3CB,PPP3R1,PRKACB,PRKAR1B,PRKAR2B,RAF1,R…
Neurovascular Coupling Signaling Pathway	5.57	0.289	-2.954	CACNA1D,CACNA2D1,CACNA2D3,CACNB2,CACNB4,CACNG3,CALM1 (includes others),CHRM1,CHRM3,CYP4Z1,ENTPD2,GABBR2,GABRA1,GABRA2,GABRA3,GABRA4,GABRA5,GABRB1,GABRB2,GABRB3,GABRD,GABRG2,GABRG3,GAD1,GJA1,GNAQ,GRIA1,GRIA2,GRIA3,GRIA4,GRIN2A,GRIN2B,GRM1,GRM5,GUCY1A2,GUCY1B1,ITPR1,ITPR3,KCNJ2,KCNJ3,KCNJ5,KCNJ6,KCNMA1,KCNMB2,KCNMB4,KCNN2,KCNN3,LCAT,LRRC55,PLAAT1,PLAAT3,PLAAT4,PLCB1,PLD2,PPP1R12A,PRDX6,PRKACB,PRKAG…
Glutamate Receptor Signaling	5.54	0.409	-3.464	CALM1 (includes others),GLS,GNB1,GNB5,GNG2,GNG3,GRIA1,GRIA2,GRIA3,GRIA4,GRID2,GRIK1,GRIK2,GRIN2A,GRIN2B,GRIP1,GRM1,GRM2,GRM5,GRM7,GRM8,HOMER1,HOMER3,SLC17A6,SLC1A1,SLC1A2,SLC1A6
P2Y Purigenic Receptor Signaling Pathway	5.51	0.331	0	ADCY1,ADCY2,ADCY8,AKT3,CREB3L2,CREB5,CREBBP,FOS,GNAI2,GNAQ,GNB1,GNB5,GNG2,GNG3,GUCY1B1,KRAS,MRAS,NFKB1,NFKB2,PIK3C2B,PIK3R1,PIK3R5,PLCB1,PLCD1,PLCD3,PLCE1,PLCG2,PLCH1,PLCL2,PRKACB,PRKAG1,PRKAR1B,PRKAR2B,PRKCA,PRKCB,PRKCE,PRKCG,PRKCH,PRKCI,PRKCQ,PRKD3,RAF1,RAP2A,RELA
CREB Signaling in Neurons	5.48	0.239	-1.301	ADCY1,ADCY2,ADCY8,ADCYAP1R1,ADGRA3,ADGRB3,ADGRL3,ADORA3,ADRA1A,ADRA1B,ADRA2B,ADRB1,ADRB2,AKT3,APLNR,BMP6,BMPR2,C3AR1,CACNA1D,CACNA2D1,CACNA2D3,CACNB2,CACNB4,CACNG3,CALM1 (includes others),CAMK2A,CAMK2D,CAMK4,CCKBR,CHRM1,CHRM3,CMKLR1,CNR1,CREB3L2,CREB5,CREBBP,CXCR6,EP300,FGFR2,FLT4,FPR3,FZD3,FZD5,FZD7,GABBR2,GALR1,GHR,GNA12,GNAI2,GNAQ,GNB1,GNB5,GNG2,GNG3,GPR108,GPR12,GPR141,GPR155,GPR158,GPR161,GP…
α-Adrenergic Signaling	5.46	0.349	-0.2	ADCY1,ADCY2,ADCY8,ADRA1A,CALM1 (includes others),CAMK4,GNA12,GNAI2,GNAQ,GNB1,GNB5,GNG2,GNG3,GUCY1B1,ITPR1,ITPR3,KRAS,MRAS,PHKA2,PHKG1,PLCG2,PRKACB,PRKAG1,PRKAR1B,PRKAR2B,PRKCA,PRKCB,PRKCE,PRKCG,PRKCH,PRKCI,PRKCQ,PRKD3,RAF1,RAP2A,SLC8A1,SLC8A2,SLC8A3
Fcγ Receptor-mediated Phagocytosis in Macrophages and Monocytes	5.35	0.362	0.686	ACTR2,AKT3,ARPC1A,ARPC1B,ARPC5L,DGKB,DOCK1,EZR,FGR,FYN,GAB2,GPLD1,INPP5D,MYO5A,NAPEPLD,PAK1,PIK3R1,PLD1,PLD2,PRKCA,PRKCB,PRKCE,PRKCG,PRKCH,PRKCI,PRKCQ,PRKD3,PTK2B,PXN,RAB11A,SYK,TLN1,VAMP3,YES1
Adipogenesis pathway	5.34	0.324	-0.149	ACVR2A,ATG5,BMPR2,CDK5,CDK7,CEBPA,DGKD,FBXW7,FGF1,FGFR2,FGFRL1,FOXO1,FZD3,FZD5,FZD7,HDAC1,HDAC6,HDAC7,HDAC9,KAT6A,KDM1A,KLF3,LPIN1,MNAT1,NFATC4,PLIN1,PPIP5K1,RPS6KA1,RPS6KC1,RUNX1T1,SAP30L,SETDB1,SIN3A,SMAD9,SMO,SOX9,STAT5B,TBL1XR1,TCF7,TGFB1,TNFRSF1A,TP53,TXNIP,WNT10B,ZNF423
GPCR-Mediated Integration of Enteroendocrine Signaling Exemplified by an L Cell	5.32	0.387	-0.577	ADCY1,ADCY2,ADCY8,ADCYAP1,ADRB1,ADRB2,CCK,GALR1,GNAI2,GNAQ,GUCY1B1,ITPR1,ITPR3,NMB,NPY2R,PLCB1,PLCD1,PLCD3,PLCE1,PLCG2,PLCH1,PLCL2,PRKACB,PRKAG1,PRKAR1B,PRKAR2B,SST,VIP,VIPR1
PI3K/AKT Signaling	5.3	0.295	1.219	AKT3,BCL2,CDKN1B,EIF4E,FOXO1,GAB1,GAB2,GHR,GSK3B,IFNLR1,IKBKB,IL10RA,IL11RA,IL12RB2,IL13RA1,IL17RA,IL17RD,IL1RL2,IL20RA,IL6R,IL7R,INPP5D,INPPL1,ITGA10,ITGA2,ITGA6,ITGA9,ITGAL,ITGAX,ITGB1,ITGB2,ITGB4,ITGB5,ITGB8,KRAS,MCL1,MDM2,MRAS,NFKB1,NFKB2,NFKBIA,NFKBIB,PIK3R1,PPM1L,PPP2CA,PPP2R1B,PPP2R5C,PPP2R5E,RAF1,RAP2A,RELA,SYNJ1,SYNJ2,TP53,TYK2,YWHAB,YWHAG,YWHAH,YWHAZ
Apelin Cardiomyocyte Signaling Pathway	5.24	0.354	-0.507	AKT3,APLN,APLNR,GNAI2,ITPR1,MAPK10,MAPK4,MAPK7,MAPK8,MAPK9,MYL12B,MYLK,PIK3C2B,PIK3R1,PIK3R5,PLCB1,PLCD1,PLCD3,PLCE1,PLCG2,PLCH1,PLCL2,PRKCA,PRKCB,PRKCE,PRKCG,PRKCH,PRKCI,PRKCQ,PRKD3,SLC8A1,SLC8A2,SLC8A3,SLC9A6,TGFB1
Netrin Signaling	5.21	0.389	-1.569	ABLIM1,CACNA1D,CACNA2D1,CACNA2D3,CACNB2,CACNB4,CACNG3,CHP1,DCC,ENAH,ITPR1,ITPR3,NFATC1,NFATC2,NFATC4,NTN1,PPP3CA,PPP3CB,PPP3R1,PRKACB,PRKAG1,PRKAR1B,PRKAR2B,RYR2,RYR3,UNC5B,UNC5C,UNC5D
GABA Receptor Signaling	5.21	0.326	#NUM!	ADCY1,ADCY2,ADCY8,ALDH5A1,AP2S1,CACNA1D,CACNA2D1,CACNA2D3,CACNB2,CACNB4,CACNG3,DNM1,GABBR2,GABRA1,GABRA2,GABRA3,GABRA4,GABRA5,GABRB1,GABRB2,GABRB3,GABRD,GABRG2,GABRG3,GAD1,GNA12,GNAI2,GNAQ,GNB1,GNB5,GNG2,GNG3,GPHN,GPR37,GUCY1B1,ITPR1,ITPR3,KCNN2,KCNN3,KCNQ3,MRAS,NSF,SLC6A12
NGF Signaling	5.16	0.333	2.137	AKT3,CREB3L2,CREB5,CREBBP,GAB1,IKBKB,KRAS,MAP2K4,MAP3K11,MAP3K13,MAP3K14,MAP3K2,MAP3K3,MAP3K6,MAP3K9,MAPK10,MAPK7,MAPK8,MAPK9,MRAS,NFKB1,NFKB2,NGFR,PIK3C2B,PIK3R1,PIK3R5,PLCG2,RAF1,RAP2A,RELA,RHOA,RHOG,ROCK1,RPS6KA1,RPS6KA2,RPS6KA5,RPS6KA6,RPS6KC1,SHC3,TP53
Apelin Endothelial Signaling Pathway	5.16	0.319	-0.164	ADCY1,ADCY2,ADCY8,AKT3,ANGPT1,APLN,APLNR,CALM1 (includes others),FOS,GNA12,GNAI2,GNAQ,GNB1,GNB5,GNG2,GNG3,GUCY1B1,KLF2,KRAS,MAP2K4,MAPK10,MAPK8,MAPK9,MEF2C,MRAS,NFKB1,NFKB2,PIK3C2B,PIK3R1,PIK3R5,PLCB1,PRKAA2,PRKAG1,PRKCA,PRKCB,PRKCE,PRKCG,PRKCH,PRKCI,PRKCQ,PRKD3,RAF1,RAP2A,RELA,SP1
Calcium Signaling	5.15	0.286	-3.647	AKAP5,ATP2B1,ATP2B3,ATP2C1,CACNA1D,CACNA2D1,CACNA2D3,CACNB2,CACNB4,CACNG3,CALM1 (includes others),CAMK1G,CAMK2A,CAMK2D,CAMK4,CAMKK2,CASQ1,CHP1,CHRNB2,CREB3L2,CREB5,CREBBP,EP300,GRIA1,GRIA2,GRIA3,GRIA4,GRIK1,GRIN2A,GRIN2B,HDAC1,HDAC6,HDAC7,HDAC9,ITPR1,ITPR3,MEF2C,MICU1,MYH10,MYH9,NFATC1,NFATC2,NFATC4,PPP3CA,PPP3CB,PPP3R1,PRKACB,PRKAG1,PRKAR1B,PRKAR2B,RAP2A,RCAN2,RCAN3,RYR2,RYR3,SLC8A1,SLC8A2,SLC8A…
Endothelin-1 Signaling	5.09	0.294	1.361	ADCY1,ADCY2,ADCY8,ARAF,BRAF,CASP10,CASP2,CASQ1,ECE1,FOS,GAB1,GNA12,GNAI2,GNAQ,GPLD1,GUCY1A2,GUCY1B1,ITPR1,ITPR3,KRAS,LCAT,MAPK10,MAPK4,MAPK7,MAPK8,MAPK9,MRAS,NAPEPLD,PIK3C2B,PIK3R1,PIK3R5,PLAAT1,PLAAT3,PLAAT4,PLCB1,PLCD1,PLCD3,PLCE1,PLCG2,PLCH1,PLCL2,PLD1,PLD2,PRDX6,PRKCA,PRKCB,PRKCE,PRKCG,PRKCH,PRKCI,PRKCQ,PRKD3,PTGS1,RAF1,RAP2A,SHC3,SHE
Neuregulin Signaling	5.05	0.333	0	AKT3,BTC,CDK5,CDKN1B,CRKL,ERBB2,ERBB3,ERBIN,ITGA10,ITGA2,ITGA6,ITGA9,ITGAL,ITGAX,ITGB1,ITGB2,ITGB4,ITGB5,ITGB8,KRAS,MATK,MRAS,NRG3,NRG4,PIK3R1,PLCG2,PRKCA,PRKCB,PRKCE,PRKCG,PRKCH,PRKCI,PRKCQ,PRKD3,PSEN1,RAF1,RAP2A,STAT5A,STAT5B
Autophagy	5.04	0.286	-1.953	AKT3,ARL8B,ATG5,ATM,ATR,BCL2,BMP6,BNIP3,CALM1 (includes others),CAMKK2,CDKN1B,CHP1,CREB3L2,CREB5,CREBBP,ERN1,FOS,FOXO1,FUNDC1,GABARAPL1,GSK3B,INSR,LAMP1,LAMP2,MAP1LC3A,MAP2K4,MAPK10,MAPK8,MAPK9,NFKB1,NFKB2,NGFR,PIK3C2B,PIK3R1,PIK3R5,PPM1D,PPM1L,PPP2CA,PPP2R1B,PPP2R5C,PPP2R5E,PPP3CA,PPP3CB,PPP3R1,PRKAA2,PRKACB,PRKAG1,PRKAR1B,PRKAR2B,PRKCQ,RAF1,RB1CC1,RIPK1,SLC7A5,TFEB,TGFB1,TGFB2,TNFRSF1A,TNFRSF1B…
HIF1α Signaling	5.04	0.288	-0.13	ADRA1B,AKT3,ARAF,BMP6,BRAF,CAMK1G,CAMK2A,CAMK2D,CAMK4,CHP1,CREBBP,CUL2,EIF4E,ELOC,EP300,FLT4,HK1,HK2,HSPA14,HSPA2,IL6R,KDM1A,KRAS,LDHA,LDHB,MAP2K3,MAP2K4,MAP2K5,MDM2,MMP14,MMP16,MMP2,MRAS,NCOA1,NOX4,PIK3C2B,PIK3R1,PIK3R5,PLCG2,PPP3CA,PPP3CB,PPP3R1,PRKCA,PRKCB,PRKCE,PRKCG,PRKCH,PRKCI,PRKCQ,PRKD3,RAF1,RAN,RAP2A,SLC2A2,STAT3,TF,TGFB1,TGFB2,TP53,VIM
ERBB Signaling	5.01	0.355	-0.707	BTC,ERBB2,ERBB3,FOS,FOXO1,GSK3B,KRAS,MAP2K3,MAP2K4,MAPK10,MAPK8,MAPK9,MRAS,NRG3,NRG4,PAK1,PAK2,PAK3,PAK5,PIK3C2B,PIK3R1,PIK3R5,PLCG2,PRKCA,PRKCB,PRKCE,PRKCG,PRKCH,PRKCI,PRKCQ,PRKD3,RAF1,RAP2A
WNT/Ca+ pathway	5	0.394	2.2	CAMK2A,CREB3L2,CREB5,CREBBP,DVL2,DVL3,FZD3,FZD5,FZD7,GSK3B,NFATC1,NFATC2,NFATC4,NFKB1,NFKB2,PLCB1,PLCD1,PLCD3,PLCE1,PLCG2,PLCH1,PLCL2,PPP3CA,PRKCA,RELA,SMO
Virus Entry via Endocytic Pathways	4.95	0.331	#NUM!	ABL1,AP1S1,AP2S1,AP3B2,AP3M2,AP3S1,AP4S1,CD55,CLTC,DNM1,DNM2,FLNB,FLNC,FYN,HLA-B,HLA-C,HLA-E,HLA-F,ITGA2,ITGB1,ITGB2,ITGB4,ITGB5,ITGB8,KRAS,MRAS,PIK3C2B,PIK3R1,PIK3R5,PLCG2,PRKCA,PRKCB,PRKCE,PRKCG,PRKCH,PRKCI,PRKCQ,PRKD3,RAP2A
BEX2 Signaling Pathway	4.91	0.366	2.191	AKT3,BCL2,BEX1,BEX2,ERBB2,GSK3B,LEF1,LMO2,MAP2,MAP2K4,MAPK10,MAPK8,MAPK9,MMP2,NFKB1,NFKB2,NFKBIA,NGFR,PLXNC1,PPM1L,PPP2CA,PPP2R1B,PPP2R5C,PPP2R5E,RELA,STAT3,SWAP70,TCF3,TCF7,TCF7L2
HIPPO signaling	4.91	0.36	2.236	AMOT,CD44,DLG3,DLG5,FAT4,LATS2,LLGL1,PARD3,PPM1L,PPP1R12A,PPP1R14C,PPP1R7,PPP2CA,PPP2R1B,PPP2R5C,PPP2R5E,RASSF1,SAV1,SKP1,SMAD4,STK3,STK4,TEAD1,TJP2,WWC1,WWTR1,YAP1,YWHAB,YWHAG,YWHAH,YWHAZ
GP6 Signaling Pathway	4.89	0.323	1.718	ADAM10,AKT3,CALM1 (includes others),COL10A1,COL12A1,COL18A1,COL19A1,COL1A2,COL21A1,COL24A1,COL26A1,COL27A1,COL4A5,COL4A6,COL5A2,COL6A2,COL8A2,FYN,GSK3B,ITPR1,LAMA1,LAMA2,LAMA4,LAMB1,LAMB2,LAMC1,PIK3C2B,PIK3R1,PIK3R5,PLCG2,PRKCA,PRKCB,PRKCE,PRKCG,PRKCH,PRKCI,PRKCQ,PRKD3,RHOG,SYK,TLN1
Endocannabinoid Developing Neuron Pathway	4.89	0.323	0.174	ADCY1,ADCY2,ADCY8,AKT3,ARAF,BRAF,CDKN1B,CNR1,CREB3L2,CREB5,CREBBP,GNAI2,GNB1,GNB5,GNG2,GNG3,GSK3B,GUCY1B1,KRAS,MAP2K3,MAP2K4,MAP2K5,MAPK10,MAPK4,MAPK7,MAPK8,MAPK9,MRAS,PAX6,PIK3C2B,PIK3R1,PIK3R5,PRKACB,PRKAG1,PRKAR1B,PRKAR2B,RAF1,RAP2A,RHOA,STAT3,STMN2
IL-15 Production	4.87	0.325	2.846	AATK,ABL1,CLK1,CLK2,CLK3,CSK,DDR1,DDR2,EPHA3,EPHA4,EPHA5,EPHA6,ERBB2,ERBB3,FGFR2,FGR,FLT4,FYN,IGF1R,IL15,INSR,IRF1,MAP2K3,MAP2K4,MAP2K5,MAP3K11,MATK,MUSK,NFKB1,NFKB2,PDGFRB,PRKCI,PTK2B,RELA,ROS1,STYK1,SYK,TIE1,TYK2,YES1
Cardiac β-adrenergic Signaling	4.81	0.294	-0.756	ADCY1,ADCY2,ADCY8,ADRB1,AKAP11,AKAP13,AKAP5,AKAP6,CACNA1D,CACNA2D1,CACNA2D3,CACNB2,CACNB4,CACNG3,ENPP1,ENPP6,GDPD1,GNA12,GNAI2,GNAQ,GNB1,GNB5,GNG2,GNG3,GRK3,GUCY1B1,MPPED2,MRAS,NAPEPLD,PDE10A,PDE1A,PDE1B,PDE1C,PDE3B,PDE4D,PDE8A,PDE8B,PPM1L,PPP1R12A,PPP1R14C,PPP1R7,PPP2CA,PPP2R1B,PPP2R5C,PPP2R5E,PRKACB,PRKAG1,PRKAR1B,PRKAR2B,RYR2,SLC8A1,SLC8A2,SLC8A3
IL-3 Signaling	4.8	0.367	-0.186	AKT3,CHP1,CRKL,FOS,FOXO1,GAB2,INPP5D,KRAS,MRAS,PAK1,PIK3C2B,PIK3R1,PIK3R5,PPP3CA,PPP3CB,PPP3R1,PRKCA,PRKCB,PRKCE,PRKCG,PRKCH,PRKCI,PRKCQ,PRKD3,RAF1,RAP2A,STAT3,STAT5A,STAT5B
Synaptic Long Term Depression	4.8	0.288	-1.511	CACNA1D,CACNA2D1,CACNA2D3,CACNB2,CACNB4,CACNG3,GAD1,GNA12,GNAI2,GNAQ,GRIA1,GRIA2,GRIA3,GRIA4,GRID2,GRM1,GRM2,GRM5,GRM7,GRM8,GUCY1A2,GUCY1B1,IGF1R,ITPR1,ITPR3,KRAS,LCAT,MRAS,PLAAT1,PLAAT3,PLAAT4,PLCB1,PLCD1,PLCD3,PLCE1,PLCG2,PLCH1,PLCL2,PPM1L,PPP2CA,PPP2R1B,PPP2R5C,PPP2R5E,PRDX6,PRKCA,PRKCB,PRKCE,PRKCG,PRKCH,PRKCI,PRKCQ,PRKD3,PRKG2,RAF1,RAP2A,RYR2,RYR3
G Beta Gamma Signaling	4.71	0.318	-1.622	ADCY1,ADCY2,AKT3,ARHGEF6,CACNA1D,CACNA2D1,CACNA2D3,CACNB2,CACNB4,CACNG3,DNM2,GNA12,GNAI2,GNAQ,GNB1,GNB5,GNG2,GNG3,ITPR1,ITPR3,KCNJ3,KCNJ5,KCNJ6,KRAS,MRAS,PAK1,PLCG2,PRKACB,PRKAG1,PRKAR1B,PRKAR2B,PRKCA,PRKCB,PRKCE,PRKCG,PRKCH,PRKCI,PRKCQ,PRKD3,RAF1,RAP2A
IL-1 Signaling	4.68	0.344	0.853	ADCY1,ADCY2,ADCY8,FOS,GNA12,GNAI2,GNAQ,GNB1,GNB5,GNG2,GNG3,GUCY1B1,IKBKB,IL1RAP,IRAK1,IRAK4,MAP2K3,MAP2K4,MAP3K14,MAPK10,MAPK8,MAPK9,MRAS,NFKB1,NFKB2,NFKBIA,NFKBIB,PRKACB,PRKAG1,PRKAR1B,PRKAR2B,RELA,TAB2
Death Receptor Signaling	4.68	0.344	1.768	ACIN1,BCL2,CASP10,CASP2,CFLAR,CYCS,DFFA,HSPB1,HSPB3,HSPB7,IKBKB,LMNA,MAP2K4,MAP3K14,MAP4K4,MAPK8,NFKB1,NFKB2,NFKBIA,NFKBIB,PARP10,PARP12,PARP14,PARP4,PARP8,PARP9,RELA,RIPK1,ROCK1,TNFRSF10B,TNFRSF1A,TNFRSF1B,TNFRSF21
PTEN Signaling	4.67	0.305	-2	AKT3,BCL2,BCL2L11,BMPR2,CDKN1B,CNKSR3,FGFR2,FLT4,FOXO1,FOXO4,GHR,GSK3B,IGF1R,IGF2R,IKBKB,INPP5D,INPPL1,INSR,ITGA10,ITGA2,ITGA6,ITGA9,ITGAL,ITGAX,ITGB1,ITGB2,ITGB4,ITGB5,ITGB8,KRAS,MRAS,NFKB1,NFKB2,NGFR,PDGFRB,PIK3R1,PIK3R5,RAF1,RAP2A,RELA,SYNJ1,SYNJ2,TGFBR2,TGFBR3,TNFRSF11A,YWHAH
Pancreatic Adenocarcinoma Signaling	4.6	0.317	1.177	ABL1,AKT3,BCL2,CDKN1B,CDKN2A,CDKN2B,E2F3,ERBB2,GPLD1,HDAC1,HDAC6,HDAC7,HDAC9,KRAS,MAP2K4,MAPK10,MAPK8,MAPK9,MDM2,NAPEPLD,NFKB1,NFKB2,NOTCH1,PIK3C2B,PIK3R1,PIK3R5,PLD1,PLD2,RAF1,RALBP1,RBL2,RELA,SIN3A,SMAD4,STAT3,TGFB1,TGFB2,TGFBR2,TP53,TYK2
WNT/β-catenin Signaling	4.59	0.293	1.067	ACVR2A,AKT3,APPL2,BCL9,BMPR2,CD44,CDH12,CDKN2A,CREBBP,CSNK1G3,DVL2,DVL3,EP300,FZD3,FZD5,FZD7,GJA1,GNAQ,GSK3B,HDAC1,KREMEN1,LEF1,LRP5,LRP6,MDM2,NLK,PIN1,PPM1L,PPP2CA,PPP2R1B,PPP2R5C,PPP2R5E,RARG,SFRP1,SMO,SOX10,SOX13,SOX8,SOX9,TCF3,TCF7,TCF7L2,TGFB1,TGFB2,TGFBR2,TGFBR3,TLE4,TP53,WIF1,WNT10B,WNT7B
Regulation of the Epithelial Mesenchymal Transition by Growth Factors Pathway	4.59	0.286	3	AKT3,ARAF,BRAF,CDH12,DOCK10,ERBB2,FGF1,FGF12,FGF13,FGF14,FGF9,FGFR2,FGFRL1,FOS,FOXO1,GAB1,GSK3B,IKBKB,IL6R,KRAS,LATS2,MAP2K3,MAP2K4,MAP2K5,MAPK10,MAPK8,MAPK9,MEST,MMP2,MRAS,NFKB1,NFKB2,NGFR,OCLN,PDGFRB,PIK3C2B,PIK3R1,PIK3R5,RAF1,RAP2A,RELA,RHOA,SHC3,SMAD4,STAT3,TCF3,TGFB1,TGFB2,TGFBR2,TNFRSF1A,TNFRSF1B,TYK2,VIM,WWTR1,YAP1
Actin Nucleation by ARP-WASP Complex	4.57	0.344	1.528	ACTR2,ARPC1A,ARPC1B,ARPC5L,FNBP1,GNA12,ITGA10,ITGA2,ITGA6,ITGA9,ITGAL,ITGAX,ITGB1,ITGB2,ITGB4,ITGB5,ITGB8,KRAS,MRAS,PPP1R12A,RAP2A,RHOA,RHOBTB1,RHOC,RHOG,RHOQ,RHOU,RND1,RND2,ROCK1,WASF1,WASL
Colorectal Cancer Metastasis Signaling	4.55	0.266	1.511	ADCY1,ADCY2,ADCY8,AKT3,BRAF,DCC,FNBP1,FOS,FZD3,FZD5,FZD7,GNA12,GNAI2,GNAQ,GNB1,GNB5,GNG2,GNG3,GRK3,GSK3B,GUCY1B1,IL6R,KRAS,LEF1,LRP5,LRP6,MAP2K4,MAPK10,MAPK8,MAPK9,MMP14,MMP16,MMP2,MRAS,MSH2,MSH3,MSH6,NFKB1,NFKB2,PIK3C2B,PIK3R1,PIK3R5,PRKACB,PRKAG1,PRKAR1B,PRKAR2B,RAP2A,RELA,RHOA,RHOBTB1,RHOC,RHOG,RHOQ,RHOU,RND1,RND2,SMAD4,SMO,STAT3,TCF3,TCF7,TCF7L2,TGFB1,TGFB2,TGFBR2,TLR5,TLR6,TNFRSF1A,TP53,TYK2…
Leukocyte Extravasation Signaling	4.52	0.285	1.313	ABL1,AFDN,CD44,CLDN11,CLDN12,CLDN15,CLDN18,CRKL,CTNNA1,CTTN,CXCR4,EZR,F11R,GNAI2,ITGA2,ITGAL,ITGB1,ITGB2,JAM2,JAM3,MAP2K4,MAPK10,MAPK8,MAPK9,MMP14,MMP16,MMP2,MSN,PECAM1,PIK3C2B,PIK3R1,PIK3R5,PLCG2,PRKCA,PRKCB,PRKCE,PRKCG,PRKCH,PRKCI,PRKCQ,PRKD3,PTK2B,PXN,RAPGEF3,RAPGEF4,RASGRP1,RDX,RHOA,ROCK1,SIPA1,SPN,THY1,TIMP2,TIMP3,WASL
UVC-Induced MAPK Signaling	4.5	0.412	-0.447	ARAF,ATR,BRAF,FOS,KRAS,MAP2K4,MAPK10,MAPK8,MAPK9,MRAS,PRKCA,PRKCB,PRKCE,PRKCG,PRKCH,PRKCI,PRKCQ,PRKD3,RAF1,RAP2A,TP53
Actin Cytoskeleton Signaling	4.49	0.27	0.577	ABI2,ACTR2,ARHGEF6,ARPC1A,ARPC1B,ARPC5L,BRK1,CRKL,CSK,CYFIP1,DIAPH2,DOCK1,EZR,FGF1,FGF12,FGF13,FGF14,FGF9,FN1,GNA12,GSN,IQGAP1,IQGAP2,ITGA10,ITGA2,ITGA6,ITGA9,ITGAL,ITGAX,ITGB1,ITGB2,ITGB4,ITGB5,ITGB8,KRAS,LIMK2,MATK,MRAS,MSN,MYH10,MYH9,MYL12B,MYLK,MYLK3,NCKAP1,PAK1,PAK2,PAK3,PAK5,PFN2,PIK3C2B,PIK3R1,PIK3R5,PPP1R12A,PXN,RAF1,RAP2A,RDX,RHOA,ROCK1,SSH2,SSH3,TLN1,WASF1,WASF2,WASL
UVA-Induced MAPK Signaling	4.47	0.337	0.688	ATM,CYCS,FOS,KRAS,MAP2K4,MAPK10,MAPK8,MAPK9,MRAS,PARP10,PARP12,PARP14,PARP4,PARP8,PARP9,PIK3C2B,PIK3R1,PIK3R5,PLCB1,PLCD1,PLCD3,PLCE1,PLCG2,PLCH1,PLCL2,PRKCA,RAP2A,RPS6KA1,RPS6KA2,RPS6KA5,RPS6KA6,RPS6KC1,TP53
ERK5 Signaling	4.46	0.365	0.784	CREB3L2,CREB5,CREBBP,ELK4,FOS,GAB1,GNA12,GNAQ,KRAS,MAP2K5,MAP3K2,MAP3K3,MAPK7,MEF2C,MRAS,RAP2A,RPS6KA1,RPS6KA2,RPS6KA5,RPS6KA6,RPS6KC1,SGK1,WNK1,YWHAB,YWHAG,YWHAH,YWHAZ
Regulation of Actin-based Motility by Rho	4.44	0.322	0.6	ACTR2,ARPC1A,ARPC1B,ARPC5L,FNBP1,GSN,ITGA10,ITGA2,ITGA6,ITGA9,ITGAL,ITGAX,ITGB1,ITGB2,ITGB4,ITGB5,ITGB8,MYL12B,MYLK,PAK1,PAK2,PAK3,PAK5,PFN2,PIP4K2A,PPP1R12A,RHOA,RHOBTB1,RHOC,RHOG,RHOQ,RHOU,RND1,RND2,ROCK1,WASF1,WASL
Adrenergic Receptor Signaling Pathway (Enhanced)	4.35	0.28	-2.673	ADCY1,ADCY2,ADCY8,ADRA1A,ADRA1B,ADRA2B,ADRB1,ADRB2,ATP6AP2,ATP6V1A,ATP6V1B2,ATP6V1C1,ATP6V1D,ATP6V1E1,ATP6V1F,ATP6V1G1,ATP6V1G2,ATP6V1H,CACNA1D,CACNA2D1,CACNA2D3,CACNB2,CACNB4,CACNG3,EDA,GNAI2,GNAQ,GUCY1B1,IL15,ITPR1,ITPR3,MAOB,PLCB1,PLCD1,PLCD3,PLCE1,PLCG2,PLCH1,PLCL2,PRKACB,PRKAG1,PRKAR1B,PRKAR2B,PRKCA,PRKCB,PRKCE,PRKCG,PRKCH,PRKCI,PRKCQ,PRKD3,SLC1A2,SMOX,TCIRG1,TGFB1,TGFB2
Role of Osteoblasts, Osteoclasts and Chondrocytes in Rheumatoid Arthritis	4.33	0.272	#NUM!	ACP5,ACVR2A,AKT3,BCL2,BMP1,BMP6,BMPR2,CALM1 (includes others),CHP1,CSF1,CSNK1G3,FOS,FOXO1,FZD3,FZD5,FZD7,GSK3B,GSN,IKBKB,IL1RAP,IL1RAPL2,IL1RL2,LEF1,LRP5,LRP6,MAP2K3,MAP2K4,MAP3K14,MAPK10,MAPK8,MAPK9,MMP14,NFATC1,NFATC2,NFATC4,NFKB1,NFKBIA,NFKBIB,NGFR,PIK3C2B,PIK3R1,PIK3R5,PPP3CA,PPP3CB,PPP3R1,PTK2B,RELA,SFRP1,SMAD4,SMAD9,SMO,TAB2,TCF3,TCF7,TCF7L2,TGFB1,TNFRSF11A,TNFRSF1A,TNFRSF1B,WIF1,WNT10B,WNT…
Apoptosis Signaling	4.29	0.327	0	ACIN1,BCL2,BCL2L11,CAPN2,CAPN3,CASP10,CASP2,CYCS,DFFA,IKBKB,KRAS,LMNA,MAP2K4,MAP3K14,MAP4K4,MAPK8,MCL1,MRAS,NFKB1,NFKB2,NFKBIA,NFKBIB,PLCG2,PRKCA,PRKCE,PRKCQ,RAF1,RAP2A,RELA,ROCK1,RPS6KA1,TNFRSF1A,TNFRSF1B,TP53
STAT3 Pathway	4.2	0.304	1.616	BCL2,BMP6,BMPR2,FGFR2,FLT4,GHR,IFNLR1,IGF1R,IGF2R,IL10RA,IL11RA,IL12RB2,IL13RA1,IL17RA,IL17RD,IL1RL2,IL20RA,IL6R,IL7R,INSR,KRAS,MAP2K4,MAP3K11,MAP3K20,MAP3K21,MAP3K9,MAPK10,MAPK8,MAPK9,MRAS,NGFR,PDGFRB,RAF1,RAP2A,STAT3,TGFB1,TGFB2,TGFBR2,TGFBR3,TNFRSF11A,TYK2
RAR Activation	4.18	0.24	1.281	ACTL6B,ACVR2A,ADAM10,ADCY1,ADCY2,ADCY8,AKT3,ARID1A,ARID2,BMPR2,BRD7,CAMK2A,CAMK2D,CDK7,CDKN1B,CDKN2B,CNGA3,CNGB1,COL10A1,COL1A2,CREB3L2,CREB5,CREBBP,CSK,DHRS3,DUSP1,EDA,ENPP1,ENPP6,EP300,F11R,FNBP1,FOS,GDPD1,GNAQ,GNB1,GRIA1,GUCY1B1,IL15,KLF2,LAMB1,MAP2K4,MAPK10,MAPK8,MAPK9,MED1,MMP2,MNAT1,MPPED2,NAPEPLD,NCOA1,NCOR1,NFATC1,NFKB1,NFKB2,NRIP2,PAX6,PBRM1,PDE10A,PDE1A,PDE1B,PDE1C,PDE3B,PDE4D,PDE8A,PDE…
GPCR-Mediated Nutrient Sensing in Enteroendocrine Cells	4.17	0.314	-2.333	ADCY1,ADCY2,ADCY8,CACNA1D,CACNA2D1,CACNA2D3,CACNB2,CACNB4,CACNG3,CCK,GNAI2,GNAQ,GNG2,GNG3,GUCY1B1,ITPR1,ITPR3,PLCB1,PLCD1,PLCD3,PLCE1,PLCG2,PLCH1,PLCL2,PRKACB,PRKAG1,PRKAR1B,PRKAR2B,PRKCA,PRKCB,PRKCE,PRKCG,PRKCH,PRKCI,PRKCQ,PRKD3,RAPGEF4
Type II Diabetes Mellitus Signaling	4.17	0.294	1.461	ACSL1,ACSL3,ACSL4,ACSL6,ADIPOR2,AKT3,CACNA1D,CACNA2D1,CACNA2D3,CACNB2,CACNB4,CACNG3,IKBKB,INSR,ITPR1,ITPR3,MAP2K4,MAP3K14,MAPK10,MAPK8,MAPK9,NFKB1,NFKB2,NFKBIA,NFKBIB,NGFR,PIK3C2B,PIK3R1,PIK3R5,PRKAA2,PRKAG1,PRKCA,PRKCB,PRKCE,PRKCG,PRKCH,PRKCI,PRKCQ,PRKD3,RELA,SLC27A1,SLC27A6,SLC2A2,TNFRSF1A,TNFRSF1B
Activin Inhibin Signaling Pathway	4.15	0.272	2.734	ACVR2A,AKT3,CDKN1B,CEBPA,COL10A1,COL18A1,COL1A2,CREBBP,CXCR4,EP300,FBXO32,FOS,FSTL3,GATA2,GSK3B,IKBKB,IL1RAP,IL1RAPL2,IL1RL2,LEF1,LIMK2,MAP2K3,MAP2K4,MAP2K5,MAPK10,MAPK4,MAPK7,MAPK8,MAPK9,MAX,MDM2,MMP2,NFATC1,NFKB1,NFKB2,NFKBIA,NGFR,PAX6,PAX7,PIK3C2B,PIK3R1,PIK3R5,RHOA,ROCK1,SMAD4,SMAD7,SMAD9,STAT3,TCF3,TCF7,TCF7L2,TGFB1,TGFB2,TGFBR3,TGIF2,TLR5,TLR6,TNFRSF1A,TNFRSF1B
Apelin Pancreas Signaling Pathway	4.15	0.413	0.688	APLN,APLNR,ERN1,MAP2K4,MAPK10,MAPK8,MAPK9,NFKB1,NFKB2,PDE3B,PIK3C2B,PIK3R1,PIK3R5,PRKAA2,PRKACB,PRKAG1,PRKAR1B,PRKAR2B,RELA
Induction of Apoptosis by HIV1	4.13	0.369	0.626	BCL2,CXCR4,CYCS,DFFA,IKBKB,MAP2K4,MAP3K14,MAPK10,MAPK8,MAPK9,NFKB1,NFKB2,NFKBIA,NFKBIB,NGFR,RELA,RIPK1,SLC25A13,SLC25A3,SLC25A4,TNFRSF1A,TNFRSF1B,TP53,TRAF1
LPS-stimulated MAPK Signaling	4.13	0.341	0.557	FOS,IKBKB,KRAS,MAP2K3,MAP2K4,MAP3K14,MAPK10,MAPK8,MAPK9,MRAS,NFKB1,NFKB2,NFKBIA,NFKBIB,PAK1,PIK3C2B,PIK3R1,PIK3R5,PRKCA,PRKCB,PRKCE,PRKCG,PRKCH,PRKCI,PRKCQ,PRKD3,RAF1,RAP2A,RELA
Antigen Presentation Pathway	4.12	0.436	#NUM!	CD74,CIITA,HLA-B,HLA-C,HLA-DMA,HLA-DMB,HLA-DOA,HLA-DPA1,HLA-DPB1,HLA-DQA1,HLA-DRA,HLA-E,HLA-F,NLRC5,PSMB8,PSMB9,TAP1
Agrin Interactions at Neuromuscular Junction	4.12	0.362	-0.447	ARHGEF6,CTTN,DAG1,ERBB2,ERBB3,ITGB1,KRAS,LAMA2,LAMB1,LAMC1,MAP2K4,MAPK10,MAPK8,MAPK9,MRAS,MUSK,NRG3,NRG4,PAK1,PAK2,PAK3,PAK5,PXN,RAP2A,UTRN
WNK Renal Signaling Pathway	4.1	0.321	-0.6	AKT3,AMFR,ANAPC10,ANAPC4,ANAPC5,ASIC2,CALM1 (includes others),CUL2,ELOC,INSR,LRRC8A,LRRC8B,MDM2,NEDD4,PIK3C2B,PIK3R1,PIK3R5,PRKCA,PRKCB,PRKCE,PRKCG,PRKCH,PRKCI,PRKCQ,PRKD3,PRKN,RPS6KA5,SGK1,SKP1,SLC12A1,SLC12A4,SLC12A7,STK39,WNK1
IL-10 Signaling	4.1	0.292	-1.043	AKT3,BCL2,CDKN2D,CREB3L2,CREB5,CREBBP,DUSP1,FCGR2B,FOS,GSK3B,HLA-B,HLA-C,HLA-DMA,HLA-DMB,HLA-DOA,HLA-DPA1,HLA-DPB1,HLA-DQA1,HLA-DRA,HLA-E,HLA-F,IKBKB,IL10RA,IL1RAP,IL1RAPL2,IL1RL2,IL6R,INPP5D,MAP2K3,MAP2K4,MAP3K14,MAP4K4,MAPK8,NFKB1,NFKB2,NFKBIA,NFKBIB,PRKAA2,PRKAG1,RELA,SP1,STAT3,STAT5A,STAT5B,TYK2
Aldosterone Signaling in Epithelial Cells	4.09	0.285	0.192	ASIC2,CRYAB,DNAJB14,DNAJB9,DNAJC12,DNAJC19,DNAJC24,DNAJC5G,DUSP1,HSPA12A,HSPA13,HSPA14,HSPA2,HSPA4L,HSPB1,HSPB3,HSPB7,HSPB8,ITPR1,ITPR3,KCNMA1,KCNMB2,KCNMB4,KRAS,LRRC55,NEDD4,PIK3C2B,PIK3R1,PIK3R5,PIP4K2A,PLCB1,PLCD1,PLCD3,PLCE1,PLCG2,PLCH1,PLCL2,PRKCA,PRKCB,PRKCE,PRKCG,PRKCH,PRKCI,PRKCQ,PRKD3,RAF1,SGK1,SLC12A1,SMO
Regulation of the Epithelial-Mesenchymal Transition Pathway	4.08	0.277	#NUM!	AKT3,ARAF,BCL9,BRAF,CDH12,DVL2,DVL3,FGF1,FGF12,FGF13,FGF14,FGF9,FGFR2,FGFRL1,FZD3,FZD5,FZD7,GAB1,GSK3B,KRAS,LEF1,MAML1,MAP2K3,MAP2K4,MAP2K5,MMP2,MRAS,NFKB1,NFKB2,NOTCH1,NOTCH2,NOTCH4,PDGFRB,PIK3C2B,PIK3R1,PIK3R5,PSEN1,RAF1,RAP2A,RBPJ,RELA,RHOA,SMAD4,SMO,STAT3,TCF3,TCF7,TCF7L2,TGFB1,TGFB2,TGFBR2,TYK2,WNT10B,WNT7B
Cachexia Signaling Pathway	4.03	0.245	0	ACVR2A,ADCY1,ADCY2,ADCY8,ADRB1,ADRB2,AGO2,AGO3,AKT3,BCL2,BMPR2,CAPN2,CAPN3,CASP10,CASP2,CASQ1,EDA,EIF2B3,EIF2S1,EP300,ERN1,FBXO32,FOXO1,FOXO4,GABARAPL1,GSK3B,GUCY1B1,HSPA14,HSPA2,IGF1R,IKBKB,IL15,IL1RAP,IL1RAPL2,IL1RL2,IL6R,INSR,KLF15,LIFR,MAP2K4,MAPK10,MAPK8,MAPK9,MEF2C,NFKB1,NFKB2,NGFR,NOX4,PAX7,PDE3B,PHGDH,PIK3C2B,PIK3R1,PIK3R5,PLIN1,PRKAA2,PRKACB,PRKAG1,PRKAR1B,PRKAR2B,PRKCA,PRKCB,PRKCE,PRKCG…
NF-κB Activation by Viruses	4.01	0.346	2.117	AKT3,IKBKB,ITGA2,ITGA6,ITGB1,KRAS,MAP3K14,MRAS,NFKB1,NFKB2,NFKBIA,NFKBIB,PIK3C2B,PIK3R1,PIK3R5,PRKCA,PRKCB,PRKCE,PRKCG,PRKCH,PRKCI,PRKCQ,PRKD3,RAF1,RAP2A,RELA,RIPK1
Nitric Oxide Signaling in the Cardiovascular System	4	0.308	-2.191	ADRB1,AKT3,CACNA1D,CACNA2D1,CACNA2D3,CACNB2,CACNB4,CACNG3,CALM1 (includes others),CHRM1,FLT4,GUCY1A2,GUCY1B1,ITPR1,ITPR3,PDE1A,PDE1B,PDE1C,PDE3B,PIK3C2B,PIK3R1,PIK3R5,PRKACB,PRKAG1,PRKAR1B,PRKAR2B,PRKCA,PRKCB,PRKCE,PRKCG,PRKCH,PRKCI,PRKCQ,PRKD3,PRKG2,RYR2,SLC7A1
nNOS Signaling in Neurons	4	0.404	-2.828	CALM1 (includes others),CAMK2A,CAPN2,CAPN3,CHP1,GRIN2A,GRIN2B,PFKM,PPP3CA,PPP3CB,PPP3R1,PRKCA,PRKCB,PRKCE,PRKCG,PRKCH,PRKCI,PRKCQ,PRKD3
ID1 Signaling Pathway	3.99	0.274	2.832	ACVR2A,AKT3,ARAF,BCL2,BMPR2,BRAF,CDKN1B,CDKN1C,CDKN2A,CHRNB2,CREBBP,DVL2,EP300,FGFR2,FGFRL1,FGR,FN1,FYN,GLI2,GSK3B,IGF1R,IL6R,KRAS,LIFR,MDM2,MMP2,MRAS,NFKB1,NFKB2,NGFR,PARK7,PIK3C2B,PIK3R1,PIK3R5,PLXNB1,PLXNB2,RAF1,RAP2A,REST,RHOC,RNF125,SEMA4C,SMAD4,SMAD9,STAT3,STMN3,TGFB1,TGFB2,TGFBR2,TGFBR3,TNFRSF1A,TNFRSF1B,TP53,VIM,YES1
Glioma Signaling	3.95	0.304	-0.2	ABL1,AKT3,CALM1 (includes others),CAMK1G,CAMK2A,CAMK2D,CAMK4,CDKN2A,CDKN2B,CDKN2D,E2F3,HDAC1,HDAC6,HDAC7,HDAC9,IGF1R,IGF2R,KRAS,MDM2,MRAS,PDGFRB,PIK3C2B,PIK3R1,PIK3R5,PLCG2,PRKCA,PRKCB,PRKCE,PRKCG,PRKCH,PRKCI,PRKCQ,PRKD3,RAF1,RAP2A,RBL2,SIN3A,TP53
ISGylation Signaling Pathway	3.93	0.315	4.459	CREBBP,DTX3L,EP300,FLNB,HDAC6,HERC5,IFIH1,IFNLR1,IRF1,IRF2,IRF5,IRF7,IRF9,ITGA2,ITGAL,ITGB1,ITGB2,KRAS,MAP2K4,MAPK10,MAPK8,MAPK9,NEDD4,NFKB1,NFKB2,PRKN,S100A4,STAT2,TLR5,TLR6,TP53,TYK2,UBA7,UBE2N
Caveolar-mediated Endocytosis Signaling	3.89	0.347	#NUM!	ABL1,CAVIN1,CD55,COPG2,DNM2,FLNB,FLNC,FYN,HLA-B,HLA-C,HLA-E,HLA-F,INSR,ITGA10,ITGA2,ITGA6,ITGA9,ITGAL,ITGAX,ITGB1,ITGB2,ITGB4,ITGB5,ITGB8,MAP3K2,PRKCA
Growth Hormone Signaling	3.89	0.352	1.633	A2M,CEBPA,FOS,GHR,IGF1R,PIK3C2B,PIK3R1,PIK3R5,PLCG2,PRKCA,PRKCB,PRKCE,PRKCG,PRKCH,PRKCI,PRKCQ,PRKD3,RPS6KA1,RPS6KA2,RPS6KA5,RPS6KA6,RPS6KC1,STAT3,STAT5A,STAT5B
MSP-RON Signaling in Cancer Cells Pathway	3.81	0.293	1.897	AKT3,ARAF,BRAF,CREB3L2,CREB5,CREBBP,ELF1,ELF2,ELF4,ELK3,FOS,GSK3B,ITGA6,ITGB1,ITGB4,KLK6,KLK7,KRAS,LEF1,MRAS,NFKB1,NFKB2,NFKBIA,PIK3C2B,PIK3R1,PIK3R5,PTK2B,RAF1,RAP2A,RELA,RPS6KA2,SP1,STAT3,TCF3,TCF7,TCF7L2,VIM,YWHAB,YWHAG,YWHAH,YWHAZ
HOTAIR Regulatory Pathway	3.78	0.282	2.064	AGO2,AGO3,AKT3,AR,ATXN1,CD44,COL1A2,CREBBP,DZIP3,EP300,ERBB2,ESR1,HDAC1,IRF1,JAM2,JARID2,KDM1A,KMT2A,KMT2C,LAMTOR5,LEF1,MDM2,MMP14,MMP16,MMP2,NFKB1,NFKB2,NFKBIA,PIK3C2B,PIK3R1,PIK3R5,RBM38,RELA,REST,RHOC,ROCK1,SETDB1,STAT3,TCF3,TCF7,TCF7L2,TGFB1,VIM,WIF1,WNT10B,WNT7B
Glucocorticoid Receptor Signaling	3.76	0.225	#NUM!	A2M,ACTL6B,ADRB2,AKT3,ANXA1,AR,ARID1A,ARID2,ATP5F1A,ATP5F1B,ATP5F1C,ATP5MC1,ATP5PB,BCL2,BCL2L11,BRD7,CDK7,CDKN1C,CEBPA,CHP1,CREBBP,DCAF6,DNALI1,DUSP1,EP300,ESR1,FKBP5,FOS,GABPB2,GHR,GJA1,HLA-B,HLA-C,HLA-DMA,HLA-DMB,HLA-DOA,HLA-DPA1,HLA-DPB1,HLA-DQA1,HLA-DRA,HLA-E,HLA-F,HSPA14,HSPA2,IFNLR1,IKBKB,IL10RA,IL11RA,IL12RB2,IL13RA1,IL17RA,IL17RD,IL1RL2,IL20RA,IL6R,IL7R,KRAS,KRT17,KRT222,MAP2K4,MAP3K14,MA…
CDK5 Signaling	3.7	0.304	0.186	ABL1,ADCY1,ADCY2,ADCY8,CDK5,GUCY1B1,ITGA2,ITGA6,ITGB1,KRAS,LAMA1,LAMA2,LAMB1,LAMC1,MAPK10,MAPK4,MAPK7,MAPK8,MAPK9,MRAS,NGFR,PPM1L,PPP1R12A,PPP1R14C,PPP1R7,PPP2CA,PPP2R1B,PPP2R5C,PPP2R5E,PRKACB,PRKAG1,PRKAR1B,PRKAR2B,RAF1,RAP2A
Protein Ubiquitination Pathway	3.68	0.253	#NUM!	AMFR,ANAPC10,ANAPC4,ANAPC5,CRYAB,CUL2,DNAJB14,DNAJB9,DNAJC12,DNAJC19,DNAJC24,DNAJC5G,ELOC,FBXW7,HLA-B,HLA-C,HLA-E,HLA-F,HSPA12A,HSPA13,HSPA14,HSPA2,HSPA4L,HSPB1,HSPB3,HSPB7,HSPB8,MDM2,NEDD4,NEDD4L,PAN2,PRKN,PSMA1,PSMA5,PSMB8,PSMB9,PSMC6,PSMD1,PSMD12,PSMD14,PSMD4,SKP1,SMO,TAP1,UBE2D1,UBE2E2,UBE2E3,UBE2H,UBE2K,UBE2M,UBE2N,UBE2T,UBE2V2,UBE2W,UBE3A,UBE3B,UBE4B,UCHL1,UCHL5,USP25,USP27X,USP3,USP30,USP3…
CD27 Signaling in Lymphocytes	3.67	0.368	1.147	CYCS,FOS,IKBKB,MAP2K3,MAP2K4,MAP2K5,MAP3K11,MAP3K13,MAP3K14,MAP3K2,MAP3K3,MAP3K6,MAP3K9,MAPK10,MAPK8,MAPK9,NFKB1,NFKB2,NFKBIA,NFKBIB,RELA
Gα12/13 Signaling	3.67	0.293	1.151	AKT3,CDH10,CDH12,CDH13,CDH18,CDH19,CDH20,CDH22,CDH23,CDH26,CDH7,CDH8,CDH9,GNA12,IKBKB,KRAS,LPAR4,MAP2K4,MAPK10,MAPK7,MAPK8,MAPK9,MEF2C,MRAS,MYL12B,NFKB1,NFKB2,NFKBIA,NFKBIB,PIK3C2B,PIK3R1,PIK3R5,PTK2B,PXN,RAF1,RAP2A,RELA,RHOA,ROCK1
Phagosome Formation	3.63	0.219	1.622	ACTR2,ADCYAP1R1,ADGRA3,ADGRB3,ADGRL3,ADORA3,ADRA1A,ADRA1B,ADRA2B,ADRB1,ADRB2,AKT3,AP1S1,APLNR,ARPC1A,ARPC1B,ARPC5L,C3,C3AR1,CCKBR,CHRM1,CHRM3,CLEC7A,CMKLR1,CNR1,COLEC12,CR1,CRKL,CXCR6,DOCK1,ELMO1,FCGR2B,FGR,FN1,FPR3,FYN,FZD3,FZD5,FZD7,GAB2,GABBR2,GALR1,GPLD1,GPR108,GPR12,GPR141,GPR155,GPR158,GPR161,GPR171,GPR19,GPR22,GPR37,GPR61,GPR62,GPR63,GPRC5A,GPRC5B,GRM1,GRM2,GRM5,GRM7,GRM8,HTR1A,HTR1F,HTR2A…
Osteoarthritis Pathway	3.6	0.258	2.287	ANXA2,ANXA5,BMPR2,CASP10,CASP2,CASQ1,COL10A1,CREB3L2,CREB5,CREBBP,CTNNA1,DDR2,FN1,FZD3,FZD5,FZD7,GLI2,IL1RAP,IL1RAPL2,IL1RL2,ITGA10,ITGA2,ITGA6,ITGA9,ITGAL,ITGAX,ITGB1,ITGB2,ITGB4,ITGB5,ITGB8,LEF1,MEF2C,MTF1,NFKB1,NFKB2,NOTCH1,P2RX7,PRKAA2,PRKAG1,RARRES2,RBP4,RBPJ,RELA,S1PR3,SIK3,SMAD4,SMAD7,SMAD9,SMO,SOX9,SP1,SPHK1,TCF3,TCF7,TCF7L2,TGFB1,TGFBR2,TIMP3,TNFRSF1A,TNFRSF1B
VDR/RXR Activation	3.58	0.333	-0.243	CALB1,CCNC,CDKN1B,CEBPA,EP300,FOXO1,IGFBP5,KLF4,KLK6,LRP5,MED1,NCOA1,NCOR1,PRKCA,PRKCB,PRKCE,PRKCG,PRKCH,PRKCI,PRKCQ,PRKD3,RXRA,SEMA3B,SERPINB1,SP1,TGFB2
Tight Junction Signaling	3.57	0.272	#NUM!	AFDN,AKT3,CEBPA,CLDN11,CLDN12,CLDN15,CLDN18,CNKSR3,CTNNA1,F11R,FOS,JAM2,JAM3,LLGL1,MPDZ,MYH10,MYH9,MYLK,NAPB,NAPG,NECTIN3,NFKB1,NFKB2,NGFR,NSF,OCLN,PPM1L,PPP2CA,PPP2R1B,PPP2R5C,PPP2R5E,PRKACB,PRKAG1,PRKAR1B,PRKAR2B,PRKCI,RELA,RHOA,SNAP25,STX1A,TGFB1,TGFB2,TGFBR2,TJP1,TJP2,TNFRSF1A,TNFRSF1B,VAMP3,YKT6
Prolactin Signaling	3.56	0.316	2.041	CREBBP,EP300,FOS,FYN,IRF1,KCNMA1,KCNMB2,KCNMB4,KRAS,LRRC55,MRAS,PIK3C2B,PIK3R1,PIK3R5,PLCG2,PRKCA,PRKCB,PRKCE,PRKCG,PRKCH,PRKCI,PRKCQ,PRKD3,RAF1,RAP2A,SP1,STAT3,STAT5A,STAT5B,TCF7
S100 Family Signaling Pathway	3.56	0.215	0.466	ADAM10,ADCYAP1R1,ADGRA3,ADGRB3,ADGRL3,ADORA3,ADRA1A,ADRA1B,ADRA2B,ADRB1,ADRB2,AHNAK,AKT3,ANXA1,ANXA2,APLNR,ARAF,ATP5F1A,ATP5F1B,ATP5F1C,ATP5PO,BCL2,BRAF,BTC,C3AR1,CACNA1D,CACNA2D1,CACNA2D3,CACNB2,CACNB4,CACNG3,CALM1 (includes others),CAMK2A,CAMK2D,CCKBR,CHRM1,CHRM3,CMKLR1,CNR1,CREB3L2,CREB5,CREBBP,CTSD,CXCR6,ERBB2,ESR1,EZR,FCGR2B,FGFR2,FGFRL1,FOS,FPR3,FZD3,FZD5,FZD7,GABBR2,GALR1,GPR108,GPR12,GPR1…
PAK Signaling	3.54	0.299	-0.784	ARHGEF6,EPHA3,ITGA10,ITGA2,ITGA6,ITGA9,ITGAL,ITGAX,ITGB1,ITGB2,ITGB4,ITGB5,ITGB8,KRAS,LIMK2,MAP2K4,MAPK10,MAPK8,MAPK9,MRAS,MYL12B,MYLK,PAK1,PAK2,PAK3,PAK5,PDGFRB,PIK3C2B,PIK3R1,PIK3R5,PTK2B,PXN,RAF1,RAP2A,WASL
Gαs Signaling	3.53	0.294	-1.89	ADCY1,ADCY2,ADCY8,ADD1,ADD2,ADD3,ADRB1,ADRB2,BRAF,CHRM1,CHRM3,CNGA3,CNGB1,CNR1,CREB3L2,CREB5,CREBBP,GNA12,GNAI2,GNAQ,GNB1,GNB5,GNG2,GNG3,GUCY1B1,HTR4,HTR5A,MRAS,PRKACB,PRKAG1,PRKAR1B,PRKAR2B,RAPGEF3,RAPGEF4,RYR2,RYR3,VIPR1
Relaxin Signaling	3.4	0.277	-1.225	ADCY1,ADCY2,ADCY8,AKT3,BRAF,ENPP1,ENPP6,FOS,GAD1,GDPD1,GNA12,GNAI2,GNAQ,GNB1,GNB5,GNG2,GNG3,GUCY1A2,GUCY1B1,MPPED2,MRAS,NAPEPLD,NFKB1,NFKB2,NFKBIA,NFKBIB,PDE10A,PDE1A,PDE1B,PDE1C,PDE3B,PDE4D,PDE8A,PDE8B,PIK3C2B,PIK3R1,PIK3R5,PRKACB,PRKAG1,PRKAR1B,PRKAR2B,RELA,RXFP1
Macropinocytosis Signaling	3.37	0.329	0.471	ANKFY1,CSF1,ITGB1,ITGB2,ITGB4,ITGB5,ITGB8,KRAS,MRAS,PAK1,PIK3C2B,PIK3R1,PIK3R5,PLCG2,PRKCA,PRKCB,PRKCE,PRKCG,PRKCH,PRKCI,PRKCQ,PRKD3,RAP2A,RHOA,USP6NL
Natural Killer Cell Signaling	3.34	0.263	1.387	AKT3,COL10A1,COL18A1,COL1A2,FYN,HLA-B,HLA-C,HLA-E,HLA-F,HSPA14,HSPA2,IL12RB2,IL15,IRAK4,ITGAL,ITGB1,KRAS,LIMK2,MAP2K3,MAP3K11,MAP3K13,MAP3K14,MAP3K2,MAP3K3,MAP3K6,MAP3K9,MICA,MRAS,NFATC1,NFATC2,NFATC4,NFKB1,NFKB2,PAK1,PAK2,PAK3,PAK5,PIK3C2B,PIK3R1,PIK3R5,PLCG2,PRKCQ,PTK2B,PXN,RAF1,RAP2A,RELA,ROCK1,STAT4,SYK,TYK2,WASL
PFKFB4 Signaling Pathway	3.34	0.375	-0.243	CREB3L2,CREB5,CREBBP,HK1,HK2,MAP2K3,MAP2K4,MAP2K5,PFKFB4,PFKM,PRKACB,PRKAG1,PRKAR1B,PRKAR2B,RPS6KA5,TGFB1,TGFB2,TP53
Cell Cycle: G1/S Checkpoint Regulation	3.34	0.338	0.688	ABL1,ATM,ATR,CDKN1B,CDKN2A,CDKN2B,CDKN2D,E2F3,FOXO1,GSK3B,HDAC1,HDAC6,HDAC7,HDAC9,MAX,MDM2,RBL2,SIN3A,SKP1,SMAD4,TGFB1,TGFB2,TP53
UVB-Induced MAPK Signaling	3.33	0.365	-0.229	EIF4E,FOS,MAP2K4,MAPK10,MAPK8,MAPK9,PIK3C2B,PIK3R1,PIK3R5,PRKCA,PRKCB,PRKCE,PRKCG,PRKCH,PRKCI,PRKCQ,PRKD3,RPS6KA5,TP53
Cyclins and Cell Cycle Regulation	3.31	0.318	-1.213	ABL1,ATM,ATR,CCNB1,CDK7,CDKN1B,CDKN2A,CDKN2B,CDKN2D,E2F3,GSK3B,HDAC1,HDAC6,HDAC7,HDAC9,PPM1L,PPP2CA,PPP2R1B,PPP2R5C,PPP2R5E,RAF1,RBL2,SIN3A,SKP1,TGFB1,TGFB2,TP53
Sphingosine-1-phosphate Signaling	3.31	0.292	1.616	ADCY1,ADCY2,ADCY8,AKT3,ASAH2B,CASP10,CASP2,CASQ1,FNBP1,GNA12,GNAI2,GNAQ,GUCY1B1,PDGFRB,PIK3C2B,PIK3R1,PIK3R5,PLCB1,PLCD1,PLCD3,PLCE1,PLCG2,PLCH1,PLCL2,PTK2B,RHOA,RHOBTB1,RHOC,RHOG,RHOQ,RHOU,RND1,RND2,S1PR3,SPHK1
AMPK Signaling	3.29	0.252	-0.649	ACACB,ACTL6B,ADRA1A,ADRA1B,ADRA2B,ADRB1,ADRB2,AK1,AK2,AK6,AKT3,ARID1A,ARID2,BRD7,CAMKK2,CHRNB2,CPT1C,CREB3L2,CREB5,CREBBP,EP300,FOXO1,FOXO4,GNA12,GNAI2,GNAQ,GNB1,GNB5,GNG2,GNG3,HMGCR,INSR,MAP2K3,MRAS,ORAI1,PBRM1,PFKFB3,PFKFB4,PFKM,PHLPP1,PHLPP2,PIK3C2B,PIK3R1,PIK3R5,PPM1D,PPM1L,PPP2CA,PPP2R1B,PPP2R5C,PPP2R5E,PRKAA2,PRKACB,PRKAG1,PRKAR1B,PRKAR2B,RAB11A,RAB1A,RAB2A,RAB3A,RAB6A,RAB9B
PD-1, PD-L1 cancer immunotherapy pathway	3.29	0.299	-0.577	AKT3,CBLB,CDKN1B,CSK,GSK3B,HLA-B,HLA-C,HLA-DMA,HLA-DMB,HLA-DOA,HLA-DPA1,HLA-DPB1,HLA-DQA1,HLA-DRA,HLA-E,HLA-F,LATS2,NGFR,PDCD4,PIK3C2B,PIK3R1,PIK3R5,PRKCQ,RASGRP1,STAT5A,STAT5B,TGFB1,TGFB2,TNFRSF1A,TNFRSF1B,TYK2,YAP1
Ovarian Cancer Signaling	3.21	0.272	-1.5	ABL1,AKT3,BCL2,BRAF,CD44,CDKN2A,E2F3,FGF9,FZD3,FZD5,FZD7,GJA1,GSK3B,HDAC1,HDAC6,HDAC7,HDAC9,KRAS,LEF1,MMP2,MRAS,MSH2,MSH6,PIK3C2B,PIK3R1,PIK3R5,PMS2,PRKACB,PRKAG1,PRKAR1B,PRKAR2B,PTGS1,RAF1,RAP2A,RBL2,SIN3A,SMO,TCF3,TCF7,TCF7L2,TP53,WNT10B,WNT7B
Hepatic Cholestasis	3.2	0.262	#NUM!	ABCC2,ABCC3,ADCY1,ADCY2,ADCY8,CYP27A1,EDA,ESR1,GUCY1B1,IKBKB,IL15,IL1RAP,IL1RAPL2,IL1RL2,INSR,IRAK1,IRAK4,MAP2K4,MAP3K14,MAPK10,MAPK8,MAPK9,NFKB1,NFKB2,NFKBIA,NFKBIB,NGFR,PPARA,PRKACB,PRKAG1,PRKAR1B,PRKAR2B,PRKCA,PRKCB,PRKCE,PRKCG,PRKCH,PRKCI,PRKCQ,PRKD3,RELA,RXRA,SLC4A2,SLCO1A2,SLCO3A1,TGFB1,TGFB2,TJP2,TNFRSF1A,TNFRSF1B
Human Embryonic Stem Cell Pluripotency	3.17	0.259	2.219	ACVR2A,AKT3,ARAF,BMP1,BMP6,BMPR2,BRAF,FGFR2,FGFRL1,FOXO1,FZD3,FZD5,FZD7,GSK3B,ID3,KLF2,KLF4,KRAS,LIFR,MAP2K3,MAP2K4,MAP2K5,MRAS,PDGFRB,PIK3C2B,PIK3R1,PIK3R5,PRKCA,PRKCB,PRKCE,PRKCG,PRKCH,PRKCI,PRKCQ,PRKD3,RAF1,RAP2A,REST,SMAD4,SMAD7,SMAD9,SMO,SPHK1,STAT3,TBX3,TCF3,TGFB1,TGFB2,TGFBR2,TYK2,WNT10B,WNT7B
Cellular Effects of Sildenafil (Viagra)	3.13	0.273	#NUM!	ADCY1,ADCY2,ADCY8,CACNA1D,CACNA2D1,CACNA2D3,CACNB2,CACNB4,CACNG3,CALM1 (includes others),GPR37,GUCY1A2,GUCY1B1,ITPR1,ITPR3,KCNN2,KCNN3,KCNQ3,MYH10,MYH9,MYL12B,MYLK,PDE1A,PDE1B,PDE1C,PDE3B,PDE4D,PLCB1,PLCD1,PLCD3,PLCE1,PLCG2,PLCH1,PLCL2,PPP1R12A,PRKACB,PRKAG1,PRKAR1B,PRKAR2B,PRKG2,SLC4A10
April Mediated Signaling	3.12	0.381	1	FOS,IKBKB,MAP2K4,MAP3K14,MAPK10,MAPK8,MAPK9,NFATC1,NFATC2,NFATC4,NFKB1,NFKB2,NFKBIA,NFKBIB,RELA,TRAF1
Role of MAPK Signaling in Promoting the Pathogenesis of Influenza	3.09	0.289	-1.616	ARAF,ATP6AP2,ATP6V1A,ATP6V1B2,ATP6V1C1,ATP6V1D,ATP6V1E1,ATP6V1F,ATP6V1G1,ATP6V1G2,ATP6V1H,BCL2,BRAF,KRAS,LCAT,MAP2K3,MAP2K4,MAPK10,MAPK8,MAPK9,MRAS,NFKB1,NFKB2,NFKBIA,NFKBIB,PLAAT1,PLAAT3,PLAAT4,PRDX6,PRKCA,RAF1,RAP2A,TCIRG1
Cell Cycle: G2/M DNA Damage Checkpoint Regulation	3.09	0.36	0	ABL1,ATM,ATR,CCNB1,CDK7,CDKN2A,EP300,HIPK2,MDM2,MDM4,PPM1D,RPS6KA1,SKP1,TP53,YWHAB,YWHAG,YWHAH,YWHAZ
Clathrin-mediated Endocytosis Signaling	3.06	0.255	#NUM!	AAK1,ACTR2,AMPH,AP1S1,AP2S1,AP3B2,AP3M2,AP3S1,AP4S1,APOD,APOL1,ARPC1A,ARPC1B,ARPC5L,CHP1,CLTC,CTTN,DNM1,DNM1L,DNM2,FGF1,FGF12,FGF13,FGF14,FGF9,HIP1,HIP1R,ITGB1,ITGB2,ITGB4,ITGB5,ITGB8,LDLR,LDLRAP1,MDM2,MYO1E,MYO6,PIK3C2B,PIK3R1,PIK3R5,PPP3CA,PPP3CB,PPP3R1,RAB11A,RBP4,SH3BP4,SH3GL2,SNAP91,SNX9,STON2,SYNJ1,TF,WASL
Wound Healing Signaling Pathway	3.05	0.246	0.762	ACVR2A,BMPR2,COL10A1,COL12A1,COL18A1,COL19A1,COL1A2,COL21A1,COL24A1,COL26A1,COL27A1,COL4A5,COL4A6,COL5A2,COL6A2,COL8A2,EDA,FGFR2,FN1,FOS,IKBKB,IL15,IL1RAP,IL1RAPL2,IL1RL2,ITGA6,ITGB1,ITGB4,KRAS,KRT17,LAMA1,LAMA2,LAMB1,LAMC1,MAP2K3,MAP2K4,MAP2K5,MAP3K14,MAPK10,MAPK8,MAPK9,MRAS,NFKB1,NFKB2,NFKBIA,NFKBIB,NGFR,PRKCA,RAF1,RAP2A,SHC3,TAC1,TGFB1,TGFB2,TGFBR2,TGFBR3,TNFRSF1A,TNFRSF1B,TRPA1,TRPV1,TYK2,VIM
Endocannabinoid Cancer Inhibition Pathway	3.03	0.272	-1.151	ADCY1,ADCY2,ADCY8,AKT3,CAMKK2,CASP10,CASP2,CASQ1,CDKN1B,CNR1,CREB3L2,CREB5,CREBBP,GNAI2,GNAQ,GSK3B,GUCY1B1,LEF1,MAP2K3,MAP2K4,MAP2K5,MMP2,NUPR1,PIK3C2B,PIK3R1,PIK3R5,PRKAA2,PRKACB,PRKAG1,PRKAR1B,PRKAR2B,RAF1,RHOA,ROCK1,SPTLC2,TCF3,TCF7,TCF7L2,TRPV1,VIM
Corticotropin Releasing Hormone Signaling	3.01	0.27	0.667	ADCY1,ADCY2,ADCY8,BRAF,CACNA1D,CACNA2D1,CACNA2D3,CACNB2,CACNB4,CACNG3,CALM1 (includes others),CAMK4,CNR1,CREB3L2,CREB5,CREBBP,FOS,GAD1,GLI2,GNAI2,GNAQ,GUCY1A2,GUCY1B1,ITPR1,ITPR3,MEF2C,PLCG2,PRKACB,PRKAG1,PRKAR1B,PRKAR2B,PRKCA,PRKCB,PRKCE,PRKCG,PRKCH,PRKCI,PRKCQ,PRKD3,RAF1,SMO
Thrombopoietin Signaling	3	0.333	1.528	FOS,GAB2,KRAS,MRAS,PIK3C2B,PIK3R1,PIK3R5,PLCG2,PRKCA,PRKCB,PRKCE,PRKCG,PRKCH,PRKCI,PRKCQ,PRKD3,RAF1,RAP2A,STAT3,STAT5A,STAT5B
IL-6 Signaling	3	0.279	2	A2M,AKT3,FOS,HSPB1,HSPB3,HSPB7,IKBKB,IL1RAP,IL1RAPL2,IL1RL2,IL6R,KRAS,MAP2K3,MAP2K4,MAP3K14,MAP4K4,MAPK10,MAPK8,MAPK9,MAPKAPK2,MCL1,MRAS,NFKB1,NFKB2,NFKBIA,NFKBIB,NGFR,PIK3C2B,PIK3R1,PIK3R5,RAF1,RAP2A,RELA,STAT3,TNFRSF1A,TNFRSF1B
Xenobiotic Metabolism General Signaling Pathway	2.99	0.273	0.801	ABCA2,AKT3,CREBBP,EP300,GSTA4,KEAP1,KRAS,MAP2K3,MAP2K4,MAP2K5,MAP3K11,MAP3K13,MAP3K14,MAP3K2,MAP3K3,MAP3K6,MAP3K9,MAPK7,MAPK8,MAPK9,MGST3,MRAS,PIK3C2B,PIK3R1,PIK3R5,PPARA,PRKCA,PRKCB,PRKCE,PRKCG,PRKCH,PRKCI,PRKCQ,PRKD3,RAF1,RAP2A,RXRA,SLC51B,UGT8
B Cell Activating Factor Signaling	2.99	0.372	1.387	FOS,IKBKB,MAP2K4,MAP3K14,MAPK10,MAPK8,MAPK9,NFATC1,NFATC2,NFATC4,NFKB1,NFKB2,NFKBIA,NFKBIB,RELA,TRAF1
TNFR1 Signaling	2.98	0.353	1.414	CASP2,CYCS,FOS,IKBKB,MAP2K4,MAP3K14,MAPK8,NFKB1,NFKB2,NFKBIA,NFKBIB,PAK1,PAK2,PAK3,PAK5,RELA,RIPK1,TNFRSF1A
Angiopoietin Signaling	2.97	0.316	0	AKT3,ANGPT1,FOXO1,GRB14,IKBKB,KRAS,MRAS,NFKB1,NFKB2,NFKBIA,NFKBIB,PAK1,PAK2,PAK3,PAK5,PIK3C2B,PIK3R1,PIK3R5,RAP2A,RELA,STAT5A,STAT5B,TIE1,TNIP1
Paxillin Signaling	2.95	0.29	-0.426	ARHGEF6,CSK,DOCK1,ITGA10,ITGA2,ITGA6,ITGA9,ITGAL,ITGAX,ITGB1,ITGB2,ITGB4,ITGB5,ITGB8,KRAS,MAP2K4,MAPK10,MAPK8,MAPK9,MRAS,PAK1,PAK2,PAK3,PAK5,PIK3C2B,PIK3R1,PIK3R5,PTK2B,PXN,RAP2A,TLN1
D-myo-inositol-5-phosphate Metabolism	2.93	0.255	0.169	ACP1,ACP5,DOT1L,DUSP1,DUSP10,DUSP16,DUSP6,ENPP1,FIG4,INPP5D,INPPL1,MTMR6,MTMR9,NUDT11,NUDT14,PALD1,PAWR,PIP4K2A,PLCB1,PLCD1,PLCD3,PLCE1,PLCG2,PLCH1,PLPPR4,PPFIA1,PPFIA2,PPFIBP2,PPIP5K1,PPM1L,PPP1R12A,PPP1R14C,PPP1R7,PPP2CA,PPP2R1B,PPP2R5C,PPP2R5E,PPP3CA,PPP3CB,PPP3R1,PPP4R1,PTPN13,PTPRO,RNGTT,SSH2,SSH3,SYNJ1,SYNJ2,TNS3,UBLCP1
Phagosome Maturation	2.85	0.262	#NUM!	ATP6AP2,ATP6V1A,ATP6V1B2,ATP6V1C1,ATP6V1D,ATP6V1E1,ATP6V1F,ATP6V1G1,ATP6V1G2,ATP6V1H,CTSD,CTSS,CTSZ,DYNC1I1,DYNC1LI1,DYNC1LI2,DYNC2LI1,DYNLL1,DYNLT3,HLA-B,HLA-C,HLA-DRA,HLA-E,HLA-F,LAMP1,LAMP2,NAPB,NAPG,NOX4,NSF,PRDX2,PRDX6,SNAP25,STX1A,TAP1,TCIRG1,TUBA1B,TUBA4A,TUBB2A,TUBG1,VAMP3,VPS41,YKT6
Dilated Cardiomyopathy Signaling Pathway	2.84	0.267	-0.928	ADCY1,ADCY2,ADCY8,ADRB1,AKT3,BAG3,BCL2,CACNA1D,CACNA2D1,CACNA2D3,CACNB2,CACNB4,CACNG3,CAMK1G,CAMK2A,CAMK2D,CAMK4,DAG1,DMD,DSC2,GAB1,GSK3B,GUCY1B1,ITPR1,ITPR3,KDM1A,KDM5A,LAMA4,LMNA,MAP3K3,MYH10,MYH9,PRKACB,PRKAG1,PRKAR1B,PRKAR2B,PRKCE,RYR2,TNNT1,UTRN
Ceramide Signaling	2.81	0.297	0.784	AKT3,BCL2,CTSD,CYCS,FOS,KRAS,MAP2K4,MAPK8,MRAS,NFKB1,NFKB2,NGFR,PIK3C2B,PIK3R1,PIK3R5,PPM1L,PPP2CA,PPP2R1B,PPP2R5C,PPP2R5E,RAF1,RAP2A,RELA,S1PR3,SPHK1,TNFRSF1A,TNFRSF1B
Acute Myeloid Leukemia Signaling	2.81	0.297	1	AKT3,ARAF,BRAF,CEBPA,CSF3R,JUP,KRAS,LEF1,MAP2K3,MAP2K4,MAP2K5,MRAS,NFKB1,NFKB2,PIK3C2B,PIK3R1,PIK3R5,PML,RAF1,RAP2A,RELA,STAT3,STAT5A,STAT5B,TCF3,TCF7,TCF7L2
BMP signaling pathway	2.81	0.297	0	ACVR2A,BMP1,BMP6,BMPR2,CAMK4,CHRD,CREBBP,KRAS,MAGED1,MAP2K4,MAPK10,MAPK8,MAPK9,MRAS,NFKB1,NFKB2,PRKACB,PRKAG1,PRKAR1B,PRKAR2B,RAF1,RAP2A,RELA,SMAD4,SMAD7,SMAD9,ZNF423
DHCR24 Signaling Pathway	2.78	0.27	0.493	AKT3,APOD,APOL1,AR,BACE1,C3,C4A/C4B,ESR1,GSK3B,HMGCR,KRAS,LCAT,MDM2,MRAS,NFKB1,NFKB2,NLGN1,PIK3C2B,PIK3R1,PIK3R5,PLTP,PRKCA,PRKCB,PRKCE,PRKCG,PRKCH,PRKCI,PRKCQ,PRKD3,RAP2A,RBP4,REST,RXRA,SOX9,TF,THRB,TP53
Prostate Cancer Signaling	2.77	0.281	#NUM!	ABL1,AKT3,AR,BCL2,CDKN1B,CREB3L2,CREB5,CREBBP,E2F3,FOXO1,GSK3B,HDAC1,HDAC6,HDAC7,HDAC9,KRAS,LEF1,MDM2,MRAS,NFKB1,NFKB2,NFKBIA,NFKBIB,PIK3C2B,PIK3R1,PIK3R5,RAF1,RAP2A,RBL2,RELA,SIN3A,TP53
Glioblastoma Multiforme Signaling	2.73	0.257	1.265	AKT3,CDKN1B,CDKN2A,E2F3,FNBP1,FOXO1,FZD3,FZD5,FZD7,GSK3B,IGF1R,ITPR1,ITPR3,KRAS,LEF1,MDM2,MRAS,PDGFRB,PIK3C2B,PIK3R1,PIK3R5,PLCB1,PLCD1,PLCD3,PLCE1,PLCG2,PLCH1,PLCL2,RAF1,RAP2A,RHOA,RHOBTB1,RHOC,RHOG,RHOQ,RHOU,RND1,RND2,SHC3,SMO,TCF3,TP53,WNT10B,WNT7B
White Adipose Tissue Browning Pathway	2.72	0.268	-2.058	ADCY1,ADCY2,ADCY8,CACNA1D,CACNA2D1,CACNA2D3,CACNB2,CACNB4,CACNG3,CAMKK2,CREB3L2,CREB5,CREBBP,DIO2,FGFR2,FGFRL1,FNDC5,GUCY1A2,GUCY1B1,ITPR1,ITPR3,LDHA,LDHB,PLIN1,PPARA,PRKAA2,PRKACB,PRKAG1,PRKAR1B,PRKAR2B,PRKG2,RARG,RUNX1T1,RXRA,THRB,TRPV1,VGF
Amyotrophic Lateral Sclerosis Signaling	2.64	0.276	-1.46	AKT3,ALS2,BCL2,CACNA1D,CACNA2D1,CACNA2D3,CACNB2,CACNB4,CACNG3,CAPN2,CAPN3,CYCS,GRIA1,GRIA2,GRIA3,GRIA4,GRID2,GRIK1,GRIK2,GRIN2A,GRIN2B,HECW1,NEFL,NEFM,PAK1,PIK3C2B,PIK3R1,PIK3R5,PPP3CA,RNF19A,SLC1A2,TP53
PPAR Signaling	2.63	0.28	-1.461	CREBBP,EP300,FOS,IKBKB,IL1RAP,IL1RAPL2,IL1RL2,INSR,KRAS,MAP3K14,MAP4K4,MED1,MRAS,NCOA1,NCOR1,NFKB1,NFKB2,NFKBIA,NFKBIB,NGFR,PDGFRB,PPARA,RAF1,RAP2A,RELA,RXRA,STAT5A,STAT5B,TNFRSF1A,TNFRSF1B
CD40 Signaling	2.63	0.313	0.894	FOS,IKBKB,MAP2K3,MAP2K4,MAP2K5,MAP3K14,MAPK10,MAPK8,MAPK9,MAPKAPK2,NFKB1,NFKB2,NFKBIA,NFKBIB,PIK3C2B,PIK3R1,PIK3R5,PTGS1,RELA,STAT3,TRAF1
Melanocyte Development and Pigmentation Signaling	2.62	0.286	1	ADCY1,ADCY2,ADCY8,BCL2,CREB3L2,CREB5,CREBBP,EP300,GUCY1B1,KRAS,MITF,MRAS,PIK3C2B,PIK3R1,PIK3R5,PLCG2,PRKACB,PRKAG1,PRKAR1B,PRKAR2B,RAF1,RAP2A,RPS6KA1,RPS6KA2,RPS6KA5,RPS6KA6,RPS6KC1,SOX10
Transcriptional Regulatory Network in Embryonic Stem Cells	2.59	0.256	1.852	ACVR2A,AKT3,ALKBH5,BMPR2,CALB1,FGFR2,FGFRL1,FOXC1,FZD3,FZD5,FZD7,GSK3B,IGF1R,IGF2R,KAT6A,KLF4,KRAS,LIFR,MRAS,PAX6,PIK3C2B,PIK3R1,PIK3R5,RAP2A,REST,RFX4,SETDB1,SMAD4,SMAD9,SMO,STAT3,TBX3,TCF3,TGFB1,TGFB2,TGFBR2,TGFBR3,TP53,TYK2,WNT10B,WNT7B,ZFHX3
Androgen Signaling	2.58	0.254	-0.577	AR,CACNA1D,CACNA2D1,CACNA2D3,CACNB2,CACNB4,CACNG3,CALM1 (includes others),CDK7,CREBBP,EP300,GNA12,GNAI2,GNAQ,GNB1,GNB5,GNG2,GNG3,ITPR1,ITPR3,MNAT1,MRAS,NCOA1,NFKB1,NFKB2,POLR2F,POLR2K,PRKACB,PRKAG1,PRKAR1B,PRKAR2B,PRKCA,PRKCB,PRKCE,PRKCG,PRKCH,PRKCI,PRKCQ,PRKD3,RELA,TAF13,TAF4B,TAF9
Apelin Liver Signaling Pathway	2.57	0.407	0.302	APLN,APLNR,COL10A1,COL18A1,COL1A2,GSK3B,MAP2K4,MAPK10,MAPK8,MAPK9,PDGFRB
Superpathway of Inositol Phosphate Compounds	2.53	0.239	0.905	ACP1,ACP5,DOT1L,DUSP1,DUSP10,DUSP16,DUSP6,ENPP1,FIG4,INPP5D,INPPL1,IP6K3,ITPKB,MTMR6,MTMR9,NUDT11,NUDT14,PALD1,PAWR,PIK3C2B,PIK3R1,PIK3R5,PIP4K2A,PLCB1,PLCD1,PLCD3,PLCE1,PLCG2,PLCH1,PLPPR4,PPFIA1,PPFIA2,PPFIBP2,PPIP5K1,PPIP5K2,PPM1L,PPP1R12A,PPP1R14C,PPP1R7,PPP2CA,PPP2R1B,PPP2R5C,PPP2R5E,PPP3CA,PPP3CB,PPP3R1,PPP4R1,PTPN13,PTPRO,RNGTT,SSH2,SSH3,SYNJ1,SYNJ2,TNS3,UBLCP1
ATM Signaling	2.48	0.28	-0.218	ABL1,ATM,ATR,CBX3,CBX5,CCNB1,CREB3L2,CREB5,CREBBP,HP1BP3,MAP2K4,MAPK10,MAPK8,MAPK9,MDM2,MDM4,NFKBIA,PPM1D,PPM1L,PPP2CA,PPP2R1B,PPP2R5C,PPP2R5E,SMC1A,TLK1,TP53,TP73,TRRAP
Antioxidant Action of Vitamin C	2.47	0.272	-1.569	GPLD1,IKBKB,LCAT,MAP2K4,MAPK10,MAPK8,MAPK9,NAPEPLD,NFKB1,NFKB2,NFKBIA,NFKBIB,NXN,PLAAT1,PLAAT3,PLAAT4,PLCB1,PLCD1,PLCD3,PLCE1,PLCG2,PLCH1,PLCL2,PLD1,PLD2,PRDX6,RELA,SLC2A2,STAT5A,STAT5B,TXN
Breast Cancer Regulation by Stathmin1	2.47	0.21	0.091	ADCYAP1R1,ADGRA3,ADGRB3,ADGRL3,ADORA3,ADRA1A,ADRA1B,ADRA2B,ADRB1,ADRB2,APLNR,ARHGEF10,ARHGEF17,ARHGEF6,ARHGEF9,BMP6,C3AR1,CAMK1G,CAMK2A,CAMK2D,CAMK4,CCKBR,CDKN1B,CHRM1,CHRM3,CMKLR1,CNR1,CREB3L2,CREB5,CREBBP,CXCR6,E2F3,FPR3,FZD3,FZD5,FZD7,GABBR2,GALR1,GNAQ,GNB1,GNB5,GNG2,GNG3,GPR108,GPR12,GPR141,GPR155,GPR158,GPR161,GPR171,GPR19,GPR22,GPR37,GPR61,GPR62,GPR63,GPRC5A,GPRC5B,GRM1,GRM2,GRM5,GRM7,GRM8,…
ILK Signaling	2.45	0.244	3.395	AKT3,ARHGEF6,CREB3L2,CREB5,CREBBP,DOCK1,FLNB,FLNC,FN1,FNBP1,FOS,GSK3B,ITGB1,ITGB2,ITGB4,ITGB5,ITGB8,LEF1,MAP2K4,MAPK10,MAPK8,MAPK9,MUC1,MYH10,MYH9,NFKB1,NFKB2,PIK3C2B,PIK3R1,PIK3R5,PPM1L,PPP1R12A,PPP2CA,PPP2R1B,PPP2R5C,PPP2R5E,PXN,RELA,RHOA,RHOBTB1,RHOC,RHOG,RHOQ,RHOU,RND1,RND2,RPS6KA5,TNFRSF1A,VIM
RHOA Signaling	2.44	0.266	1.616	ACTR2,ANLN,ARPC1A,ARPC1B,ARPC5L,CDC42EP1,CDC42EP4,EZR,GNA12,IGF1R,KTN1,LIMK2,LPAR4,MSN,MYL12B,MYLK,MYLK3,NEDD4,NGEF,PFN2,PIP4K2A,PKN1,PLD1,PPP1R12A,PTK2B,RDX,RHOA,ROCK1,RTKN,SEPTIN10,SEPTIN6,SEPTIN8,WASF1
Gustation Pathway	2.41	0.243	-4.041	ADCY1,ADCY2,ADCY8,ASIC2,CACNA1D,CACNA2D1,CACNA2D3,CACNB2,CACNB4,CACNG3,CALHM1,CHRM3,ENTPD2,GABRA1,GABRA2,GABRA3,GABRA4,GABRA5,GABRB1,GABRB2,GABRB3,GABRD,GABRG2,GABRG3,GPR37,GUCY1B1,HTR1A,ITPR1,ITPR3,KCNN2,KCNN3,KCNQ3,LIPA,LRRC8A,LRRC8B,ORAI1,P2RX7,PDE3B,PKD2L1,PRKACB,PRKAG1,PRKAR1B,PRKAR2B,SCN2A,SCN2B,SCN3A,SCN3B,SCN8A,SCN9A
CCR3 Signaling in Eosinophils	2.4	0.261	-0.447	CALM1 (includes others),GNA12,GNAI2,GNAQ,GNB1,GNB5,GNG2,GNG3,ITPR1,ITPR3,KRAS,LIMK2,MRAS,MYLK,PAK1,PAK2,PAK3,PAK5,PIK3C2B,PIK3R1,PIK3R5,PLCB1,PPP1R12A,PRKCA,PRKCB,PRKCE,PRKCG,PRKCH,PRKCI,PRKCQ,PRKD3,RAF1,RAP2A,RHOA,ROCK1
TNFR2 Signaling	2.4	0.375	2.309	FOS,IKBKB,MAP2K4,MAP3K14,MAPK8,NFKB1,NFKB2,NFKBIA,NFKBIB,RELA,TNFRSF1B,TRAF1
Tumor Microenvironment Pathway	2.33	0.246	1.809	AKT3,ARAF,BCL2,BRAF,CD44,CFLAR,COL1A2,CSF1,CXCR4,FGF1,FGF12,FGF13,FGF14,FGF9,FN1,FOS,FOXO1,FOXO4,HLA-B,HLA-C,HLA-E,HLA-F,IL6R,KRAS,LGALS9,MAP3K14,MMP14,MMP16,MMP2,MRAS,NFKB1,NFKB2,PIK3C2B,PIK3R1,PIK3R5,RAF1,RAP2A,RELA,SLC2A2,STAT3,TGFB1,TGFB2,TNC,TNFRSF1A
PEDF Signaling	2.33	0.286	0.853	AKT3,BCL2,CFLAR,DOCK3,IKBKB,KRAS,MRAS,NFKB1,NFKB2,NFKBIA,NFKBIB,PIK3C2B,PIK3R1,PIK3R5,RAF1,RAP2A,RELA,RHOA,ROCK1,TCF12,TCF7,TCF7L2,TP53,WASF2
L-cysteine Degradation III	2.33	1	#NUM!	CISD1,GOT1,MPST
Hepatic Fibrosis / Hepatic Stellate Cell Activation	2.32	0.242	#NUM!	A2M,BCL2,COL10A1,COL12A1,COL18A1,COL19A1,COL1A2,COL21A1,COL24A1,COL26A1,COL27A1,COL4A5,COL4A6,COL5A2,COL6A2,COL8A2,CSF1,ECE1,FGF1,FGFR2,FLT4,FN1,IGF1R,IGFBP5,IL10RA,IL1RAP,IL1RAPL2,IL1RL2,IL6R,KLF6,LAMA1,MMP2,MYH10,MYH9,NFKB1,NFKB2,NGFR,PDGFRB,RELA,SMAD4,SMAD7,TGFB1,TGFB2,TGFBR2,TIMP2,TNFRSF1A,TNFRSF1B
Oxytocin in Brain Signaling Pathway	2.32	0.241	-1.313	ADCYAP1,AKT3,CACNA1D,CACNA2D1,CACNA2D3,CACNB2,CACNB4,CACNG3,CALM1 (includes others),CAMKK2,CREB3L2,CREB5,CREBBP,GNAI2,GNAQ,GNB1,GNB5,GNG2,GNG3,ITPR1,ITPR3,KRAS,LCAT,MAPK7,MEF2C,MRAS,NFKB1,NFKB2,NLRP1,PIK3C2B,PIK3R1,PIK3R5,PLAAT1,PLAAT3,PLAAT4,PRDX6,PRKCA,PRKCB,PRKCE,PRKCG,PRKCH,PRKCI,PRKCQ,PRKD3,PTGS1,RAF1,RAP2A,TRPV1
Necroptosis Signaling Pathway	2.31	0.252	0.16	CAMK2A,CAMK2D,CAPN2,CAPN3,CASP10,CFLAR,CHP1,CYLD,DNM1L,IKBKB,IRF9,MDM2,MLKL,NGFR,PPP3CA,PPP3CB,PPP3R1,RBL2,RIPK1,SLC25A13,SLC25A3,SLC25A4,STAT2,TAB2,TIMM10,TIMM17A,TIMM8A,TIMM8B,TIMM9,TNFRSF10B,TNFRSF1A,TNFRSF1B,TNIP1,TOMM40L,TOMM70,TP53,VDAC1,VDAC2,VDAC3
Ribonucleotide Reductase Signaling Pathway	2.29	0.247	2.469	ACTL6B,AKT3,ARID1A,ARID2,ATM,ATR,BCL2,BRAF,BRD7,CDKN2A,CREB3L2,CREB5,CREBBP,E2F3,EIF4E,ERBB2,ESR1,FOS,KRAS,MAP2K4,MAPK10,MAPK8,MAPK9,MMP2,NFKB1,NFKB2,PARP10,PARP12,PARP14,PARP4,PARP8,PARP9,PBRM1,PIK3C2B,PIK3R1,PIK3R5,SETD2,SKP1,SP1,STAT3,TP53,YBX1
Complement System	2.28	0.351	0.333	C1R,C1S,C3,C3AR1,C4A/C4B,CD55,CD59,CFI,CR1,ITGAX,ITGB2,MASP1,SERPING1
Leptin Signaling in Obesity	2.25	0.289	-0.378	ADCY1,ADCY2,ADCY8,AKT3,FOXO1,GUCY1B1,PDE3B,PIK3C2B,PIK3R1,PIK3R5,PLCB1,PLCD1,PLCD3,PLCE1,PLCG2,PLCH1,PLCL2,PRKACB,PRKAG1,PRKAR1B,PRKAR2B,STAT3
3-phosphoinositide Degradation	2.23	0.241	0.343	ACP1,ACP5,DOT1L,DUSP1,DUSP10,DUSP16,DUSP6,ENPP1,FIG4,INPP4A,INPP5D,INPPL1,MTMR14,MTMR3,MTMR6,MTMR9,NUDT11,NUDT14,PALD1,PAWR,PLPPR4,PPFIA1,PPFIA2,PPFIBP2,PPIP5K1,PPM1L,PPP1R12A,PPP1R14C,PPP1R7,PPP2CA,PPP2R1B,PPP2R5C,PPP2R5E,PPP3CA,PPP3CB,PPP3R1,PPP4R1,PTPN13,PTPRO,RNGTT,SSH2,SSH3,SYNJ1,SYNJ2,TNS3,UBLCP1
Mouse Embryonic Stem Cell Pluripotency	2.23	0.269	2.502	AKT3,BMPR2,CREBBP,DVL2,DVL3,FZD3,FZD5,FZD7,GSK3B,ID3,KRAS,LEF1,LIFR,MRAS,PIK3C2B,PIK3R1,PIK3R5,RAF1,RAP2A,SMAD4,SMAD9,SMO,STAT3,TCF3,TCF7,TCF7L2,TP53,TYK2
FGF Signaling	2.19	0.279	1.46	AKT3,CREB3L2,CREB5,CREBBP,CRKL,FGF1,FGF12,FGF13,FGF14,FGF9,FGFR2,FGFRL1,GAB1,ITPR1,MAP2K3,MAPK8,MAPKAPK2,PIK3C2B,PIK3R1,PIK3R5,PRKCA,RAF1,RPS6KA5,STAT3
ERBB4 Signaling	2.18	0.294	0	KRAS,MRAS,NRG3,NRG4,PIK3C2B,PIK3R1,PIK3R5,PLCG2,PRKCA,PRKCB,PRKCE,PRKCG,PRKCH,PRKCI,PRKCQ,PRKD3,PSEN1,RAF1,RAP2A,YAP1
Xenobiotic Metabolism Signaling	2.17	0.224	#NUM!	ABCC2,ABCC3,ALDH18A1,ALDH3A2,ALDH5A1,CAMK1G,CAMK2A,CAMK2D,CAMK4,CES1,CHST3,CREBBP,EP300,FMO4,GRIP1,GSTA4,HS6ST2,HS6ST3,KEAP1,KRAS,MAOB,MAP2K3,MAP2K4,MAP2K5,MAP3K11,MAP3K13,MAP3K14,MAP3K2,MAP3K3,MAP3K6,MAP3K9,MAPK7,MAPK8,MAPK9,MED1,MGST3,MRAS,NCOA1,NDST3,NFKB1,NFKB2,PIK3C2B,PIK3R1,PIK3R5,PPM1L,PPP2CA,PPP2R1B,PPP2R5C,PPP2R5E,PRKCA,PRKCB,PRKCE,PRKCG,PRKCH,PRKCI,PRKCQ,PRKD3,RAF1,RAP2A,RELA,RXRA,SMOX,…
4-1BB Signaling in T Lymphocytes	2.16	0.353	0.632	IKBKB,MAP2K4,MAP3K14,MAPK10,MAPK8,MAPK9,NFKB1,NFKB2,NFKBIA,NFKBIB,RELA,TRAF1
FLT3 Signaling in Hematopoietic Progenitor Cells	2.15	0.28	1.279	AKT3,CREB3L2,CREB5,CREBBP,EIF4E,GAB2,INPP5D,KRAS,MRAS,PIK3C2B,PIK3R1,PIK3R5,RAF1,RAP2A,RPS6KA1,RPS6KA2,RPS6KA5,RPS6KA6,STAT2,STAT3,STAT4,STAT5A,STAT5B
Small Cell Lung Cancer Signaling	2.14	0.271	1.387	ABL1,AKT3,BCL2,CDKN1B,CDKN2B,CYCS,E2F3,HDAC1,HDAC6,HDAC7,HDAC9,IKBKB,MAX,NFKB1,NFKB2,NFKBIA,NFKBIB,PIK3C2B,PIK3R1,PIK3R5,RBL2,RELA,RXRA,SIN3A,TP53,TRAF1
IL-17A Signaling in Fibroblasts	2.12	0.276	2.449	BCL2,COL10A1,COL18A1,COL1A2,FN1,FOS,GSK3B,IKBKB,IL17RA,MAP2K4,MAPK10,MAPK8,MAPK9,NFKB1,NFKB2,NFKBIA,NFKBIB,PRKCA,PRKCB,RELA,STAT3,TGFB1,THY1,TRAF3IP2
PDGF Signaling	2.12	0.276	2.041	ABL1,ACP1,CRKL,FOS,INPP5D,INPPL1,KRAS,MAP2K4,MAPK8,MRAS,PDGFRB,PIK3C2B,PIK3R1,PIK3R5,PLCG2,PRKCA,PRKCB,RAF1,RAP2A,SPHK1,STAT3,SYNJ1,SYNJ2,TYK2
Ephrin A Signaling	2.1	0.319	#NUM!	ADAM10,EFNA1,EPHA3,EPHA4,EPHA5,EPHA6,FYN,NGEF,NGFR,PAK1,PIK3C2B,PIK3R1,PIK3R5,RHOA,ROCK1
Gαi Signaling	2.09	0.25	0.186	ADCY1,ADCY2,ADCY8,ADORA3,ADRA2B,APLNR,CNR1,GABBR2,GNA12,GNAI2,GNAQ,GNB1,GNB5,GNG2,GNG3,GRM2,GRM7,GRM8,GUCY1B1,HTR1A,HTR1F,KRAS,MRAS,OPRM1,PRKACB,PRKAG1,PRKAR1B,PRKAR2B,RAF1,RAP2A,RGS4,RGS7,S1PR3,SHC3,STAT3
Insulin Receptor Signaling	2.09	0.25	0	AKT3,ASIC2,CRKL,EIF2B3,EIF4E,FOXO1,FOXO4,FYN,GAB1,GSK3B,INPP5D,INPPL1,INSR,KRAS,MAPK8,MRAS,PDE3B,PIK3C2B,PIK3R1,PIK3R5,PPP1R12A,PPP1R14C,PPP1R7,PRKACB,PRKAG1,PRKAR1B,PRKAR2B,PRKCI,RAF1,RAP2A,RHOQ,SGK1,SYNJ1,SYNJ2,TRIP10
Activation of IRF by Cytosolic Pattern Recognition Receptors	2.07	0.292	0.229	ADAR,CREBBP,IFIH1,IKBKB,IRF7,IRF9,MAP2K4,MAPK10,MAPK8,MAPK9,MAVS,NFKB1,NFKB2,NFKBIA,NFKBIB,PIN1,RELA,RIPK1,STAT2
ERB2-ERBB3 Signaling	2.07	0.292	1.414	CDKN1B,ERBB2,ERBB3,FOXO1,GSK3B,KRAS,MRAS,NRG3,NRG4,PIK3C2B,PIK3R1,PIK3R5,RAF1,RAP2A,SP1,STAT3,STAT5A,STAT5B,TYK2
D-myo-inositol (1,4,5,6)-Tetrakisphosphate Biosynthesis	2.06	0.239	-0.378	ACP1,ACP5,DOT1L,DUSP1,DUSP10,DUSP16,DUSP6,ENPP1,FIG4,INPP5D,INPPL1,MTMR6,MTMR9,NUDT11,NUDT14,PALD1,PAWR,PLPPR4,PPFIA1,PPFIA2,PPFIBP2,PPIP5K1,PPM1L,PPP1R12A,PPP1R14C,PPP1R7,PPP2CA,PPP2R1B,PPP2R5C,PPP2R5E,PPP3CA,PPP3CB,PPP3R1,PPP4R1,PTPN13,PTPRO,RNGTT,SSH2,SSH3,SYNJ1,SYNJ2,TNS3,UBLCP1
D-myo-inositol (3,4,5,6)-tetrakisphosphate Biosynthesis	2.06	0.239	-0.378	ACP1,ACP5,DOT1L,DUSP1,DUSP10,DUSP16,DUSP6,ENPP1,FIG4,INPP5D,INPPL1,MTMR6,MTMR9,NUDT11,NUDT14,PALD1,PAWR,PLPPR4,PPFIA1,PPFIA2,PPFIBP2,PPIP5K1,PPM1L,PPP1R12A,PPP1R14C,PPP1R7,PPP2CA,PPP2R1B,PPP2R5C,PPP2R5E,PPP3CA,PPP3CB,PPP3R1,PPP4R1,PTPN13,PTPRO,RNGTT,SSH2,SSH3,SYNJ1,SYNJ2,TNS3,UBLCP1
NAD Signaling Pathway	2.03	0.245	0.169	AKT3,BMP6,BST1,ERN1,ETFA,GJA1,GSK3B,H1-0,H2BC15,LDHA,LDHB,NADSYN1,NFKB1,NFKB2,NMNAT2,NT5E,PARP10,PARP12,PARP14,PARP4,PARP8,PARP9,PIK3C2B,PIK3R1,PIK3R5,POLR2F,POLR2K,PRKAA2,PRKAG1,RYR2,RYR3,SIRT5,SLC12A8,SLC7A5,TGFB1,TGFB2,TP53
eNOS Signaling	2.03	0.244	-0.898	ADCY1,ADCY2,ADCY8,AKT3,AQP1,CALM1 (includes others),CHRNB2,CNGA3,CNGB1,DNM2,ESR1,FLT4,GNAQ,GUCY1A2,GUCY1B1,HSPA14,HSPA2,ITPR1,ITPR3,LPAR4,PIK3C2B,PIK3R1,PIK3R5,PLCG2,PRKAA2,PRKACB,PRKAG1,PRKAR1B,PRKAR2B,PRKCA,PRKCB,PRKCE,PRKCG,PRKCH,PRKCI,PRKCQ,PRKD3,SLC7A1
nNOS Signaling in Skeletal Muscle Cells	2.01	0.312	#NUM!	CACNA1D,CACNA2D1,CACNA2D3,CACNB2,CACNB4,CACNG3,CALM1 (includes others),CAPN3,DAG1,DMD,ITPR1,ITPR3,RYR2,RYR3,SNTB1
Granzyme A Signaling	2	0.28	3.273	FN1,H1-0,NDUFA1,NDUFA11,NDUFA12,NDUFA2,NDUFA4,NDUFA5,NDUFA6,NDUFA8,NDUFAB1,NDUFB1,NDUFB2,NDUFB3,NDUFB5,NDUFB6,NDUFB8,NDUFS3,NDUFS4,NDUFS5,NME1
Th2 Pathway	1.99	0.248	4.352	ACVR2A,BHLHE41,BMPR2,CHD4,CXCR4,CXCR6,DLL1,HLA-B,HLA-DMA,HLA-DMB,HLA-DOA,HLA-DPA1,HLA-DPB1,HLA-DQA1,HLA-DRA,IL12RB2,ITGB2,NFATC2,NFKB1,NOTCH1,NOTCH2,NOTCH4,PIK3C2B,PIK3R1,PIK3R5,PRKCQ,PSEN1,STAT4,STAT5A,STAT5B,TGFB1,TGFBR2,TGFBR3,TYK2
Parkinson's Signaling	1.99	0.438	#NUM!	CYCS,GPR37,MAPK8,PARK7,PRKN,SNCA,UCHL1
Th1 and Th2 Activation Pathway	1.98	0.238	#NUM!	ACVR2A,BHLHE41,BMPR2,CHD4,CXCR4,CXCR6,DLL1,HLA-B,HLA-DMA,HLA-DMB,HLA-DOA,HLA-DPA1,HLA-DPB1,HLA-DQA1,HLA-DRA,IL10RA,IL12RB2,IL6R,IRF1,ITGB2,LGALS9,NFATC1,NFATC2,NFATC4,NFKB1,NOTCH1,NOTCH2,NOTCH4,PIK3C2B,PIK3R1,PIK3R5,PRKCQ,PSEN1,STAT3,STAT4,STAT5A,STAT5B,TGFB1,TGFBR2,TGFBR3,TYK2
Non-Small Cell Lung Cancer Signaling	1.98	0.266	0.258	ABL1,AKT3,CDKN2A,E2F3,ERBB2,HDAC1,HDAC6,HDAC7,HDAC9,ITPR1,ITPR3,KRAS,MRAS,PIK3C2B,PIK3R1,PIK3R5,PRKCA,RAF1,RAP2A,RASSF1,RBL2,RXRA,SIN3A,STK4,TP53
Hypoxia Signaling in the Cardiovascular System	1.93	0.276	1	ATM,CREB3L2,CREB5,CREBBP,EP300,LDHA,MDM2,NFKBIA,NFKBIB,SUMO1,TP53,UBE2D1,UBE2E2,UBE2E3,UBE2H,UBE2K,UBE2M,UBE2N,UBE2T,UBE2V2,UBE2W
IL-17A Signaling in Airway Cells	1.92	0.284	0.471	AKT3,GSK3B,IKBKB,IL17RA,MAP2K4,MAPK10,MAPK8,MAPK9,NFKB1,NFKB2,NFKBIA,NFKBIB,PIK3C2B,PIK3R1,PIK3R5,RELA,STAT3,TRAF3IP2,TYK2
IL-22 Signaling	1.92	0.375	-0.333	AKT3,MAP2K4,MAPK10,MAPK8,MAPK9,STAT3,STAT5A,STAT5B,TYK2
Chemokine Signaling	1.91	0.272	-0.426	CALM1 (includes others),CAMK1G,CAMK2A,CAMK2D,CAMK4,CXCR4,FOS,GNAI2,GNAQ,KRAS,LIMK2,MAPK8,MRAS,PLCB1,PLCG2,PPP1R12A,PRKCA,PRKCB,PTK2B,RAF1,RAP2A,RHOA
p38 MAPK Signaling	1.87	0.25	1.633	CREB3L2,CREB5,CREBBP,DUSP1,DUSP10,HSPB1,HSPB3,HSPB7,IL1RAP,IL1RAPL2,IL1RL2,IRAK1,IRAK4,MAP2K3,MAP2K4,MAPKAPK2,MAX,MEF2C,RPS6KA1,RPS6KA2,RPS6KA5,RPS6KA6,RPS6KC1,TAB2,TGFB1,TGFB2,TGFBR2,TNFRSF1A,TNFRSF1B,TP53
TGF-β Signaling	1.86	0.26	1.091	ACVR2A,BCL2,BMPR2,CREBBP,EP300,FOS,HDAC1,IRF7,KRAS,MAP2K3,MAP2K4,MAPK8,MAPK9,MRAS,PIAS4,RAF1,RAP2A,SMAD4,SMAD7,SMAD9,TGFB1,TGFB2,TGFBR2,TGIF1,ZNF423
Polyamine Regulation in Colon Cancer	1.84	0.288	-0.243	AKT3,ARAF,BCL2L11,BRAF,FOS,GSK3B,KRAS,MAP2K3,MAP2K4,MAP2K5,RAF1,RHOA,SMOX,SMS,TCF7L2,TP53,TRPC1
3-phosphoinositide Biosynthesis	1.83	0.228	0	ACP1,ACP5,DOT1L,DUSP1,DUSP10,DUSP16,DUSP6,ENPP1,FIG4,INPP5D,INPPL1,MTMR6,MTMR9,NUDT11,NUDT14,PALD1,PAWR,PIK3C2B,PIK3R1,PIK3R5,PIP4K2A,PLPPR4,PPFIA1,PPFIA2,PPFIBP2,PPIP5K1,PPM1L,PPP1R12A,PPP1R14C,PPP1R7,PPP2CA,PPP2R1B,PPP2R5C,PPP2R5E,PPP3CA,PPP3CB,PPP3R1,PPP4R1,PTPN13,PTPRO,RNGTT,SSH2,SSH3,SYNJ1,SYNJ2,TNS3,UBLCP1
Regulation of the Epithelial Mesenchymal Transition in Development Pathway	1.83	0.264	2.982	BCL9,DVL2,DVL3,FZD3,FZD5,FZD7,GLI2,GSK3B,LEF1,MAML1,NFKB1,NFKB2,NOTCH1,PSEN1,RBPJ,RELA,S100A4,SMO,TCF3,TCF7,TCF7L2,WNT10B,WNT7B
Role of Chondrocytes in Rheumatoid Arthritis Signaling Pathway	1.8	0.241	1.372	CAMKK2,CAPN2,CEBPA,CFLAR,CHP1,CXCR4,FN1,FOS,IL17RA,IL1RAP,IL1RAPL2,IL1RL2,IL6R,IRAK1,IRAK4,ITGB1,MAP2K4,MAPK9,MLKL,MMP14,MMP16,MMP2,NFKB1,NFKB2,NGFR,PPP3CA,PPP3CB,PPP3R1,PRKAA2,PRKAG1,RIPK1,STAT3,TNFRSF1A,TNFRSF1B
Calcium Transport I	1.8	0.5	-1.342	ANXA5,ATP2B1,ATP2B3,ATP2C1,ATP2C2
Th1 Pathway	1.77	0.246	4.382	DLL1,HLA-B,HLA-DMA,HLA-DMB,HLA-DOA,HLA-DPA1,HLA-DPB1,HLA-DQA1,HLA-DRA,IL10RA,IL12RB2,IL6R,IRF1,ITGB2,LGALS9,NFATC1,NFATC2,NFATC4,NFKB1,NOTCH1,NOTCH2,NOTCH4,PIK3C2B,PIK3R1,PIK3R5,PRKCQ,PSEN1,STAT3,STAT4,TYK2
GADD45 Signaling	1.77	0.283	-0.243	ACVR2A,ATM,ATR,CCNB1,MAP2K3,MAP2K4,MAPK10,MAPK8,MAPK9,NFKB1,NFKB2,RELA,SMAD4,TGFB1,TGFB2,TGFBR2,TP53
PCP (Planar Cell Polarity) Pathway	1.77	0.283	0.243	DVL2,DVL3,EFNB1,FZD3,FZD5,FZD7,MAP2K4,MAPK10,MAPK8,MAPK9,PFN2,PRICKLE1,RHOA,ROCK1,SMO,WNT10B,WNT7B
Notch Signaling	1.74	0.316	1.134	CNTN1,DLL1,HEY1,MAML1,MAML2,MAML3,MFNG,NOTCH1,NOTCH2,NOTCH4,PSEN1,RBPJ
Telomerase Signaling	1.73	0.25	1.147	ABL1,AKT3,ELF1,ELF2,ELF4,ELK3,HDAC1,HDAC6,HDAC7,HDAC9,KRAS,MRAS,PIK3C2B,PIK3R1,PIK3R5,PPM1L,PPP2CA,PPP2R1B,PPP2R5C,PPP2R5E,RAF1,RAP2A,SP1,TEP1,TERF2IP,TINF2,TP53
mTOR Signaling	1.73	0.224	1.761	AKT3,EIF3F,EIF3G,EIF3M,EIF4A2,EIF4E,EIF4EBP2,FNBP1,GPLD1,INSR,KRAS,MRAS,NAPEPLD,PIK3C2B,PIK3R1,PIK3R5,PLD1,PLD2,PPM1L,PPP2CA,PPP2R1B,PPP2R5C,PPP2R5E,PRKAA2,PRKAG1,PRKCA,PRKCB,PRKCE,PRKCG,PRKCH,PRKCI,PRKCQ,PRKD3,PRR5L,RAP2A,RHOA,RHOBTB1,RHOC,RHOG,RHOQ,RHOU,RND1,RND2,RPS6KA1,RPS6KA2,RPS6KA5,RPS6KA6,RPS6KC1
Cell Cycle Control of Chromosomal Replication	1.73	0.286	-0.5	CDC6,CDK14,CDK18,CDK19,CDK20,CDK5,CDK7,CDK8,MCM3,MCM4,MCM5,MCM7,ORC4,ORC5,POLA2,POLD1
Fc Epsilon RI Signaling	1.72	0.246	-0.186	AKT3,FYN,GAB1,INPP5D,INPPL1,KRAS,MAP2K3,MAP2K4,MAPK10,MAPK8,MAPK9,MRAS,PIK3C2B,PIK3R1,PIK3R5,PLCG2,PRKCA,PRKCB,PRKCE,PRKCG,PRKCH,PRKCI,PRKCQ,PRKD3,RAF1,RAP2A,SYK,SYNJ1,SYNJ2
Inhibition of Angiogenesis by TSP1	1.72	0.324	-0.333	AKT3,FYN,GUCY1A2,GUCY1B1,MAP2K4,MAPK10,MAPK8,MAPK9,TGFB1,TGFBR2,TP53
Regulation of Cellular Mechanics by Calpain Protease	1.66	0.256	1	CAPN2,CAPN3,CAST,CDKN1B,CNGA3,CNGB1,EZR,ITGA10,ITGA2,ITGA6,ITGA9,ITGAL,ITGAX,ITGB1,ITGB2,ITGB4,ITGB5,ITGB8,KRAS,MRAS,PXN,RAP2A,TLN1
Role of IL-17A in Arthritis	1.65	0.281	#NUM!	IL17RA,MAP2K3,MAP2K4,MAPK10,MAPK8,MAPK9,MAPKAPK2,NFKB1,NFKB2,NFKBIA,NFKBIB,PIK3C2B,PIK3R1,PIK3R5,RELA,RPS6KA1
Multiple Sclerosis Signaling Pathway	1.63	0.221	4.429	BRAF,C3,CAPN2,CAPN3,DUSP1,DUSP6,EDA,GRIN2A,GRIN2B,HLA-B,HLA-C,HLA-DMA,HLA-DMB,HLA-DOA,HLA-DPA1,HLA-DPB1,HLA-DQA1,HLA-DRA,HLA-E,HLA-F,IL15,IL17RA,IL7R,IRF1,JARID2,MASP1,MGAT1,MOG,NFATC2,NFKB1,NFKB2,NLRP1,P2RX7,PARP10,PARP12,PARP14,PARP4,PARP8,PARP9,RNF213,SLC8A1,SLC8A2,SLC8A3,SLC8B1,TGFB1,TGFB2,TLR5,TLR6,TNFRSF1A
Role of Pattern Recognition Receptors in Recognition of Bacteria and Viruses	1.6	0.231	1.732	C3,C3AR1,CLEC7A,EDA,EIF2S1,IFIH1,IL15,IRF7,MAP2K4,MAPK10,MAPK8,MAPK9,MAVS,NFKB1,NFKB2,NOD1,OAS2,OAS3,PIK3C2B,PIK3R1,PIK3R5,PLCG2,PRKCA,PRKCB,PRKCE,PRKCG,PRKCH,PRKCI,PRKCQ,PRKD3,RELA,SYK,TGFB1,TGFB2,TLR5,TLR6
Ephrin B Signaling	1.59	0.264	0.775	ACP1,CXCR4,EFNB1,EFNB2,EFNB3,GNA12,GNAI2,GNAQ,GNB1,GNB5,GNG2,GNG3,KALRN,MRAS,PAK1,PXN,RGS3,RHOA,ROCK1
Role of PKR in Interferon Induction and Antiviral Response	1.59	0.235	2.268	COLEC12,CYCS,EIF2S1,FOS,HSPA14,HSPA2,IFIH1,IKBKB,IRF1,IRF9,MAP2K3,MAP2K4,MAPK10,MAPK8,MAPK9,MAVS,MSR1,NFKB1,NFKB2,NFKBIA,NFKBIB,NLRP1,PDGFRB,RELA,SCARA3,SP1,STAT2,STAT3,TAB2,TNFRSF1A,TP53,TYK2
JAK/STAT Signaling	1.57	0.256	1.091	AKT3,CCKBR,FOS,GNAQ,KRAS,MRAS,NFKB1,NFKB2,PIAS4,PIK3C2B,PIK3R1,PIK3R5,RAF1,RAP2A,RELA,STAT2,STAT3,STAT4,STAT5A,STAT5B,TYK2
Fatty Acid Activation	1.55	0.4	0	ACSL1,ACSL3,ACSL4,ACSL6,SLC27A1,SLC27A6
Spermine Biosynthesis	1.55	1	#NUM!	AMD1,SMS
IL-12 Signaling and Production in Macrophages	1.55	0.217	1.26	AKT3,APOD,APOL1,C3,CALM1 (includes others),CAMKK2,CEBPA,COL10A1,COL18A1,COL1A2,DDR2,EP300,FCGR2B,FOS,IFIH1,IKBKB,IL10RA,IL12RB2,IRF1,IRF5,MAP2K3,MAPK8,NCOA1,NFATC1,NFATC2,NFATC4,NFKB1,NFKB2,PIK3C2B,PIK3R1,PIK3R5,PRKAA2,PRKAG1,PRKCA,PRKCB,PRKCE,PRKCG,PRKCH,PRKCI,PRKCQ,PRKD3,RBP4,RELA,RXRA,STAT3,STAT4,TGFB1,TGFB2,TNFRSF11A,TNIP2,TYK2
TCA Cycle II (Eukaryotic)	1.55	0.348	-2.828	DLD,FH,IDH3A,MDH1,MDH2,OGDHL,SDHD,SUCLA2
Apelin Cardiac Fibroblast Signaling Pathway	1.55	0.348	-1.414	AKT3,APLN,APLNR,PRKAA2,PRKAG1,SPHK1,TGFB1,TGFB2
Hereditary Breast Cancer Signaling	1.55	0.232	#NUM!	ACTL6B,AKT3,ARID1A,ARID2,ATM,ATR,BRD7,CCNB1,CREBBP,DDB2,EP300,FANCB,FANCE,HDAC1,HDAC6,HDAC7,HDAC9,KRAS,MRAS,MSH2,MSH6,PBRM1,PIK3C2B,PIK3R1,PIK3R5,PMS2,POLR2F,POLR2K,RAP2A,RFC1,TP53,TUBG1,XPC
Mitochondrial L-carnitine Shuttle Pathway	1.54	0.368	-0.378	ACSL1,ACSL3,ACSL4,ACSL6,CPT1C,SLC27A1,SLC27A6
Coronavirus Pathogenesis Pathway	1.54	0.221	-1.372	ABL1,AR,ATP6V1A,BCL2,BCL2L11,E2F3,EEF1A1,EIF4E,EP300,FOS,HDAC1,HDAC6,HDAC7,HDAC9,IKBKB,IL17RA,IRF7,IRF9,MAP2K4,MAPK10,MAPK8,MAPK9,MAVS,NFKB1,NFKB2,NFKBIA,NFKBIB,NPC1,NUP98,OAS2,OAS3,PTGES2,RBL2,RELA,RIPK1,SIN3A,SMAD4,STAT2,STAT3,TGFB1,TGFBR2,TOMM70,TP53,TYK2,ZC3HAV1
Glioma Invasiveness Signaling	1.53	0.26	1.698	CD44,FNBP1,KRAS,MMP2,MRAS,PIK3C2B,PIK3R1,PIK3R5,RAP2A,RHOA,RHOBTB1,RHOC,RHOG,RHOQ,RHOU,RND1,RND2,TIMP2,TIMP3
p53 Signaling	1.5	0.245	1.091	AKT3,ATM,ATR,BCL2,CDKN2A,EP300,GSK3B,HDAC1,HDAC9,HIPK2,MAPK8,MDM2,MDM4,MED1,PIDD1,PIK3C2B,PIK3R1,PIK3R5,PML,STAG1,TNFRSF10B,TP53,TP53INP1,TP73
DNA Methylation and Transcriptional Repression Signaling	1.5	0.245	0.943	CDK14,CDK18,CDK19,CDK20,CDK5,CDK7,CDK8,CHD4,DNMT3A,E2F3,GATAD2A,HDAC1,MTA2,RBL2,RELA,SIN3A,SP1,TCF12,TCF19,TCF3,TCF7,TEAD1,TET2,TP53
Lymphotoxin β Receptor Signaling	1.47	0.273	0.905	AKT3,CREBBP,CYCS,EP300,IKBKB,LTBR,MAP3K14,NFKB1,NFKB2,NFKBIA,PIK3C2B,PIK3R1,PIK3R5,RELA,TRAF1
Renal Cell Carcinoma Signaling	1.47	0.253	0	AKT3,CREBBP,CUL2,ELOC,EP300,FH,FOS,GAB1,KRAS,MRAS,PAK1,PAK2,PAK3,PAK5,PIK3C2B,PIK3R1,PIK3R5,RAF1,RAP2A,TGFB1
Role of JAK family kinases in IL-6-type Cytokine Signaling	1.47	0.253	2.236	ADAM10,FOS,IL11RA,IL6R,IRF1,LIFR,MAP2K4,MAPK10,MAPK8,MAPK9,MCL1,OSMR,SERPINA5,STAT3,STAT5A,STAT5B,TGFB1,TGFB2,TYK2,VIP
Role of RIG1-like Receptors in Antiviral Innate Immunity	1.45	0.283	3	CASP10,CREBBP,EP300,IFIH1,IKBKB,IRF7,MAVS,NFKB1,NFKB2,NFKBIA,NFKBIB,RELA,RIPK1
tRNA Splicing	1.45	0.283	-1.508	ENPP1,ENPP6,GDPD1,MPPED2,NAPEPLD,PDE10A,PDE1A,PDE1B,PDE1C,PDE3B,PDE4D,PDE8A,PDE8B
DNA damage-induced 14-3-3σ Signaling	1.45	0.283	1.387	AKT3,ATM,ATR,BCL2,CASP10,CASP2,CASQ1,CCNB1,CDKN1B,COP1,MDM2,TP53,TP73
TWEAK Signaling	1.45	0.297	0.905	BAG4,CYCS,IKBKB,MAP3K14,NFKB1,NFKB2,NFKBIA,NFKBIB,RELA,RIPK1,TRAF1
Acetate Conversion to Acetyl-CoA	1.44	0.6	#NUM!	ACSL1,ACSS2,DIP2A
Amyloid Processing	1.43	0.275	-0.816	AKT3,BACE1,BACE2,CAPN2,CAPN3,CDK5,GSK3B,MARK1,PRKACB,PRKAG1,PRKAR1B,PRKAR2B,PRKCE,PSEN1
Dopamine Receptor Signaling	1.41	0.25	-1.134	ADCY1,ADCY2,ADCY8,CALY,GUCY1B1,MAOB,PPM1L,PPP1R12A,PPP1R14C,PPP1R7,PPP2CA,PPP2R1B,PPP2R5C,PPP2R5E,PRKACB,PRKAG1,PRKAR1B,PRKAR2B,QDPR,SMOX
BAG2 Signaling Pathway	1.41	0.247	0	ANXA2,HSPA14,HSPA2,MAPKAPK2,MDM2,NFKB1,NFKB2,PRKN,PSMA1,PSMA5,PSMB8,PSMB9,PSMC6,PSMD1,PSMD12,PSMD14,PSMD4,RELA,SP1,TP53,UBE2D1
IGF-1 Signaling	1.4	0.238	-0.471	AKT3,FOS,FOXO1,IGF1R,IGFBP5,KRAS,MAPK8,MRAS,NEDD4,PIK3C2B,PIK3R1,PIK3R5,PRKACB,PRKAG1,PRKAR1B,PRKAR2B,PRKCI,PXN,RAF1,RAP2A,STAT3,YWHAB,YWHAG,YWHAH,YWHAZ
Role of IL-17F in Allergic Inflammatory Airway Diseases	1.38	0.277	2.714	CREB3L2,CREB5,CREBBP,IL17RA,NFKB1,NFKB2,RAF1,RELA,RPS6KA1,RPS6KA2,RPS6KA5,RPS6KA6,TRAF3IP2
iNOS Signaling	1.38	0.277	3.317	CALM1 (includes others),CREBBP,FOS,IKBKB,IRAK1,IRAK4,IRF1,NFKB1,NFKB2,NFKBIA,NFKBIB,RELA,TYK2
Ferroptosis Signaling Pathway	1.37	0.229	0.557	ABCA1,ACSL4,ARAF,ARF5,BRAF,EMP1,G3BP1,GSS,H2BC15,HMGCR,HSPB1,KEAP1,KRAS,LINC00472,MRAS,NFS1,NOX4,PRKAA2,PRKAG1,RAF1,RAP2A,RBL2,SP1,STAT3,STEAP3,TF,TP53,VDAC2,WWTR1,YAP1
GDNF Family Ligand-Receptor Interactions	1.37	0.25	-0.243	DOK1,DOK6,FOS,GAB1,GFRA2,ITPR1,ITPR3,KRAS,MAP2K4,MAPK10,MAPK8,MAPK9,MRAS,PIK3C2B,PIK3R1,PIK3R5,PLCG2,RAF1,RAP2A
Iron homeostasis signaling pathway	1.34	0.226	#NUM!	ATP6AP2,ATP6V1A,ATP6V1B2,ATP6V1C1,ATP6V1D,ATP6V1E1,ATP6V1F,ATP6V1G1,ATP6V1G2,ATP6V1H,BMP1,BMP6,BMPR2,CP,CYBRD1,HFE,HIF3A,IL6R,LYRM4,NFS1,PDGFRB,SKP1,SLC48A1,SMAD4,STAT3,STAT5A,STAT5B,STEAP3,TCIRG1,TF,TYK2
Gluconeogenesis I	1.34	0.32	-2.828	ENO2,MDH1,MDH2,ME1,ME2,ME3,PGAM1,PGK1
Xenobiotic Metabolism PXR Signaling Pathway	1.32	0.215	0	ABCC2,ABCC3,ALDH18A1,ALDH3A2,ALDH5A1,CAMK2A,CAMK2D,CDK5,CES1,CHST3,CREBBP,EP300,GRIP1,GSTA4,HS6ST2,HS6ST3,MAOB,MED1,MGST3,NCOA1,NCOR1,NDST3,PPP1R12A,PPP1R14C,PPP1R7,PRKACB,PRKAG1,PRKAR1B,PRKAR2B,PRKCA,PRKCB,PRKCE,PRKCG,PRKCH,PRKCI,PRKCQ,PRKD3,RXRA,SMOX,SULT1C4,SULT4A1,UGT8
Basal Cell Carcinoma Signaling	1.32	0.25	1.387	BMP1,BMP6,DVL2,DVL3,FZD3,FZD5,FZD7,GLI2,GSK3B,HHIP,LEF1,SMO,TCF3,TCF7,TCF7L2,TP53,WNT10B,WNT7B
Apelin Muscle Signaling Pathway	1.32	0.271	0	AKT3,APLN,APLNR,GNA12,GNAI2,GNAQ,GNB1,GNB5,GNG2,GNG3,MRAS,PRKAA2,PRKAG1
TREM1 Signaling	1.31	0.247	3.441	AKT3,CD83,CIITA,FCGR2B,IRAK1,ITGAX,ITGB1,LAT2,NFKB1,NFKB2,NLRC5,NOD1,PLCG2,RELA,STAT3,STAT5A,STAT5B,TLR5,TLR6
Estrogen-Dependent Breast Cancer Signaling	1.31	0.244	1.886	AKT3,CREB3L2,CREB5,CREBBP,DHRS11,ESR1,FOS,IGF1R,KRAS,MRAS,NFKB1,NFKB2,PIK3C2B,PIK3R1,PIK3R5,RAP2A,RELA,SP1,STAT5A,STAT5B

## Sheet: PHG M (AD vs. CT, MSBB)
© 2000-2023 QIAGEN. All rights reserved.
Ingenuity Canonical Pathways	-log(p-value)	Ratio	z-score	Molecules
Neutrophil Extracellular Trap Signaling Pathway	15.6	0.298	-1.375	ABHD3,AKT3,ATP5F1A,ATP5F1B,ATP5MC1,ATP5PB,C1QA,C1QB,C1QC,CASP1,CASP10,CASP4,CASP6,CASQ1,CCR5,CHP1,CLEC7A,COL12A1,COL19A1,COL1A2,COL23A1,COL24A1,COL26A1,COL27A1,COL28A1,COL5A2,COL6A2,COL8A1,COL8A2,CYBB,CYC1,DOCK1,FGR,FYN,GSDMD,ITGA2,ITGAL,ITGAM,ITGB1,ITGB2,ITPR2,KCNN3,LAIR1,LTF,LYN,MAP2K4,MAPK10,MAPK11,MAPK8,MAPK9,MCL1,MLKL,MMP2,MPO,NCF2,NDUFA11,NDUFA12,NDUFA5,NDUFA8,NDUFAB1,NDUFB10,NDUFB11,NDUFB5…
Signaling by Rho Family GTPases	14	0.326	1.75	ARFIP2,ARHGEF3,ARHGEF6,ARHGEF9,ARPC5L,CDC42EP4,CDH10,CDH12,CDH20,CDH23,CDH8,CLIP1,CYBB,CYFIP1,ELK1,EZR,GFAP,GNA12,GNA13,GNB4,GNB5,GNG12,GNG3,IQGAP1,ITGA2,ITGA5,ITGA6,ITGA9,ITGAL,ITGAM,ITGAV,ITGAX,ITGB1,ITGB2,ITGB3,ITGB4,ITGB5,ITGB8,LIMK1,LIMK2,MAP2K4,MAP3K20,MAP3K9,MAPK10,MAPK8,MAPK9,MRAS,MSN,MYL12A,MYL6B,MYL9,MYLK,NCF2,NEDD4,NFKB1,NFKB2,PAK1,PAK2,PAK3,PARD3,PARD6A,PIK3C2A,PIK3C2G,PIK3CG,PIK3R1,P…
Sertoli Cell Germ Cell Junction Signaling Pathway (Enhanced)	13.5	0.335	-0.788	A2M,AKT3,ARPC5L,CD2AP,CLDN11,CLDN15,CLDN18,CTNNA1,CTNNB1,EPS8,GJA1,GSK3A,GSK3B,GUCY1B1,HRAS,ICAM1,IL1R1,IL1RAPL2,IL1RL2,IQGAP1,ITGA2,ITGA6,ITGB1,JAM2,LAMA1,LAMA2,LAMA4,LAMB1,LAMB2,LAMC1,MAP2K4,MAP3K1,MAP3K13,MAP3K2,MAP3K5,MAP3K8,MAP3K9,MAPK10,MAPK11,MAPK8,MAPK9,MMP2,MRAS,NFKB1,NFKB2,NGFR,NOS2,OCLN,PIK3C2A,PIK3C2G,PIK3CG,PIK3R1,PIK3R5,PPM1J,PPM1L,PPP2CA,PPP2R1B,PPP2R2D,PPP2R5A,PPP2R5B,PPP2R5D,PRKA…
Neuroinflammation Signaling Pathway	13.1	0.303	5.288	AKT3,APP,B2M,BACE2,BCL2,CASP1,CD200,CD40,CD86,CFLAR,CHP1,CREB1,CREB3L2,CSF1R,CTNNB1,CXCL12,CYBB,FAS,FZD1,GABBR2,GABRA1,GABRA3,GABRA6,GABRB2,GABRD,GABRG3,GAD1,GRIN2A,GRINA,GSK3B,HLA-B,HLA-DMA,HLA-DMB,HLA-DOA,HLA-DPA1,HLA-DPB1,HLA-DRA,HLA-DRB1,HMOX1,ICAM1,IFNGR1,IKBKB,IKBKE,IL18,IL1R1,IL6R,IRAK2,IRAK4,KCNJ5,MAP2K4,MAPK10,MAPK11,MAPK8,MAPK9,MR1,MYD88,NCF2,NFATC1,NFATC2,NFATC4,NFE2L2,NFKB1,NFKB2,NOS2…
Cardiac Hypertrophy Signaling (Enhanced)	12.9	0.26	3.975	ADCY1,ADRA1A,ADRB2,AKT3,ATP2A3,CACNA2D2,CACNA2D3,CACNG3,CALM1 (includes others),CAMK2A,CHP1,CSF2RB,CTNNB1,CYBB,EIF4E,ELK1,ENPP1,FGF1,FGF12,FGF14,FGF2,FGF5,FGF9,FGFR1,FGFR2,FGFRL1,FZD1,FZD5,FZD7,GNA12,GNA13,GNB4,GNB5,GNG12,GNG3,GSK3A,GSK3B,GUCY1B1,HDAC1,HDAC4,HRAS,HSPB1,HSPB3,HSPB7,IFNLR1,IKBKB,IKBKE,IL10RA,IL12RB2,IL13RA1,IL17RD,IL18,IL1R1,IL1RL2,IL21R,IL6R,IL6ST,INPP5F,ITGA2,ITGA5,ITGA6,ITGA9,IT…
Role of Osteoclasts in Rheumatoid Arthritis Signaling Pathway	12.7	0.302	1.646	ADAM10,ADAM11,ADAM12,ADAM22,ADAM28,ADAM32,ADAM33,AKT3,BCL2,BLNK,BTK,CALM1 (includes others),CAMK4,CCND1,CHP1,COL12A1,COL19A1,COL1A2,COL23A1,COL24A1,COL26A1,COL27A1,COL28A1,COL5A2,COL6A2,COL8A1,COL8A2,CREB1,CREB3L2,CSF1,CSF1R,CTNNA1,CTNNB1,ELK1,FCGR2A,FCGR2B,FCGR2C,FOXO1,GSK3B,GSN,HRAS,IKBKB,IKBKE,IL18,IL1R1,IL1RAPL2,IL1RL2,ITGA5,ITGB3,LCP2,MAP2K4,MAP3K5,MAPK10,MAPK11,MAPK8,MAPK9,MITF,MMP14,MMP2,M…
RAC Signaling	12.6	0.394	1.581	ABI2,ARFIP2,ARPC5L,CD44,CYBB,CYFIP1,CYFIP2,ELK1,ELK4,HRAS,IQGAP1,IQGAP2,ITGA2,ITGA5,ITGA6,ITGA9,ITGAL,ITGAM,ITGAV,ITGAX,ITGB1,ITGB2,ITGB3,ITGB4,ITGB5,ITGB8,LIMK1,LIMK2,MAP2K4,MAP3K1,MAPK8,MRAS,NCF2,NFKB1,NFKB2,PAK1,PAK2,PAK3,PARD3,PARD6A,PIK3C2A,PIK3C2G,PIK3CG,PIK3R1,PIK3R5,PIKFYVE,PIP4K2A,PLD1,PTK2B,RAC3,REL,RELA,RHOA,WASF1
Mitochondrial Dysfunction	12.3	0.29	2.8	ACADL,ACO2,APP,ATP1A2,ATP5F1A,ATP5F1B,ATP5MC1,ATP5MC3,ATP5ME,ATP5PB,ATP5PD,BACE2,BCL2,BECN1,CACNA2D2,CACNA2D3,CACNG3,CALM1 (includes others),CAMK2A,CAPN2,CHP1,COX4I1,COX5B,COX6A1,COX6B1,COX6C,COX7A1,COX7B,COX7C,CREB1,CREB3L2,CYC1,CYCS,DNM1L,FBXW7,GPX8,HAP1,ITPR2,MAOB,MAP2K4,MAP3K5,MAPK10,MAPK8,MAPK9,MDM2,MFN2,MGST1,MGST3,NDUFA1,NDUFA11,NDUFA12,NDUFA5,NDUFA8,NDUFAB1,NDUFB10,NDUFB11,NDUFB5,NDUFB7,N…
Molecular Mechanisms of Cancer	12.2	0.269	#NUM!	ADCY1,AKT3,ARHGEF3,ARHGEF6,ARHGEF9,ATM,BCL2,BCL2L11,BMP7,BMPR1A,BMPR1B,BRCA1,CAMK2A,CASP10,CASP6,CCND1,CDK14,CDK19,CDK2,CDK20,CDK5,CDKN2B,CDKN2D,CFLAR,CHEK2,CRK,CTNNA1,CTNNB1,CYCS,ELK1,FAS,FOXO1,FYN,FZD1,FZD5,FZD7,GAB1,GNA12,GNA13,GNB4,GNB5,GNG12,GNG3,GSK3A,GSK3B,GUCY1B1,HDAC1,HDAC4,HIPK2,HRAS,ITGA2,ITGA5,ITGA6,ITGA9,ITGAL,ITGAM,ITGAV,ITGAX,ITGB1,ITGB2,ITGB3,ITGB4,ITGB5,ITGB8,LEF1,MAP2K4,MAP3K5,M…
Axonal Guidance Signaling	11.6	0.257	#NUM!	ABLIM1,ADAM10,ADAM11,ADAM12,ADAM22,ADAM28,ADAM32,ADAM33,ADAMTS1,ADAMTS15,ADAMTS2,AFG3L2,AKT3,ARHGEF6,ARPC5L,BMP7,CDK5,CHP1,CRK,CXCL12,CXCR4,DCC,DOCK1,EFNA5,EFNB1,EFNB2,EIF4E,EPHA3,EPHA4,EPHA5,EPHA8,ERBB2,FYN,FZD1,FZD5,FZD7,GLI2,GNA12,GNA13,GNB4,GNB5,GNG12,GNG3,GSK3B,HRAS,ITGA2,ITGA5,ITGA6,ITGA9,ITGAL,ITGAM,ITGAV,ITGAX,ITGB1,ITGB2,ITGB3,ITGB4,ITGB5,ITGB8,KALRN,LIMK1,LIMK2,LNPEP,MET,MMP14,MMP2,MRAS…
HGF Signaling	11.6	0.386	1.333	AKT3,CCND1,CDK2,DOCK1,ELF1,ELF2,ELF4,ELK1,ELK3,GAB1,HRAS,ITGA2,ITGA5,ITGA6,ITGA9,ITGAL,ITGAM,ITGAV,ITGAX,ITGB1,ITGB2,ITGB3,ITGB4,ITGB5,ITGB8,MAP2K4,MAP3K1,MAP3K13,MAP3K2,MAP3K5,MAP3K8,MAP3K9,MAPK10,MAPK8,MAPK9,MET,MRAS,PAK1,PIK3C2A,PIK3C2G,PIK3CG,PIK3R1,PIK3R5,PLCG2,PRKCA,PRKCB,PRKCE,PRKCH,PRKD3,SOS2,STAT3
PI3K/AKT Signaling	11.5	0.335	3.042	AKT3,BCL2,CCND1,CDC37,CSF2RB,CTNNB1,EIF4E,FOXO1,GAB1,GSK3A,GSK3B,HRAS,IFNLR1,IKBKB,IKBKE,IL10RA,IL12RB2,IL13RA1,IL17RD,IL1R1,IL1RL2,IL21R,IL6R,IL6ST,INPP5D,INPP5F,INPP5J,ITGA2,ITGA5,ITGA6,ITGA9,ITGAL,ITGAM,ITGAV,ITGAX,ITGB1,ITGB2,ITGB3,ITGB4,ITGB5,ITGB8,LIMS1,MAP3K5,MAP3K8,MCL1,MDM2,MRAS,NFKB1,NFKB2,PIK3CG,PIK3R1,PPM1J,PPM1L,PPP2CA,PPP2R1B,PPP2R2D,PPP2R5A,PPP2R5B,PPP2R5D,PTPA,REL,RELA,SOS2,SYNJ1,…
Production of Nitric Oxide and Reactive Oxygen Species in Macrophages	11.1	0.335	3.207	AKT3,APOC1,CAT,CLU,CYBA,CYBB,IFNGR1,IKBKB,IKBKE,IRF1,IRF8,LYZ,MAP2K4,MAP3K1,MAP3K13,MAP3K2,MAP3K5,MAP3K8,MAP3K9,MAPK10,MAPK11,MAPK8,MAPK9,MPO,NCF2,NCF4,NFKB1,NFKB2,NGFR,NOS2,PIK3C2A,PIK3C2G,PIK3CG,PIK3R1,PIK3R5,PLCG2,PPARA,PPM1J,PPM1L,PPP1CC,PPP1R14C,PPP2CA,PPP2R1B,PPP2R5A,PPP2R5B,PPP2R5D,PRKCA,PRKCB,PRKCE,PRKCH,PRKD3,PTPA,PTPN6,RAC3,REL,RELA,RHOA,RHOBTB2,RHOQ,RND1,SPI1,TNFRSF11B,TNFRSF1A,TNFRSF1B
CLEAR Signaling Pathway	10.9	0.295	-1.104	AKT3,ATP6AP1,ATP6AP2,ATP6V0A1,ATP6V0E1,ATP6V1A,ATP6V1C1,ATP6V1D,ATP6V1E1,ATP6V1F,ATP6V1G2,ATP6V1H,BECN1,BMPR1A,BMPR1B,BNIP3,CD63,CHP1,CREB1,CREB3L2,FGF2,FGFR1,FGFR2,GBA1,GNS,GSK3A,GSK3B,HPS3,HPS5,HRAS,IKBKB,ITPR2,LAMP1,MAPK11,MAPK9,MITF,MRAS,NGFR,NPRL2,PINK1,PIP4P1,PPARA,PPM1J,PPM1L,PPP2CA,PPP2R1B,PPP2R2D,PPP2R5A,PPP2R5B,PPP2R5D,PPP3CA,PPP3CB,PPP3R1,PRKCA,PRKCB,PRKCE,PRKCH,PRKD3,PRKN,PTPA,RRAGA,R…
Leukocyte Extravasation Signaling	10.8	0.332	1.871	ACTN2,ARHGAP5,ARHGAP6,BTK,CD44,CLDN11,CLDN15,CLDN18,CRK,CTNNA1,CTNNB1,CXCL12,CXCR4,CYBA,CYBB,DLC1,EZR,ICAM1,ITGA2,ITGAL,ITGAM,ITGB1,ITGB2,JAM2,MAP2K4,MAPK10,MAPK11,MAPK8,MAPK9,MMP14,MMP2,MSN,NCF2,NCF4,PECAM1,PIK3C2A,PIK3C2G,PIK3CG,PIK3R1,PIK3R5,PLCG2,PRKCA,PRKCB,PRKCE,PRKCH,PRKD3,PTK2B,RAPGEF4,RASGRP1,RDX,RHOA,ROCK1,SELPLG,SIPA1,SPN,THY1,TIMP1,TIMP2,TIMP3,VASP,VAV1,VCAM1,WAS,WIPF1
Semaphorin Neuronal Repulsive Signaling Pathway	10.8	0.36	-0.7	ACAN,AKT3,CD44,CDK5,CRMP1,DPYSL3,ERBB2,FYN,GSK3B,GUCY1B1,ITGA2,ITGA5,ITGA6,ITGA9,ITGAL,ITGAM,ITGAV,ITGAX,ITGB1,ITGB2,ITGB3,ITGB4,ITGB5,ITGB8,LIMK1,LIMK2,MAP2K4,MYL12A,MYL6B,MYL9,NRP2,PAK1,PAK2,PAK3,PIK3C2A,PIK3C2G,PIK3CG,PIK3R1,PIK3R5,PLCG2,PLXNB1,PPP1R12B,PRKAR1B,PRKAR2A,PRKG1,PRKG2,RHOA,RND1,ROCK1,SEMA3A,SEMA3E,SMC3,TP53,VCAN
Actin Cytoskeleton Signaling	10.8	0.307	1.387	ABI2,ACTN2,ARHGEF6,ARPC5L,CRK,CYFIP1,CYFIP2,DOCK1,EZR,FGD3,FGF1,FGF12,FGF14,FGF2,FGF5,FGF9,FLNA,FN1,GNA12,GNA13,GNG12,GSN,HRAS,IQGAP1,IQGAP2,ITGA2,ITGA5,ITGA6,ITGA9,ITGAL,ITGAM,ITGAV,ITGAX,ITGB1,ITGB2,ITGB3,ITGB4,ITGB5,ITGB8,LIMK1,LIMK2,MRAS,MSN,MYH10,MYH11,MYL12A,MYL6B,MYL9,MYLK,MYO10,NCKAP1L,PAK1,PAK2,PAK3,PFN2,PIK3C2A,PIK3C2G,PIK3CG,PIK3R1,PIK3R5,PPP1R12B,RAC3,RDX,RHOA,ROCK1,SOS2,SSH2,TLN1,TLN…
Autophagy	10.7	0.318	-2.357	AKT3,ATG16L1,ATG9A,ATM,BCL2,BECN1,BNIP3,CALM1 (includes others),CAMKK2,CHP1,CREB1,CREB3L2,DAPK3,DRAM1,ERN1,FGF2,FOXO1,FUNDC1,GABARAPL1,GSK3A,GSK3B,IRS2,LAMP1,LAMP2,MAP1LC3A,MAP2K4,MAPK10,MAPK8,MAPK9,MYD88,NFKB1,NFKB2,NGFR,NOD2,PIK3C2A,PIK3C2G,PIK3CG,PIK3R1,PIK3R5,PPM1D,PPM1J,PPM1L,PPP2CA,PPP2R1B,PPP2R2D,PPP2R5A,PPP2R5B,PPP2R5D,PPP3CA,PPP3CB,PPP3R1,PRKAR1B,PRKAR2A,PTPA,RB1CC1,SLC1A5,TGFB1,TGFB2,TN…
Sertoli Cell-Sertoli Cell Junction Signaling	10.4	0.305	1.627	A2M,ACTN2,AKT3,CDH10,CDH12,CDH20,CDH23,CDH8,CLDN11,CLDN15,CLDN18,CREB1,CREB3L2,CTNNA1,CTNNB1,ELK1,GJA1,HRAS,ICAM1,IL1R1,IL1RAPL2,IL1RL2,ITGA2,ITGA6,ITGB1,JAM2,LAMA1,LAMA2,LAMA4,LAMB1,LAMB2,LAMC1,MAP2K4,MAP3K1,MAP3K13,MAP3K2,MAP3K20,MAP3K5,MAP3K8,MAP3K9,MAPK10,MAPK11,MAPK8,MAPK9,MRAS,NFKB1,NFKB2,NGFR,OCLN,PAK1,PAK2,PAK3,PIK3C2A,PIK3C2G,PIK3CG,PIK3R1,PIK3R5,RPS6KA1,SORBS1,SPTAN1,TGFBR1,TGFBR2,TIMP1…
Synaptogenesis Signaling Pathway	10.4	0.283	-3.71	ADCY1,AKT3,AP2A1,AP2M1,AP2S1,ARPC5L,CACNA2D2,CALM1 (includes others),CAMK2A,CDH10,CDH12,CDH20,CDH23,CDH8,CDK5,CHN1,CNTNAP2,CPLX1,CPLX2,CREB1,CREB3L2,CRK,CTNNB1,EFNA5,EFNB1,EFNB2,EIF4EBP2,EPHA3,EPHA4,EPHA5,EPHA8,FGR,FYN,GRIA2,GRIA3,GRIN2A,GRINA,GRM5,GRM8,GSK3B,GUCY1B1,HRAS,KALRN,LIMK1,LYN,MAP1B,MRAS,NAP1L4,NAPB,NLGN4X,NRXN1,NRXN3,NSF,PAFAH1B1,PAK1,PIK3C2A,PIK3C2G,PIK3CG,PIK3R1,PIK3R5,PLCG2,PRKAR1B…
Ephrin Receptor Signaling	10.4	0.322	1.234	ACP1,ADAM10,AKT3,ANGPT1,ARPC5L,CREB1,CREB3L2,CRK,CXCL12,CXCR4,DOK1,EFNA5,EFNB1,EFNB2,EPHA3,EPHA4,EPHA5,EPHA8,FGF1,FYN,GNA12,GNA13,GNB4,GNB5,GNG12,GNG3,GRIN2A,GRINA,HRAS,ITGA2,ITGA5,ITGA6,ITGA9,ITGAL,ITGAM,ITGAV,ITGAX,ITGB1,ITGB2,ITGB3,ITGB4,ITGB5,ITGB8,KALRN,LIMK1,LIMK2,MAP4K4,MRAS,NGEF,PAK1,PAK2,PAK3,PIK3C2G,PIK3CG,PTPN13,RAC3,RHOA,ROCK1,SDC2,SH2D3C,SORBS1,SOS2,STAT3,WAS,WIPF1
Pulmonary Fibrosis Idiopathic Signaling Pathway	10.3	0.279	3.71	ADAM10,ADAMTS1,AKT3,AXL,BCL2,CAV1,CCND1,COL12A1,COL19A1,COL1A2,COL23A1,COL24A1,COL26A1,COL27A1,COL28A1,COL5A2,COL6A2,COL8A1,COL8A2,CTNNB1,CXCL12,EFNB2,EIF4EBP2,FGF2,FGF9,FGFR1,FGFR2,FGFRL1,FN1,FOXO1,FZD1,FZD5,FZD7,GLI2,GNA12,GNA13,GSK3B,HRAS,IL13RA1,IL6ST,ITGA2,ITGAV,ITGB1,LATS1,LATS2,LEF1,MAP2K4,MAPK10,MAPK11,MAPK8,MAPK9,MMP14,MMP2,MRAS,MUC1,NFKB1,NFKB2,NOTCH2,PIK3C2A,PIK3C2G,PIK3CG,PIK3R1,PIK3R…
Hepatic Fibrosis Signaling Pathway	10.2	0.26	4.088	AKT3,BAMBI,BCL2,CACNA2D2,CACNA2D3,CACNG3,CALM1 (includes others),CCND1,CD40,CEBPB,COL1A2,CREB1,CREB3L2,CTNNB1,CYBB,ELK1,FGF2,FGFR1,FOXO1,FZD1,FZD5,FZD7,GLI2,GSK3B,HRAS,ICAM1,IKBKB,IKBKE,IL18,IL1R1,IL1RAPL2,IL1RL2,IRAK2,IRAK4,IRS2,ITGA2,ITGA5,ITGA6,ITGA9,ITGAL,ITGAM,ITGAV,ITGAX,ITGB1,ITGB2,ITGB3,ITGB4,ITGB5,ITGB8,LEF1,MAP2K4,MAPK10,MAPK11,MAPK8,MAPK9,MRAS,MYD88,MYL12A,MYL6B,MYL9,MYLK,NCF2,NFKB1,NF…
Huntington's Disease Signaling	10.1	0.289	0.507	AKT3,ARFIP2,ATP5F1A,ATP5F1B,ATP5MC1,ATP5PB,CAPN2,CASP1,CASP10,CASP4,CASP6,CASQ1,CDK5,CPLX2,CREB1,CREB3L2,CYCS,DCTN1,DNM1,DNM1L,DNM3,GNB4,GNB5,GNG12,GNG3,GRM5,HAP1,HDAC1,HDAC4,HIP1,HRAS,MAP2K4,MAPK8,MAPK9,NAPB,NSF,PIK3C2A,PIK3C2G,PIK3CG,PIK3R1,PIK3R5,PLCB1,PLCB2,PLCB3,POLR2A,PRKCA,PRKCB,PRKCE,PRKCH,PRKD3,PSMA5,PSMB2,PSMB3,PSMB4,PSMB5,PSMB7,PSMC3,PSMC4,PSMC5,PSMD1,PSMD12,PSMD13,PSMD3,PSMD4,PSMD7,PS…
ERK/MAPK Signaling	9.97	0.312	2.06	CREB1,CREB3L2,CRK,DOCK1,DUSP1,DUSP6,EIF4E,ELF1,ELF2,ELF4,ELK1,ELK3,FYN,HRAS,HSPB1,HSPB3,HSPB7,ITGA2,ITGA5,ITGA6,ITGA9,ITGAL,ITGAM,ITGAV,ITGAX,ITGB1,ITGB2,ITGB3,ITGB4,ITGB5,ITGB8,MRAS,NFATC1,PAK1,PAK2,PAK3,PIK3C2A,PIK3C2G,PIK3CG,PIK3R1,PIK3R5,PLCG2,PPM1J,PPM1L,PPP1CC,PPP1R14C,PPP2CA,PPP2R1B,PPP2R5A,PPP2R5B,PPP2R5D,PRKAR1B,PRKAR2A,PRKCA,PRKCB,PRKCE,PTK2B,PTPA,RAC3,RAPGEF4,RPS6KA1,SOS2,STAT3,TLN1,TL…
Gαq Signaling	9.95	0.335	1.605	ADRA1A,AKT3,ARHGEF25,BTK,CALM1 (includes others),CHP1,CHRM1,CHRM3,ELK1,GNA12,GNA13,GNB4,GNB5,GNG12,GNG3,GRM5,GSK3B,HMOX1,HTR2A,IKBKB,IKBKE,ITPR2,MRAS,NFATC1,NFATC2,NFATC4,NFKB1,NFKB2,PIK3C2A,PIK3C2G,PIK3CG,PIK3R1,PIK3R5,PLCB1,PLCB2,PLCB3,PLCG2,PLD1,PPP3CA,PPP3CB,PPP3R1,PRKCA,PRKCB,PRKCE,PRKCH,PRKD3,PTK2B,RAC3,REL,RELA,RGS4,RGS7,RHOA,RHOBTB2,RHOQ,RND1,ROCK1
Sirtuin Signaling Pathway	9.89	0.284	2.252	ABCA1,ACADL,ADAM10,AGTRAP,APP,ATG16L1,ATG16L2,ATG4C,ATG9A,ATP5F1A,ATP5F1B,ATP5MC1,ATP5PB,BCL2L11,BECN1,CPS1,CPT1A,CYC1,DUSP6,FOXO1,GABARAPL1,GABPA,GABPB2,GLUD2,GOT2,GSK3B,H1-1,MAP1LC3A,NDUFA1,NDUFA11,NDUFA12,NDUFA5,NDUFA8,NDUFAB1,NDUFB10,NDUFB11,NDUFB5,NDUFB7,NDUFB8,NDUFB9,NDUFS2,NDUFS3,NDUFS5,NDUFS6,NDUFV1,NEDD4,NFE2L2,NFKB1,NFKB2,NOS2,PDHA1,PFKFB3,PFKM,PGAM1,PGK1,PPARA,REL,RELA,SDHC,SF3A1,SIRT5…
Role of Macrophages, Fibroblasts and Endothelial Cells in Rheumatoid Arthritis	9.48	0.271	#NUM!	AKT3,C5AR1,CALM1 (includes others),CAMK2A,CCND1,CEBPA,CEBPB,CHP1,CREB1,CREB3L2,CSF1,CTNNB1,CXCL12,DAAM1,F2RL1,FGF2,FN1,FZD1,FZD5,FZD7,GSK3B,HRAS,ICAM1,IKBKB,IKBKE,IL16,IL18,IL1R1,IL1RAPL2,IL1RL2,IL32,IL6R,IL6ST,IRAK2,IRAK4,LEF1,LTBR,MAP2K4,MAPK9,MAPKAPK2,MRAS,MYD88,NFATC1,NFATC2,NFATC4,NFKB1,NGFR,NLK,NOS2,PIK3C2A,PIK3C2G,PIK3CG,PIK3R1,PIK3R5,PLCB1,PLCB2,PLCB3,PLCD1,PLCD3,PLCE1,PLCG2,PLCL2,PPP3CA,…
GP6 Signaling Pathway	9.41	0.362	1.809	ADAM10,AKT3,APBB1IP,BTK,CALM1 (includes others),COL12A1,COL19A1,COL1A2,COL23A1,COL24A1,COL26A1,COL27A1,COL28A1,COL5A2,COL6A2,COL8A1,COL8A2,FCER1G,FYB1,FYN,GSK3A,GSK3B,ITGB3,LAMA1,LAMA2,LAMA4,LAMB1,LAMB2,LAMC1,LCP2,LYN,PIK3C2A,PIK3C2G,PIK3CG,PIK3R1,PIK3R5,PLCG2,PRKCA,PRKCB,PRKCE,PRKCH,PRKD3,SCHIP1,SYK,TLN1,VAV1
Role of Tissue Factor in Cancer	9.4	0.309	3.25	AKT3,BCL2,CSF1,EIF4E,ELK1,F2RL1,FGF5,FGR,FYN,GNA12,GNA13,HRAS,IKBKB,IKBKE,ITGA6,ITGAV,ITGB1,ITGB3,LIMK1,LIMK2,LYN,MAP2K4,MAPK10,MAPK11,MAPK8,MAPK9,MET,MMP2,MRAS,NFKB1,NFKB2,NGFR,PIK3C2A,PIK3C2G,PIK3CG,PIK3R1,PIK3R5,PLAUR,PLCB1,PPM1J,PPP2CA,PPP2R2D,PPP2R5A,PPP2R5B,PPP2R5D,PRKCA,PRSS3,PTK2B,PTPA,RB1,RBL1,RPS6KA1,STAT5A,TFPI,TGFB1,TGFB2,TGFBR1,TGFBR2,TGFBR3,TNFRSF11B,TNFRSF1A,TNFRSF1B,TP53,YES1
IL-10 Signaling	9.27	0.338	-0.555	AKT3,BCL2,BLVRA,CCND1,CCR5,CD86,CDKN2D,CREB1,CREB3L2,DUSP1,ELK1,FCGR2A,FCGR2B,FCGR2C,GSK3B,HLA-B,HLA-DMA,HLA-DMB,HLA-DOA,HLA-DPA1,HLA-DPB1,HLA-DRA,HLA-DRB1,HMOX1,ICAM1,IFNGR1,IKBKB,IKBKE,IL10RA,IL18,IL1R1,IL1RAPL2,IL1RL2,IL6R,IL6ST,INPP5D,MAF,MAFB,MAP2K4,MAP4K4,MAPK11,MAPK8,NFKB1,NFKB2,NOS2,PKM,REL,RELA,SP1,STAT3,STAT5A,TRAF6
Oxidative Phosphorylation	9.19	0.375	-6.481	ATP5F1A,ATP5F1B,ATP5MC1,ATP5MC3,ATP5ME,ATP5PB,ATP5PD,COX4I1,COX5B,COX6A1,COX6B1,COX6C,COX7A1,COX7B,COX7C,CYC1,CYCS,NDUFA1,NDUFA11,NDUFA12,NDUFA5,NDUFA8,NDUFAB1,NDUFB10,NDUFB11,NDUFB5,NDUFB7,NDUFB8,NDUFB9,NDUFS2,NDUFS3,NDUFS5,NDUFS6,NDUFV1,SDHC,UQCR10,UQCRC1,UQCRC2,UQCRFS1,UQCRH,UQCRQ,VPS9D1
G-Protein Coupled Receptor Signaling	9.04	0.225	1.441	ACKR3,ADCY1,ADCYAP1R1,ADGRA1,ADGRA3,ADGRB3,ADORA3,ADRA1A,ADRB2,AKT3,AMOT,APLNR,C3AR1,C5AR1,CALM1 (includes others),CAMK2A,CAMK4,CARD10,CCKBR,CCND1,CCR5,CCRL2,CHP1,CHRM1,CHRM3,CHRM4,CMKLR1,CNGA3,CREB1,CREB3L2,CRK,CTNNB1,CXCR6,DRD5,DUSP1,DUSP6,ENPP1,EYA2,F2RL1,FOXO1,FPR3,FYN,FZD1,FZD5,FZD7,GABBR2,GIPR,GNA12,GNA13,GNB4,GNB5,GNG12,GNG3,GPR12,GPR137C,GPR141,GPR150,GPR158,GPR22,GPR34,GPR61,GPR65,GPR83,…
14-3-3-mediated Signaling	8.87	0.354	1.333	AKT3,ELK1,FOXO1,GFAP,GSK3A,GSK3B,HRAS,MAP2K4,MAP3K5,MAPK10,MAPK8,MAPK9,MRAS,PIK3C2A,PIK3C2G,PIK3CG,PIK3R1,PIK3R5,PLCB1,PLCB2,PLCB3,PLCD1,PLCD3,PLCE1,PLCG2,PLCL2,PRKCA,PRKCB,PRKCE,PRKCH,PRKD3,RPS6KA1,SNCA,SRPK2,TNFRSF1A,TUBA4A,TUBB,TUBB2A,TUBB4B,TUBB6,TUBG1,VIM,YAP1,YWHAB,YWHAG
Hepatic Fibrosis / Hepatic Stellate Cell Activation	8.86	0.309	#NUM!	A2M,BAMBI,BCL2,CCR5,CD40,COL12A1,COL19A1,COL1A2,COL23A1,COL24A1,COL26A1,COL27A1,COL28A1,COL5A2,COL6A2,COL8A1,COL8A2,CSF1,CYP2E1,FAS,FGF1,FGF2,FGFR1,FGFR2,FN1,ICAM1,IFNGR1,IGFBP5,IL10RA,IL1R1,IL1RAPL2,IL1RL2,IL6R,KLF6,LAMA1,MET,MMP2,MYH10,MYH11,MYL6B,MYL9,MYO10,NFKB1,NFKB2,NGFR,REL,RELA,SERPINE1,SMAD4,SMAD7,TGFB1,TGFB2,TGFBR1,TGFBR2,TIMP1,TIMP2,TNFRSF11B,TNFRSF1A,TNFRSF1B,VCAM1
HER-2 Signaling in Breast Cancer	8.86	0.295	4.589	AKT3,ARF5,BCL2L11,CASP6,CCND1,COPS6,COX4I1,COX5B,COX6A1,COX6B1,COX6C,COX7A1,COX7B,COX7C,ELF1,ELF2,ELF4,ELK1,ELK3,ERBB2,FCER1G,FGR,FOXO1,FYN,GSK3A,GSK3B,HRAS,IKBKB,IKBKE,ITGB1,ITGB2,ITGB3,ITGB4,ITGB5,ITGB8,LYN,MDM2,MMP2,MRAS,NFKB1,NFKB2,NUP160,PARD3,PARD6A,PGR,PIK3C2A,PIK3C2G,PIK3CG,PIK3R1,PIK3R5,PRKCA,PRKCB,PRKCE,PRKCH,PRKD3,RB1,RBL1,REL,RELA,RPS6,SEH1L,SMAD4,SOS2,SP1,STAT3,TP53,YES1
FAT10 Cancer Signaling Pathway	8.76	0.5	4.082	ACKR3,AKT3,CTNNB1,CXCR4,EEF1A1,GSK3B,IKBKB,IKBKE,MAD2L1,NFKB1,NFKB2,NGFR,REL,RELA,SMAD4,STAT3,TGFB1,TGFB2,TGFBR1,TGFBR2,TGFBR3,TNFRSF11B,TNFRSF1A,TNFRSF1B,TP53
RANK Signaling in Osteoclasts	8.71	0.396	0.522	AKT3,CALM1 (includes others),CHP1,ELK1,GSN,IKBKB,IKBKE,MAP2K4,MAP3K1,MAP3K13,MAP3K2,MAP3K5,MAP3K8,MAP3K9,MAPK10,MAPK11,MAPK8,MAPK9,MITF,NFATC1,NFATC2,NFKB1,NFKB2,PIK3C2A,PIK3C2G,PIK3CG,PIK3R1,PIK3R5,PPP3CA,PPP3CB,PPP3R1,PTK2B,REL,RELA,TAB2,TRAF6
Regulation of the Epithelial Mesenchymal Transition by Growth Factors Pathway	8.61	0.307	2.941	AKT3,CDH12,DOCK10,ERBB2,FGF1,FGF12,FGF14,FGF2,FGF5,FGF9,FGFR1,FGFR2,FGFRL1,FOXO1,GAB1,GSK3B,HRAS,IKBKB,IKBKE,IL6R,LATS1,LATS2,MAP2K4,MAP3K1,MAPK10,MAPK11,MAPK8,MAPK9,MET,MMP2,MRAS,NFKB1,NFKB2,NGFR,OCLN,PARD6A,PIK3C2A,PIK3C2G,PIK3CG,PIK3R1,PIK3R5,REL,RELA,RHOA,SHC3,SMAD4,SOS2,STAT3,TGFB1,TGFB2,TGFBR1,TGFBR2,TNFRSF11B,TNFRSF1A,TNFRSF1B,TNFSF8,VIM,WWTR1,YAP1
PTEN Signaling	8.61	0.331	-3.781	AKT3,BCL2,BCL2L11,BMPR1A,BMPR1B,CCND1,CNKSR3,FGFR1,FGFR2,FOXO1,GSK3A,GSK3B,HRAS,IKBKB,IKBKE,INPP5D,INPP5F,INPP5J,ITGA2,ITGA5,ITGA6,ITGA9,ITGAL,ITGAM,ITGAV,ITGAX,ITGB1,ITGB2,ITGB3,ITGB4,ITGB5,ITGB8,MAGI1,MCRS1,MRAS,NFKB1,NFKB2,NGFR,PIK3CG,PIK3R1,PIK3R5,PREX2,RAC3,REL,RELA,SOS2,SYNJ1,TGFBR1,TGFBR2,TGFBR3
Activin Inhibin Signaling Pathway	8.48	0.295	2.5	AKT3,BAMBI,BMPR1A,CEBPA,CEBPB,COL1A2,CTNNB1,CXCR4,FBXO32,FSTL3,GSK3B,IKBKB,IKBKE,IL18,IL1R1,IL1RAPL2,IL1RL2,INHBA,INHBB,LEF1,LIMK1,LIMK2,MAF,MAP2K4,MAP3K1,MAPK10,MAPK11,MAPK8,MAPK9,MDM2,MMP2,MYD88,NFATC1,NFKB1,NFKB2,NGFR,PAX6,PIK3C2A,PIK3C2G,PIK3CG,PIK3R1,PIK3R5,PMEPA1,RHOA,ROCK1,SERPINE1,SKIL,SMAD1,SMAD4,SMAD5,SMAD7,STAT3,TGFB1,TGFB2,TGFBR3,TGIF2,TLR1,TLR3,TLR5,TLR6,TLR7,TNFRSF11B,TNFRSF1A,TNFRS…
Oxytocin Signaling Pathway	8.36	0.273	0.459	ABCC9,AKT3,ATP2B1,ATP2B2,CACNA2D2,CACNA2D3,CACNG3,CALM1 (includes others),CAMKK2,CCDC51,CHP1,CREB1,CREB3L2,GAD1,GJA1,GNA12,GNA13,GNB4,GNB5,GNG12,GNG3,GSK3B,GUCY1B1,HRAS,HSPB1,HSPB3,HSPB7,ITPR2,KCNT2,LPL,MAP2K4,MAPK10,MAPK11,MAPK8,MAPK9,MEF2C,MFN2,MRAS,MYH10,MYH11,MYL6B,MYL9,MYLK,MYO10,NFATC1,NFE2L2,NFKB1,NFKB2,NPR1,PIK3C2A,PIK3C2G,PIK3CG,PIK3R1,PIK3R5,PLCB1,PLCB2,PLCB3,PPARA,PPP1R12B,PPP3CA,PPP3C…
ILK Signaling	8.21	0.299	2.598	ACTN2,AKT3,ARHGEF6,CCND1,CREB1,CREB3L2,CTNNB1,DOCK1,FLNA,FN1,GSK3A,GSK3B,IRS2,ITGB1,ITGB2,ITGB3,ITGB4,ITGB5,ITGB8,LEF1,LIMS1,MAP2K4,MAPK10,MAPK8,MAPK9,MUC1,MYH10,MYH11,MYL6B,MYL9,MYO10,NFKB1,NFKB2,NOS2,PIK3C2A,PIK3C2G,PIK3CG,PIK3R1,PIK3R5,PPM1J,PPM1L,PPP2CA,PPP2R1B,PPP2R2D,PPP2R5A,PPP2R5B,PPP2R5D,PTPA,RAC3,REL,RELA,RHOA,RHOBTB2,RHOQ,RND1,TGFB1I1,TMSB10/TMSB4X,TMSB4Y,TNFRSF1A,VIM
Phagosome Maturation	8.19	0.317	#NUM!	ATP6AP1,ATP6AP2,ATP6V0A1,ATP6V0E1,ATP6V1A,ATP6V1C1,ATP6V1D,ATP6V1E1,ATP6V1F,ATP6V1G2,ATP6V1H,B2M,CANX,CTSC,CTSH,CTSS,CTSZ,CYBB,DYNC1H1,DYNC1I1,DYNC1LI1,DYNLT1,HLA-B,HLA-DRA,HLA-DRB1,LAMP1,LAMP2,MPO,MR1,NAPB,NCF2,NSF,PIKFYVE,PRDX2,PRDX5,RAC3,SNAP25,STX1A,TCIRG1,TUBA4A,TUBB,TUBB2A,TUBB4B,TUBB6,TUBG1,TUBG2,VAMP3,VPS11,VPS16,VPS18,VPS39,VPS41
Osteoarthritis Pathway	8.1	0.284	2.534	ACAN,ANXA2,ANXA5,BMPR1A,C1QTNF4,CASP1,CASP10,CASP4,CASP6,CASQ1,CEBPB,CREB1,CREB3L2,CTNNA1,CTNNB1,DCN,DDR2,FGF2,FGFR1,FN1,FZD1,FZD5,FZD7,GLI2,HDAC4,IL1R1,IL1RAPL2,IL1RL2,ITGA2,ITGA5,ITGA6,ITGA9,ITGAL,ITGAM,ITGAV,ITGAX,ITGB1,ITGB2,ITGB3,ITGB4,ITGB5,ITGB8,LEF1,MEF2C,MTF1,NFKB1,NFKB2,NOS2,RBPJ,REL,RELA,S1PR3,SMAD1,SMAD4,SMAD5,SMAD7,SMO,SOX9,SP1,SPHK1,SPP1,TGFB1,TGFBR1,TGFBR2,TIMP3,TNFRSF1A,TNFRSF1B
Integrin Signaling	8.08	0.292	3.371	ACTN2,AKT3,ARF5,ARHGAP5,ARPC5L,BCAR3,CAPN2,CAV1,CRK,DOCK1,FYN,GSK3B,GSN,HRAS,ITGA2,ITGA5,ITGA6,ITGA9,ITGAL,ITGAM,ITGAV,ITGAX,ITGB1,ITGB2,ITGB3,ITGB4,ITGB5,ITGB8,LIMS1,MAP2K4,MAPK8,MRAS,MYL12A,MYL9,MYLK,PAK1,PAK2,PAK3,PFN2,PIK3C2A,PIK3C2G,PIK3CG,PIK3R1,PIK3R5,PIKFYVE,PLCG2,PPP1R12B,RAC3,RHOA,RHOBTB2,RHOQ,RND1,ROCK1,SOS2,TLN1,TLN2,TSPAN5,TSPAN6,TSPAN7,VASP,WAS,WIPF1
IL-8 Signaling	7.84	0.29	3.434	AKT3,ANGPT1,BCL2,CCND1,CYBB,GNA12,GNA13,GNB4,GNB5,GNG12,GNG3,HMOX1,HRAS,ICAM1,IKBKB,IKBKE,IQGAP1,IRAK2,IRAK4,ITGAM,ITGAV,ITGAX,ITGB2,ITGB3,LIMK1,LIMK2,MAP2K4,MAP4K4,MAPK10,MAPK8,MAPK9,MMP2,MPO,MRAS,MYL9,NCF2,NFKB1,PAK2,PIK3C2A,PIK3C2G,PIK3CG,PIK3R1,PIK3R5,PLCB2,PLD1,PRKCA,PRKCB,PRKCE,PRKCH,PRKD3,PTK2B,RAC3,RELA,RHOA,RHOBTB2,RHOQ,RND1,ROCK1,TRAF6,VASP,VCAM1
RHOGDI Signaling	7.81	0.286	-2.082	ARHGAP5,ARHGAP6,ARHGDIB,ARHGDIG,ARHGEF3,ARHGEF6,ARHGEF9,ARPC5L,CD44,CDH10,CDH12,CDH20,CDH23,CDH8,DLC1,EZR,GNA12,GNA13,GNB4,GNB5,GNG12,GNG3,GRIP1,ITGA2,ITGA5,ITGA6,ITGA9,ITGAL,ITGAM,ITGAV,ITGAX,ITGB1,ITGB2,ITGB3,ITGB4,ITGB5,ITGB8,LIMK1,LIMK2,MRAS,MSN,MYH10,MYH11,MYL12A,MYL6B,MYL9,MYO10,PAK1,PAK2,PAK3,PIKFYVE,PIP4K2A,PPP1R12B,PRKCA,RAC3,RDX,RHOA,RHOBTB2,RHOQ,RND1,ROCK1,WASF1,WASF2
Myelination Signaling Pathway	7.71	0.257	2.4	ADAM22,AKT3,ARHGAP5,ARHGAP6,BMP7,BMPR1A,BMPR1B,CALM1 (includes others),CHP1,CREB1,CREB3L2,CTNNB1,DLC1,EIF4E,ERBB2,FGF2,FGFR1,FGFR2,FGFRL1,FGR,FYN,FZD1,FZD5,FZD7,GLI2,GSK3B,HDAC1,HDAC4,HRAS,ID4,ITGA2,ITGA6,ITGB1,ITGB2,ITGB3,ITGB4,ITGB5,ITGB8,LAMA1,LAMA2,LAMA4,LAMB1,LAMB2,LAMC1,LYN,MRAS,MTHFD2,NFATC1,NFATC2,NFATC4,NFKB1,NFKB2,NGFR,NOTCH2,PIK3C2A,PIK3C2G,PIK3CG,PIK3R1,PIK3R5,PLCG2,PMP2,PPP3CA,PPP3CB…
Fcγ Receptor-mediated Phagocytosis in Macrophages and Monocytes	7.68	0.372	2.197	AKT3,ARPC5L,CRK,DGKB,DOCK1,EZR,FCGR2A,FGR,FYB1,FYN,HMOX1,INPP5D,LCP2,LYN,MYO5A,PAK1,PIK3C2G,PIK3CG,PIK3R1,PLD1,PRKCA,PRKCB,PRKCE,PRKCH,PRKD3,PTK2B,RAC3,SYK,TLN1,TLN2,VAMP3,VASP,VAV1,WAS,YES1
BEX2 Signaling Pathway	7.65	0.39	2.191	AKT3,BCL2,BEX1,BEX2,CCND1,CTNNB1,ERBB2,GSK3B,LEF1,LMO2,MAP2K4,MAPK10,MAPK8,MAPK9,MMP2,NFKB1,NFKB2,NGFR,PPM1J,PPM1L,PPP2CA,PPP2R1B,PPP2R2D,PPP2R5A,PPP2R5B,PPP2R5D,PTPA,REL,RELA,SPP1,STAT3,SWAP70
Paxillin Signaling	7.63	0.355	0	ACTN2,ARFIP2,ARHGEF6,CRK,DOCK1,HRAS,ITGA2,ITGA5,ITGA6,ITGA9,ITGAL,ITGAM,ITGAV,ITGAX,ITGB1,ITGB2,ITGB3,ITGB4,ITGB5,ITGB8,MAP2K4,MAPK10,MAPK11,MAPK8,MAPK9,MRAS,PAK1,PAK2,PAK3,PIK3C2A,PIK3C2G,PIK3CG,PIK3R1,PIK3R5,PTK2B,SOS2,TLN1,TLN2
Cachexia Signaling Pathway	7.44	0.247	0.734	ADCY1,ADRB2,AGO3,AKT3,AZGP1,BCL2,BECN1,CAPN2,CASP1,CASP10,CASP4,CASP6,CASQ1,CEBPB,CRH,ERN1,FBXO30,FBXO32,FOXO1,GABARAPL1,GSK3A,GSK3B,GUCY1B1,IFNGR1,IKBKB,IKBKE,IL18,IL1R1,IL1RAPL2,IL1RL2,IL6R,INHBA,INHBB,LIFR,LPL,MAP2K4,MAPK10,MAPK11,MAPK8,MAPK9,MEF2C,MFN2,MYD88,NFKB1,NFKB2,NGFR,NOS2,PIK3C2A,PIK3C2G,PIK3CG,PIK3R1,PIK3R5,PRKAR1B,PRKAR2A,PRKCA,PRKCB,PRKCE,PRKCH,PRKD3,PSMA5,PSMB2,PSMB3,PSMB4,PSMB5,P…
Dopamine-DARPP32 Feedback in cAMP Signaling	7.43	0.296	-1.543	ADCY1,ATP2A3,CACNA2D2,CACNA2D3,CACNG3,CALM1 (includes others),CALY,CAMK4,CAMKK2,CDK5,CHP1,CREB1,CREB3L2,DRD5,GRIN2A,GRINA,GUCY1B1,ITPR2,KCNJ10,KCNJ11,KCNJ2,KCNJ4,KCNJ5,PAWR,PLCB1,PLCB2,PLCB3,PLCD1,PLCD3,PLCE1,PLCG2,PLCL2,PPM1J,PPM1L,PPP1CC,PPP1R14C,PPP2CA,PPP2R1B,PPP2R2D,PPP2R5A,PPP2R5B,PPP2R5D,PPP3CA,PPP3CB,PPP3R1,PRKAR1B,PRKAR2A,PRKCA,PRKCB,PRKCE,PRKCH,PRKD3,PRKG1,PRKG2,PTPA
Death Receptor Signaling	7.41	0.365	1.616	ARHGDIB,BCL2,CASP10,CASP6,CFLAR,CYC1,CYCS,DFFA,FAS,HSPB1,HSPB3,HSPB7,IKBKB,IKBKE,LIMK1,LMNA,MAP2K4,MAP3K5,MAP4K4,MAPK8,NFKB1,NFKB2,PARP12,PARP14,PARP2,PARP4,PARP9,REL,RELA,ROCK1,SPTAN1,TANK,TNFRSF1A,TNFRSF1B,TNFRSF21
IL-12 Signaling and Production in Macrophages	7.4	0.277	1.612	AKT3,APOC1,C3,CALM1 (includes others),CAMKK2,CCR5,CD40,CEBPA,CEBPB,CLU,COL1A2,DDR2,EBI3,FCGR2A,FCGR2B,FCGR2C,IFIH1,IFNGR1,IKBKB,IKBKE,IL10RA,IL12RB2,IL18,IL6ST,IRF1,IRF5,IRF8,ITGAM,LYZ,MAF,MAP3K8,MAPK11,MAPK8,MYD88,NCOA1,NFATC1,NFATC2,NFATC4,NFKB1,NFKB2,NOD2,NOS2,PIK3C2A,PIK3C2G,PIK3CG,PIK3R1,PIK3R5,PRKCA,PRKCB,PRKCE,PRKCH,PRKD3,REL,RELA,RIGI,SELP,SPI1,STAT3,STAT4,TGFB1,TGFB2,TLR3,TRAF6,XRCC6,ZIC2
Neuropathic Pain Signaling in Dorsal Horn Neurons	7.31	0.356	-0.333	CAMK1G,CAMK2A,CAMK4,CREB1,ELK1,GRIA2,GRIA3,GRIN2A,GRINA,GRM5,GRM8,ITPR2,KCNN2,KCNN3,KCNQ3,PIK3C2A,PIK3C2G,PIK3CG,PIK3R1,PIK3R5,PLCB1,PLCB2,PLCB3,PLCD1,PLCD3,PLCE1,PLCG2,PLCL2,PRKAR1B,PRKAR2A,PRKCA,PRKCB,PRKCE,PRKCH,PRKD3,TAC1
Senescence Pathway	7.17	0.258	1.78	AKT3,ANAPC1,ASXL2,ATM,CACNA2D2,CACNA2D3,CACNG3,CALM1 (includes others),CAPN2,CAT,CCNB1,CCND1,CDC27,CDK2,CDKN2B,CEBPB,CHEK2,CHP1,EIF4E,ELF1,ELF2,ELF4,ELK3,HBP1,HIPK2,HRAS,IKBKB,IKBKE,ITPR2,KAT2B,MAP2K4,MAPKAPK2,MDM2,MRAS,NFATC1,NFATC2,NFATC4,NFKB1,NFKB2,PDHA1,PDHX,PDK3,PIK3C2A,PIK3C2G,PIK3CG,PIK3R1,PIK3R5,PPM1J,PPM1L,PPP2CA,PPP2R1B,PPP2R2D,PPP2R5A,PPP2R5B,PPP2R5D,PPP3CA,PPP3CB,PPP3R1,PTPA,RAD50,RB…
Phagosome Formation	7.16	0.214	4.342	ABHD3,ACKR3,ADCYAP1R1,ADGRA1,ADGRA3,ADGRB3,ADORA3,ADRA1A,ADRB2,AKT3,AP1S1,APBB1IP,APLNR,ARFIP2,ARPC5L,C3,C3AR1,C5AR1,CCKBR,CCR5,CCRL2,CHRM1,CHRM3,CHRM4,CLEC7A,CLIP1,CMKLR1,COLEC12,CXCR6,DOCK1,DRD5,F2RL1,FCER1G,FCGR2A,FCGR2B,FCGR2C,FGR,FN1,FPR3,FYN,FZD1,FZD5,FZD7,GABBR2,GIPR,GPR12,GPR137C,GPR141,GPR150,GPR158,GPR22,GPR34,GPR61,GPR65,GPR83,GPRC5A,GPRC5B,GRM5,GRM8,HCRTR2,HMOX1,HRAS,HTR2A,HTR5A,ITGA2…
Protein Kinase A Signaling	7.12	0.238	1.86	ACP1,ADCY1,ADD2,ADD3,AKAP6,ANAPC1,CALM1 (includes others),CAMK2A,CDC27,CHP1,CNGA3,CREB1,CREB3L2,CTNNB1,DCC,DUSP1,DUSP6,EBI3,ELK1,ENPP1,EYA2,FLNA,GNA13,GNB4,GNB5,GNG12,GNG3,GSK3A,GSK3B,GUCY1B1,H1-1,ITPR2,KDELR2,LEF1,MAP3K1,MPPED2,MYH10,MYL12A,MYL6B,MYL9,MYLK,NFATC1,NFATC2,NFATC4,NFKB1,NFKB2,NGFR,NTN1,PDE10A,PDE3A,PGP,PLCB1,PLCB2,PLCB3,PLCD1,PLCD3,PLCE1,PLCG2,PLCL2,PLN,PPP1CC,PPP1R14C,PPP2CA,PPP3CA…
IL-6 Signaling	7.11	0.326	2.846	A2M,ABCB1,AKT3,CEBPB,ELK1,HRAS,HSPB1,HSPB3,HSPB7,IKBKB,IKBKE,IL18,IL1R1,IL1RAPL2,IL1RL2,IL6R,IL6ST,MAP2K4,MAP4K4,MAPK10,MAPK11,MAPK8,MAPK9,MAPKAPK2,MCL1,MRAS,NFKB1,NFKB2,NGFR,PIK3C2A,PIK3C2G,PIK3CG,PIK3R1,PIK3R5,REL,RELA,SOS2,STAT3,TNFRSF11B,TNFRSF1A,TNFRSF1B,TRAF6
Apelin Cardiomyocyte Signaling Pathway	7.03	0.354	0.507	AKT3,APLN,APLNR,ATP2A3,CAT,MAPK10,MAPK11,MAPK8,MAPK9,MYL12A,MYL6B,MYL9,MYLK,PIK3C2A,PIK3C2G,PIK3CG,PIK3R1,PIK3R5,PLCB1,PLCB2,PLCB3,PLCD1,PLCD3,PLCE1,PLCG2,PLCL2,PLN,PRKCA,PRKCB,PRKCE,PRKCH,PRKD3,SLC8A3,SLC9A6,TGFB1
Cardiac Hypertrophy Signaling	6.97	0.264	1.753	ADCY1,ADRA1A,ADRB2,CACNA2D2,CACNA2D3,CACNG3,CALM1 (includes others),CHP1,CREB1,EIF4E,ELK1,GNA12,GNA13,GNB4,GNB5,GNG12,GNG3,GSK3B,GUCY1B1,HRAS,HSPB1,IL6R,MAP2K4,MAP3K1,MAP3K13,MAP3K2,MAP3K5,MAP3K8,MAP3K9,MAPK10,MAPK11,MAPK8,MAPK9,MAPKAPK2,MEF2C,MRAS,MYL12A,MYL6B,MYL9,NFATC4,PIK3C2A,PIK3C2G,PIK3CG,PIK3R1,PIK3R5,PLCB1,PLCB2,PLCB3,PLCD1,PLCD3,PLCE1,PLCG2,PLCL2,PPP3CA,PPP3CB,PPP3R1,PRKAR1B,PRKAR2A,RAC…
Ceramide Signaling	6.96	0.363	0.539	AKT3,BCL2,CYCS,HRAS,MAP2K4,MAP3K1,MAPK8,MRAS,NFKB1,NFKB2,NGFR,PIK3C2A,PIK3C2G,PIK3CG,PIK3R1,PIK3R5,PPM1J,PPM1L,PPP2CA,PPP2R1B,PPP2R2D,PPP2R5A,PPP2R5B,PPP2R5D,PTPA,REL,RELA,S1PR1,S1PR3,SPHK1,TNFRSF11B,TNFRSF1A,TNFRSF1B
Estrogen Receptor Signaling	6.94	0.237	1.565	ADCY1,AKT3,ATP5F1A,ATP5F1B,ATP5MC1,ATP5PB,BCL2,CACNA2D2,CACNA2D3,CACNG3,CAV1,CCND1,CREB1,CREB3L2,CTBP2,CYC1,EIF4E,FBXO32,FOXO1,GNA12,GNA13,GNB4,GNB5,GNG12,GNG3,GSK3A,GSK3B,GUCY1B1,HRAS,LIMK1,LIMK2,MED10,MED13,MED13L,MMP14,MMP2,MRAS,MYL12A,MYL6B,MYL9,NCOA1,NCOA3,NDUFA11,NDUFA12,NDUFA5,NDUFA8,NDUFAB1,NDUFB10,NDUFB11,NDUFB5,NDUFB7,NDUFB8,NDUFB9,NDUFS2,NDUFS3,NDUFS5,NDUFS6,NDUFV1,NFKB1,NFKB2,PAK1,PGR…
Role of NFAT in Cardiac Hypertrophy	6.73	0.272	-0.566	ADCY1,AKT3,CACNA2D2,CACNA2D3,CACNG3,CALM1 (includes others),CAMK1G,CAMK2A,CAMK4,CHP1,GNB4,GNB5,GNG12,GNG3,GSK3B,GUCY1B1,HDAC1,HDAC4,HRAS,IL6R,IL6ST,ITPR2,MAP2K4,MAP3K1,MAPK10,MAPK11,MAPK8,MAPK9,MEF2C,MRAS,NFATC4,PIK3C2A,PIK3C2G,PIK3CG,PIK3R1,PIK3R5,PLCB1,PLCB2,PLCB3,PLCD1,PLCD3,PLCE1,PLCG2,PLCL2,PPP3CA,PPP3CB,PPP3R1,PRKAR1B,PRKAR2A,PRKCA,PRKCB,PRKCE,PRKCH,PRKD3,SHC3,SLC8A3,SOS2,TGFB1,TGFB2,TGFBR1…
Serotonin Receptor Signaling	6.67	0.228	2.223	ABHD3,ADCY1,ADRA1A,ADRB2,AKT3,APP,ARFGEF2,BCL2,CACNA2D2,CACNA2D3,CACNG3,CALM1 (includes others),CAMK2A,CAV1,CD44,CDK2,CDK5,CREB1,CREB3L2,F13A1,FGR,FOXO1,FYN,GAP43,GNA12,GNA13,GNB4,GNB5,GNG12,GNG3,GSK3B,GUCY1B1,HMOX1,HRAS,HTR2A,HTR3B,HTR5A,ITGB1,ITGB3,KALRN,KCNJ5,KCNN2,KCNN3,KCNQ3,LYN,MAOB,MAP2K4,MAP3K5,MAPK11,MMP2,MRAS,MYLK,NFKB1,NFKB2,OCLN,ORAI1,PAK1,PAK2,PAK3,PIK3C2A,PIK3C2G,PIK3CG,PIK3R1,PIK3R…
TREM1 Signaling	6.61	0.377	4.536	AKT3,CASP1,CD40,CD86,CIITA,FCGR2B,ICAM1,IL18,ITGA5,ITGAX,ITGB1,LAT2,MPO,MYD88,NFKB1,NFKB2,NLRC5,NOD2,PLCG2,REL,RELA,STAT3,STAT5A,TLR1,TLR3,TLR5,TLR6,TLR7,TYROBP
Glutaminergic Receptor Signaling Pathway (Enhanced)	6.54	0.246	-0.671	ABHD3,ADCY1,AKT3,CACNA2D2,CACNA2D3,CACNG3,CALM1 (includes others),CAMK2A,CAMK4,CHP1,CREB1,CREB3L2,DGKB,DGKE,DGKI,EIF4E,GABBR2,GABRA1,GABRA3,GABRA6,GABRB2,GABRD,GABRG3,GLUD2,GOT1,GOT2,GRIA2,GRIA3,GRIK1,GRIN2A,GRINA,GRM5,GRM8,GUCY1B1,HMOX1,IKBKB,IKBKE,ITPR2,KCNK10,MAPK11,NAPB,NFKB1,NFKB2,NSF,PIK3C2A,PIK3C2G,PIK3CG,PIK3R1,PIK3R5,PLAAT4,PLCB1,PLCB2,PLCB3,PLCD1,PLCD3,PLCE1,PLCG2,PLCL2,PLD1,PPP3CA,PPP3…
ISGylation Signaling Pathway	6.48	0.333	4	BECN1,CCND1,DTX3L,HERC5,IFIH1,IFNLR1,IRF1,IRF2,IRF5,IRF6,IRF8,ISG15,ITGA2,ITGAL,ITGB1,ITGB2,MAGT1,MAP2K4,MAPK10,MAPK8,MAPK9,NEDD4,NFKB1,NFKB2,PRKN,RIGI,S100A4,STING1,TLR1,TLR3,TLR5,TLR6,TLR7,TP53,UBA7,UBE2N
PAK Signaling	6.47	0.325	-0.192	ARHGEF6,EPHA3,HRAS,ITGA2,ITGA5,ITGA6,ITGA9,ITGAL,ITGAM,ITGAV,ITGAX,ITGB1,ITGB2,ITGB3,ITGB4,ITGB5,ITGB8,LIMK1,LIMK2,MAP2K4,MAPK10,MAPK8,MAPK9,MRAS,MYL12A,MYL6B,MYL9,MYLK,PAK1,PAK2,PAK3,PIK3C2A,PIK3C2G,PIK3CG,PIK3R1,PIK3R5,PTK2B,SOS2
Natural Killer Cell Signaling	6.44	0.278	1.905	AKT3,B2M,COL1A2,FCER1G,FCGR2A,FYN,HLA-B,HRAS,IL12RB2,IL18,IRAK4,ITGAL,ITGB1,LAIR1,LCP2,LILRB1,LIMK1,LIMK2,MAP3K1,MAP3K13,MAP3K2,MAP3K5,MAP3K8,MAP3K9,MAPK11,MRAS,MYD88,NFATC1,NFATC2,NFATC4,NFKB1,NFKB2,PAK1,PAK2,PAK3,PIK3C2A,PIK3C2G,PIK3CG,PIK3R1,PIK3R5,PLCG2,PTK2B,PTPN6,RAC3,REL,RELA,ROCK1,SOS2,STAT4,SYK,TRAF6,TYROBP,VAV1,WAS,WIPF1
fMLP Signaling in Neutrophils	6.43	0.313	1.414	ARPC5L,CALM1 (includes others),CHP1,CYBB,ELK1,FPR3,GNA12,GNA13,GNB4,GNB5,GNG12,GNG3,HRAS,ITPR2,MRAS,NCF2,NFATC1,NFATC2,NFATC4,NFKB1,NFKB2,PIK3C2A,PIK3C2G,PIK3CG,PIK3R1,PIK3R5,PLCB1,PLCB2,PLCB3,PPP3CA,PPP3CB,PPP3R1,PRKCA,PRKCB,PRKCE,PRKCH,PRKD3,RAC3,REL,RELA,WAS
Virus Entry via Endocytic Pathways	6.36	0.322	#NUM!	AP1S1,AP2A1,AP2M1,AP2S1,AP3B1,AP3M1,AP3M2,AP3S1,B2M,CAV1,DNM1,FLNA,FYN,HLA-B,HRAS,ITGA2,ITGA5,ITGB1,ITGB2,ITGB3,ITGB4,ITGB5,ITGB8,MR1,MRAS,PIK3C2A,PIK3C2G,PIK3CG,PIK3R1,PIK3R5,PLCG2,PRKCA,PRKCB,PRKCE,PRKCH,PRKD3,RAC3,TFRC
Germ Cell-Sertoli Cell Junction Signaling	6.33	0.288	#NUM!	A2M,ACTN2,CTNNA1,CTNNB1,GSN,HRAS,IQGAP1,ITGA2,ITGA6,ITGB1,LIMK1,LIMK2,MAP2K4,MAP3K1,MAP3K13,MAP3K2,MAP3K5,MAP3K8,MAP3K9,MAPK10,MAPK8,MAPK9,MRAS,PAK1,PAK2,PAK3,PIK3C2A,PIK3C2G,PIK3CG,PIK3R1,PIK3R5,RAC3,RHOA,RHOBTB2,RHOQ,RND1,SORBS1,TGFB1,TGFB2,TGFBR1,TGFBR2,TJP1,TNFRSF1A,TUBA4A,TUBB,TUBB2A,TUBB4B,TUBB6,TUBG1
Tight Junction Signaling	6.3	0.283	#NUM!	AKT3,CEBPA,CLDN11,CLDN15,CLDN18,CNKSR3,CPSF2,CSTF2,CTNNA1,CTNNB1,JAM2,MYH10,MYH11,MYL6B,MYL9,MYLK,MYO10,NAPB,NFKB1,NFKB2,NGFR,NSF,OCLN,PARD6A,PPM1J,PPM1L,PPP2CA,PPP2R1B,PPP2R2D,PPP2R5A,PPP2R5B,PPP2R5D,PRKAR1B,PRKAR2A,PTPA,REL,RELA,RHOA,SNAP25,SPTAN1,STX1A,TGFB1,TGFB2,TGFBR1,TGFBR2,TJP1,TNFRSF11B,TNFRSF1A,TNFRSF1B,VAMP3,VASP
Gα12/13 Signaling	6.24	0.308	2.214	AKT3,BTK,CDH10,CDH12,CDH20,CDH23,CDH8,CTNNB1,ELK1,F2RL1,GNA12,GNA13,HRAS,IKBKB,IKBKE,LPAR5,LPAR6,MAP2K4,MAP3K1,MAP3K5,MAPK10,MAPK8,MAPK9,MEF2C,MRAS,MYL12A,MYL6B,MYL9,NFKB1,NFKB2,PIK3C2A,PIK3C2G,PIK3CG,PIK3R1,PIK3R5,PTK2B,REL,RELA,RHOA,ROCK1,VAV1
ID1 Signaling Pathway	6.21	0.274	3.91	AKT3,APP,BCL2,BMPR1A,BMPR1B,CAV1,CCND1,CTNNB1,FGF2,FGFR1,FGFR2,FGFRL1,FGR,FN1,FYN,GLI2,GSK3B,GSPT1,HRAS,IL6R,LIFR,LYN,MAPK11,MDM2,MMP2,MRAS,NFKB1,NFKB2,NGFR,PARK7,PIK3C2A,PIK3C2G,PIK3CG,PIK3R1,PIK3R5,PLXNB1,REST,RNF125,SMAD1,SMAD4,SMAD5,STAT3,TGFB1,TGFB2,TGFBR1,TGFBR2,TGFBR3,TGM2,TNFRSF11B,TNFRSF1A,TNFRSF1B,TP53,VIM,YES1,ZNF148
Regulation of Actin-based Motility by Rho	6.2	0.322	0.626	ARPC5L,GSN,ITGA2,ITGA5,ITGA6,ITGA9,ITGAL,ITGAM,ITGAV,ITGAX,ITGB1,ITGB2,ITGB3,ITGB4,ITGB5,ITGB8,LIMK1,MYL12A,MYL6B,MYL9,MYLK,PAK1,PAK2,PAK3,PFN2,PIKFYVE,PIP4K2A,PPP1R12B,RAC3,RHOA,RHOBTB2,RHOQ,RND1,ROCK1,WAS,WASF1,WIPF1
Chronic Myeloid Leukemia Signaling	6.19	0.252	3.347	ABCB1,AKT3,BCL2,BCL2L11,CALM1 (includes others),CCND1,CEBPA,CHP1,CRK,CTBP2,CTNNB1,FAS,FZD1,FZD5,FZD7,GLI2,GSK3B,HDAC1,HDAC4,HRAS,IKBKB,IKBKE,IRF8,ITGB1,LEF1,MCL1,MDM2,MRAS,MSI2,NFATC1,NFATC2,NFATC4,NFKB1,NFKB2,NOTCH2,PIK3C2A,PIK3C2G,PIK3CG,PIK3R1,PIK3R5,PLCB1,PLCB2,PLCB3,PLCD1,PLCD3,PLCE1,PLCG2,PLCL2,PPP3CA,PPP3CB,PPP3R1,PTPN13,PTPN6,RAC3,RB1,RBL1,REL,RELA,SMAD4,SMO,SOS2,SPP1,STAT3,STAT5A,TGFB1,T…
Th1 and Th2 Activation Pathway	6.16	0.285	#NUM!	BHLHE41,CCR5,CD4,CD40,CD86,CXCR4,CXCR6,HAVCR2,HLA-B,HLA-DMA,HLA-DMB,HLA-DOA,HLA-DPA1,HLA-DPB1,HLA-DRA,HLA-DRB1,ICAM1,IFNGR1,IKZF1,IL10RA,IL12RB2,IL18,IL6R,IRF1,ITGB2,LGALS9,MAF,NFATC1,NFATC2,NFATC4,NFKB1,NOTCH2,PIK3C2A,PIK3C2G,PIK3CG,PIK3R1,PIK3R5,PSEN2,RUNX3,S1PR1,SPI1,STAT3,STAT4,STAT5A,TGFB1,TGFBR1,TGFBR2,TGFBR3,VAV1
NGF Signaling	6.16	0.317	2.401	AKT3,CREB1,CREB3L2,CRK,ELK1,GAB1,HRAS,IKBKB,IKBKE,MAP2K4,MAP3K1,MAP3K13,MAP3K2,MAP3K5,MAP3K8,MAP3K9,MAPK10,MAPK8,MAPK9,MRAS,NFKB1,NFKB2,NGFR,PIK3C2A,PIK3C2G,PIK3CG,PIK3R1,PIK3R5,PLCG2,REL,RELA,RHOA,ROCK1,RPS6KA1,SHC3,SOS2,TP53,TRAF6
Epithelial Adherens Junction Signaling	6.12	0.291	0.149	AKT3,ARPC5L,CRK,CTNNA1,CTNNB1,FGF1,FGFR1,FYN,HRAS,IQGAP1,LATS1,LATS2,LEF1,LIMK1,LIMK2,MAGI1,MET,MRAS,MYH10,MYL12A,NOTCH2,PAK1,PAK2,PAK3,PPM1J,PPM1L,PPP2CA,PPP2R1B,PPP2R2D,PPP2R5A,PPP2R5B,PPP2R5D,PTPA,RHOA,ROCK1,STK3,TGFB2,TGFBR1,TGFBR2,TGFBR3,TNS1,WAS,WASF1,YAP1,YWHAB,YWHAG
CXCR4 Signaling	6.09	0.286	1.761	ADCY1,AKT3,CD4,CRK,CXCL12,CXCR4,DOCK1,ELK1,GNA12,GNA13,GNB4,GNB5,GNG12,GNG3,GUCY1B1,HRAS,ITPR2,LYN,MAP2K4,MAPK10,MAPK8,MAPK9,MRAS,MYL12A,MYL6B,MYL9,PAK1,PAK2,PAK3,PIK3C2A,PIK3C2G,PIK3CG,PIK3R1,PIK3R5,PLCB1,PLCB2,PLCB3,PRKCA,PRKCB,PRKCE,PRKCH,PRKD3,RAC3,RHOA,RHOBTB2,RHOQ,RND1,ROCK1
Renin-Angiotensin Signaling	6.06	0.314	0.87	ADCY1,ELK1,GUCY1B1,HRAS,ITPR2,MAP2K4,MAP3K1,MAPK10,MAPK11,MAPK8,MAPK9,MRAS,NFKB1,NFKB2,PAK1,PAK2,PAK3,PIK3C2A,PIK3C2G,PIK3CG,PIK3R1,PIK3R5,PLCG2,PRKAR1B,PRKAR2A,PRKCA,PRKCB,PRKCE,PRKCH,PRKD3,PTK2B,PTPN6,REL,RELA,SHC3,SHE,SOS2,STAT3
Pulmonary Healing Signaling Pathway	5.98	0.271	4.082	ACKR3,BMPR1A,BMPR1B,CCNB1,CCND1,CTNNB1,CXCL12,CXCR4,FGFR1,FGFR2,FGR,FYN,FZD1,FZD5,FZD7,HRAS,LEF1,LYN,MAP2K4,MAPK10,MAPK11,MAPK8,MAPK9,MMP14,MMP2,MRAS,MYD88,NFATC1,NFKB1,NFKB2,NGFR,NOTCH2,PECAM1,PRKCA,PRKCB,PRKCE,PRKCH,PRKD3,RBPJ,SMAD1,SMAD5,SMO,SOS2,STAT3,STAT5A,TGFB1,TGFB2,TNFRSF11B,TNFRSF1A,TNFRSF1B,WNT10B,WWTR1,YAP1,YES1
HIPPO signaling	5.98	0.349	1.46	AMOT,CD44,CRB1,DLG3,LATS1,LATS2,MOB1A,PARD3,PPM1J,PPM1L,PPP1CC,PPP1R14C,PPP2CA,PPP2R1B,PPP2R2D,PPP2R5A,PPP2R5B,PPP2R5D,PTPA,SAV1,SMAD1,SMAD4,SMAD5,STK3,TEAD1,TEAD2,WWTR1,YAP1,YWHAB,YWHAG
FGF Signaling	5.98	0.349	1.134	AKT3,CREB1,CREB3L2,CRK,FGF1,FGF12,FGF14,FGF2,FGF5,FGF9,FGFR1,FGFR2,FGFRL1,GAB1,HRAS,MAP3K1,MAP3K5,MAPK11,MAPK8,MAPKAPK2,MET,PIK3C2A,PIK3C2G,PIK3CG,PIK3R1,PIK3R5,PRKCA,PTPN6,SOS2,STAT3
Thrombin Signaling	5.94	0.262	2.03	ADCY1,AKT3,ARHGEF25,ARHGEF26,ARHGEF3,ARHGEF40,ARHGEF6,ARHGEF9,CAMK1G,CAMK2A,CAMK4,CREB1,ELK1,GNA12,GNA13,GNB4,GNB5,GNG12,GNG3,GUCY1B1,HRAS,IKBKB,ITPR2,MAPK11,MRAS,MYL12A,MYL6B,MYL9,MYLK,NFKB1,NFKB2,PIK3C2A,PIK3C2G,PIK3CG,PIK3R1,PIK3R5,PLCB1,PLCB2,PLCB3,PLCD1,PLCD3,PLCE1,PLCG2,PLCL2,PPP1R12B,PRKCA,PRKCB,PRKCE,PRKCH,PRKD3,RAC3,REL,RELA,RHOA,RHOBTB2,RHOQ,RND1,ROCK1,TBP
Glucocorticoid Receptor Signaling	5.93	0.213	#NUM!	A2M,ACTL6B,ADRB2,AKT3,ANXA1,ARID2,ATP5F1A,ATP5F1B,ATP5MC1,ATP5PB,B2M,BCL2,BCL2L11,BRCA1,BRD7,CAV1,CD163,CEBPA,CHP1,CREB1,CSF2RB,CYC1,DCAF6,DNALI1,DUSP1,ELK1,FKBP5,GABPA,GABPB2,GJA1,HLA-B,HLA-DMA,HLA-DMB,HLA-DOA,HLA-DPA1,HLA-DPB1,HLA-DRA,HLA-DRB1,HRAS,ICAM1,IFNLR1,IKBKB,IKBKE,IL10RA,IL12RB2,IL13RA1,IL17RD,IL1R1,IL1RL2,IL21R,IL6R,IL6ST,KAT2B,KRT17,KRT5,MAP2K4,MAP3K1,MAPK10,MAPK11,MAPK8,MAPK9,MMP2,M…
Acute Phase Response Signaling	5.91	0.276	3.683	A2M,AKT3,C1QA,C1QB,C1QC,C1R,C1S,C3,C4A/C4B,CEBPB,CP,ELK1,FN1,HMOX1,HMOX2,HRAS,IKBKB,IKBKE,IL18,IL1R1,IL6R,IL6ST,MAP2K4,MAP3K1,MAP3K5,MAPK11,MAPK8,MAPK9,MRAS,MYD88,NFKB1,NFKB2,NGFR,OSMR,PIK3CG,PIK3R1,PLG,REL,RELA,SERPINE1,SERPINF1,SERPING1,SOCS4,SOCS6,SOD2,SOS2,STAT3,TNFRSF11B,TNFRSF1A,TNFRSF1B,TRAF6
NF-κB Activation by Viruses	5.91	0.359	2.353	AKT3,CCR5,CD4,HRAS,IKBKB,IKBKE,ITGA2,ITGA6,ITGAV,ITGB1,ITGB3,MAP3K1,MRAS,NFKB1,NFKB2,PIK3C2A,PIK3C2G,PIK3CG,PIK3R1,PIK3R5,PRKCA,PRKCB,PRKCE,PRKCH,PRKD3,REL,RELA,TBP
Role of Pattern Recognition Receptors in Recognition of Bacteria and Viruses	5.88	0.288	3.333	C1QA,C1QB,C1QC,C3,C3AR1,C5AR1,CASP1,CLEC7A,CREB1,IFIH1,IL18,MAP2K4,MAPK10,MAPK8,MAPK9,MAVS,MYD88,NFKB1,NFKB2,NOD2,OAS2,PIK3C2A,PIK3C2G,PIK3CG,PIK3R1,PIK3R5,PLCG2,PRKCA,PRKCB,PRKCE,PRKCH,PRKD3,REL,RELA,RIGI,SYK,TGFB1,TGFB2,TLR1,TLR3,TLR5,TLR6,TLR7,TNFSF8,TRAF6
WNT/Ca+ pathway	5.84	0.379	2.711	CAMK2A,CREB1,CREB3L2,FZD1,FZD5,FZD7,GSK3B,NFATC1,NFATC2,NFATC4,NFKB1,NFKB2,PLCB1,PLCB2,PLCB3,PLCD1,PLCD3,PLCE1,PLCG2,PLCL2,PPP3CA,PRKCA,REL,RELA,SMO
Reelin Signaling in Neurons	5.78	0.297	-1.333	AKT3,APBB1,APP,ARHGEF25,ARHGEF26,ARHGEF3,ARHGEF40,ARHGEF6,ARHGEF9,ARPC5L,CAMK2A,CDK5,CRK,DCX,DNALI1,FGR,FYN,GRIN2A,GRINA,GSK3B,ITGA5,ITGB1,LIMK1,LYN,MAP1B,MAP2K4,MAP3K9,MAPK10,MAPK8,MAPK8IP2,MAPK9,PAFAH1B1,PDK3,PIK3C2A,PIK3C2G,PIK3CG,PIK3R1,PIK3R5,RHOA,WASF1,YES1
Role of Osteoblasts, Osteoclasts and Chondrocytes in Rheumatoid Arthritis	5.73	0.259	#NUM!	AKT3,BCL2,BMP7,BMPR1A,BMPR1B,CALM1 (includes others),CHP1,CSF1,CSF1R,CTNNB1,FOXO1,FZD1,FZD5,FZD7,GSK3B,GSN,IKBKB,IKBKE,IL18,IL1R1,IL1RAPL2,IL1RL2,ITGA5,ITGB3,LEF1,MAP2K4,MAP3K5,MAPK10,MAPK8,MAPK9,MMP14,NFATC1,NFATC2,NFATC4,NFKB1,NGFR,PIK3C2A,PIK3C2G,PIK3CG,PIK3R1,PIK3R5,PPP3CA,PPP3CB,PPP3R1,PTK2B,RELA,SFRP1,SMAD1,SMAD4,SMAD5,SMO,SPP1,TAB2,TGFB1,TNFRSF11B,TNFRSF1A,TNFRSF1B,TRAF6,WNT10B
Gap Junction Signaling	5.69	0.268	#NUM!	ADCY1,AKT3,CAV1,CTNNB1,GAD1,GJA1,GJB7,GJD2,GRIA2,GRIA3,GRIK1,GUCY1B1,HRAS,HTR2A,ITPR2,MAP3K2,MRAS,NPR1,PIK3C2A,PIK3C2G,PIK3CG,PIK3R1,PIK3R5,PLCB1,PLCB2,PLCB3,PLCD1,PLCD3,PLCE1,PLCG2,PLCL2,PPP3CA,PPP3CB,PPP3R1,PRKAR1B,PRKAR2A,PRKCA,PRKCB,PRKCE,PRKCH,PRKD3,PRKG1,PRKG2,SOS2,SP1,SP3,TJP1,TUBA4A,TUBB,TUBB2A,TUBB4B,TUBB6,TUBG1
Macropinocytosis Signaling	5.62	0.355	1.147	ANKFY1,CSF1,CSF1R,HRAS,ITGA5,ITGB1,ITGB2,ITGB3,ITGB4,ITGB5,ITGB8,MET,MRAS,PAK1,PIK3C2A,PIK3C2G,PIK3CG,PIK3R1,PIK3R5,PLCG2,PRKCA,PRKCB,PRKCE,PRKCH,PRKD3,RHOA,USP6NL
PD-1, PD-L1 cancer immunotherapy pathway	5.62	0.318	-0.756	AKT3,B2M,CBLB,CDK2,CIP2A,ELK1,GSK3B,HLA-B,HLA-DMA,HLA-DMB,HLA-DOA,HLA-DPA1,HLA-DPB1,HLA-DRA,HLA-DRB1,IFNGR1,LATS1,LATS2,LCP2,MR1,NGFR,PIK3C2A,PIK3C2G,PIK3CG,PIK3R1,PIK3R5,RASGRP1,STAT5A,TGFB1,TGFB2,TNFRSF11B,TNFRSF1A,TNFRSF1B,YAP1
Apelin Endothelial Signaling Pathway	5.51	0.291	1.029	ADCY1,AKT3,ANGPT1,APLN,APLNR,CALM1 (includes others),GNA12,GNA13,GNB4,GNB5,GNG12,GNG3,GUCY1B1,HDAC4,HRAS,ICAM1,MAP2K4,MAPK10,MAPK8,MAPK9,MEF2C,MRAS,NFKB1,NFKB2,PIK3C2A,PIK3C2G,PIK3CG,PIK3R1,PIK3R5,PLCB1,PLCB2,PLCB3,PRKCA,PRKCB,PRKCE,PRKCH,PRKD3,REL,RELA,SP1,VCAM1
Th1 Pathway	5.51	0.303	4.439	CCR5,CD4,CD40,CD86,HAVCR2,HLA-B,HLA-DMA,HLA-DMB,HLA-DOA,HLA-DPA1,HLA-DPB1,HLA-DRA,HLA-DRB1,ICAM1,IFNGR1,IL10RA,IL12RB2,IL18,IL6R,IRF1,ITGB2,LGALS9,NFATC1,NFATC2,NFATC4,NFKB1,NOTCH2,PIK3C2A,PIK3C2G,PIK3CG,PIK3R1,PIK3R5,PSEN2,RUNX3,STAT3,STAT4,VAV1
Orexin Signaling Pathway	5.43	0.252	-1.291	ADCY1,AKT3,ATP6AP1,ATP6AP2,ATP6V0A1,ATP6V0E1,ATP6V1A,ATP6V1C1,ATP6V1D,ATP6V1E1,ATP6V1F,ATP6V1G2,ATP6V1H,BMPR1A,CACNA2D2,CACNA2D3,CACNG3,CALM1 (includes others),DAGLA,FOXO1,GNB4,GNB5,GNG12,GNG3,GUCY1B1,HCRTR2,ITPR2,KCNJ5,MAPK11,NFKB1,NFKB2,PIK3C2A,PIK3C2G,PIK3CG,PIK3R1,PIK3R5,PIKFYVE,PIP4K2A,PLCB1,PLCB2,PLCB3,PLCD1,PLCD3,PLCE1,PLCG2,PLCL2,PLD1,PRKAR1B,PRKAR2A,PRKCA,PRKCB,PRKCE,PRKCH,PRKD3,SLC8A3,S…
Clathrin-mediated Endocytosis Signaling	5.35	0.26	#NUM!	AMPH,AP1S1,AP2A1,AP2M1,AP2S1,AP3B1,AP3M1,AP3M2,AP3S1,APOC1,ARPC5L,CD2AP,CHP1,CLU,DAB2,DNM1,DNM1L,DNM3,FGF1,FGF12,FGF14,FGF2,FGF5,FGF9,HIP1,ITGA5,ITGB1,ITGB2,ITGB3,ITGB4,ITGB5,ITGB8,LDLRAP1,LYZ,MDM2,MET,MYO1E,PICALM,PIK3C2A,PIK3C2G,PIK3CG,PIK3R1,PIK3R5,PPP3CA,PPP3CB,PPP3R1,SH3BP4,SH3GL2,SH3GLB1,SH3KBP1,SNAP91,STON2,SYNJ1,TFRC
Factors Promoting Cardiogenesis in Vertebrates	5.33	0.281	3.086	BMP7,BMPR1A,BMPR1B,CAMK2A,CCND1,CREB1,CREB3L2,CTNNB1,FZD1,FZD5,FZD7,GSK3B,LEF1,MAP2K4,MAPK10,MAPK8,MAPK9,MEF2C,PLCB1,PLCB2,PLCB3,PLCD1,PLCD3,PLCE1,PLCG2,PLCL2,PRKCA,PRKCB,PRKCE,PRKCH,PRKD3,RHOA,ROCK1,SMAD1,SMAD4,SMAD5,SMO,TGFB1,TGFB2,TGFBR1,TGFBR2,TGFBR3,WNT10B
Adrenomedullin signaling pathway	5.27	0.261	0.577	ADCY1,AKT3,BCL2,C3,CALM1 (includes others),CEBPB,ELK1,GAD1,GSK3A,GSK3B,GUCY1B1,HRAS,IL18,ITPR2,KCNN2,KCNN3,KCNQ3,MAP2K4,MAPK10,MAPK11,MAPK8,MAPK9,MMP2,MRAS,MYLK,NFKB1,NFKB2,NPR1,PIK3C2A,PIK3C2G,PIK3CG,PIK3R1,PIK3R5,PLCB1,PLCB2,PLCB3,PLCD1,PLCD3,PLCE1,PLCG2,PLCL2,PRKAR1B,PRKAR2A,PRKG1,PRKG2,PTK2B,RAMP3,REL,RELA,SHC3,SHE,SOS2
Caveolar-mediated Endocytosis Signaling	5.21	0.347	#NUM!	B2M,CAV1,CAVIN1,COPG1,DYRK3,FLNA,FLOT2,FYN,HLA-B,ITGA2,ITGA5,ITGA6,ITGA9,ITGAL,ITGAM,ITGAV,ITGAX,ITGB1,ITGB2,ITGB3,ITGB4,ITGB5,ITGB8,MAP3K2,MR1,PRKCA
Actin Nucleation by ARP-WASP Complex	5.18	0.323	1.807	ARPC5L,GNA12,HRAS,ITGA2,ITGA5,ITGA6,ITGA9,ITGAL,ITGAM,ITGAV,ITGAX,ITGB1,ITGB2,ITGB3,ITGB4,ITGB5,ITGB8,MRAS,PPP1R12B,RAC3,RHOA,RHOBTB2,RHOQ,RND1,ROCK1,SOS2,VASP,WAS,WASF1,WIPF1
Microautophagy Signaling Pathway	5.17	0.275	-4.596	CHMP2A,CHMP4B,COL12A1,COL19A1,COL1A2,COL23A1,COL24A1,COL26A1,COL27A1,COL28A1,COL5A2,COL6A2,COL8A1,COL8A2,DNM1L,LAMP2,MAP1LC3A,PSMA5,PSMB2,PSMB3,PSMB4,PSMB5,PSMB7,PSMC3,PSMC4,PSMC5,PSMD1,PSMD12,PSMD13,PSMD3,PSMD4,PSMD7,PSMD8,SEC24D,SEC31B,TP53,VAMP8,VPS11,VPS16,VPS18,VPS25,VPS39,VPS41,VTA1
Neuregulin Signaling	5.1	0.299	0.688	AKT3,CDK5,CRK,DCN,ELK1,ERBB2,ERBIN,HRAS,ITGA2,ITGA5,ITGA6,ITGA9,ITGAL,ITGAM,ITGAV,ITGAX,ITGB1,ITGB2,ITGB3,ITGB4,ITGB5,ITGB8,MRAS,NRG3,NRG4,PIK3R1,PLCG2,PRKCA,PRKCB,PRKCE,PRKCH,PRKD3,RPS6,SOS2,STAT5A
BAG2 Signaling Pathway	5.07	0.329	-0.302	ANXA2,MAPKAPK2,MDM2,NFKB1,NFKB2,PINK1,PRKN,PSMA5,PSMB2,PSMB3,PSMB4,PSMB5,PSMB7,PSMC3,PSMC4,PSMC5,PSMD1,PSMD12,PSMD13,PSMD3,PSMD4,PSMD7,PSMD8,REL,RELA,SP1,STUB1,TP53
Ephrin A Signaling	5.06	0.404	#NUM!	ADAM10,EFNA5,EPHA3,EPHA4,EPHA5,EPHA8,FYN,LIMK1,NGEF,NGFR,PAK1,PIK3C2A,PIK3C2G,PIK3CG,PIK3R1,PIK3R5,RHOA,ROCK1,VAV1
S100 Family Signaling Pathway	5.06	0.197	3.407	ABCB1,ACKR3,ADAM10,ADCYAP1R1,ADGRA1,ADGRA3,ADGRB3,ADORA3,ADRA1A,ADRB2,AHNAK,AKT3,ANXA1,ANXA2,APLNR,APP,ATP5F1A,ATP5F1B,BCL2,C3AR1,C5AR1,CACNA2D2,CACNA2D3,CACNG3,CALM1 (includes others),CAMK2A,CCKBR,CCR5,CCRL2,CHRM1,CHRM3,CHRM4,CMKLR1,CREB1,CREB3L2,CTNNB1,CXCR6,CYBB,DLC1,DRD5,ERBB2,EZR,F2RL1,FCGR2A,FCGR2B,FCGR2C,FGFR1,FGFR2,FGFRL1,FPR3,FZD1,FZD5,FZD7,GABBR2,GIPR,GPR12,GPR137C,GPR141,GPR150,GPR158,…
Th2 Pathway	5.04	0.285	2.333	BHLHE41,CCR5,CD4,CD40,CD86,CXCR4,CXCR6,HLA-B,HLA-DMA,HLA-DMB,HLA-DOA,HLA-DPA1,HLA-DPB1,HLA-DRA,HLA-DRB1,ICAM1,IKZF1,IL12RB2,ITGB2,MAF,NFATC2,NFKB1,NOTCH2,PIK3C2A,PIK3C2G,PIK3CG,PIK3R1,PIK3R5,PSEN2,RUNX3,S1PR1,SPI1,STAT4,STAT5A,TGFB1,TGFBR1,TGFBR2,TGFBR3,VAV1
Apoptosis Signaling	5	0.308	-0.557	BCL2,BCL2L11,CAPN2,CASP10,CASP6,CYC1,CYCS,DFFA,FAS,HRAS,IKBKB,IKBKE,LMNA,MAP2K4,MAP3K5,MAP4K4,MAPK8,MCL1,MRAS,NFKB1,NFKB2,PLCG2,PRKCA,PRKCE,REL,RELA,ROCK1,RPS6KA1,SPTAN1,TNFRSF1A,TNFRSF1B,TP53
Acetylcholine Receptor Signaling Pathway	4.91	0.258	0	ADAM10,ADCY1,AKT3,BCL2,CACNA2D2,CACNA2D3,CACNG3,CALM1 (includes others),CAMK2A,CASP1,CASP10,CASP4,CASP6,CASQ1,CHRM1,CHRM3,CHRM4,CREB1,CREB3L2,FYN,GUCY1B1,HMOX1,ITPR2,KCNJ2,NFE2L2,NFKB1,NFKB2,NGFR,NOS2,PIK3C2A,PIK3C2G,PIK3CG,PIK3R1,PIK3R5,PLCB1,PLCB2,PLCB3,PLCD1,PLCD3,PLCE1,PLCG2,PLCL2,PRKAR1B,PRKAR2A,PRKCA,PRKCB,PRKCE,PRKCH,PRKD3,PSEN2
RHOA Signaling	4.91	0.29	1.029	ANLN,ARHGAP5,ARHGAP6,ARPC5L,CDC42EP4,DLC1,EZR,GNA12,GNA13,KTN1,LIMK1,LIMK2,LPAR5,LPAR6,MSN,MYL12A,MYL6B,MYL9,MYLK,NEDD4,NGEF,NRP2,PFN2,PIKFYVE,PIP4K2A,PLD1,PPP1R12B,PTK2B,RAPGEF2,RDX,RHOA,ROCK1,SEPTIN10,SEPTIN2,SEPTIN6,WASF1
Adipogenesis pathway	4.87	0.281	0.48	AGPAT2,BMP7,BMPR1A,BMPR1B,CDK5,CEBPA,CEBPB,CTBP2,CTNNB1,EBF1,FBXW7,FGF1,FGF2,FGFR1,FGFR2,FGFRL1,FOXO1,FZD1,FZD5,FZD7,HDAC1,HDAC4,KAT2B,KAT6A,KLF3,LPIN1,LPL,MNAT1,NFATC4,RB1,RPS6KA1,SMAD1,SMAD5,SMO,SOX9,TGFB1,TNFRSF1A,TP53,WNT10B
Transcriptional Regulatory Network in Embryonic Stem Cells	4.87	0.268	3.015	AKT3,BMPR1A,BMPR1B,CTNNB1,FGF2,FGFR1,FGFR2,FGFRL1,FOXC1,FZD1,FZD5,FZD7,GJD2,GSK3B,HRAS,IL6ST,INHBA,KAT6A,LIFR,MRAS,PAX6,PIK3C2A,PIK3C2G,PIK3CG,PIK3R1,PIK3R5,REST,RFX4,SKIL,SMAD1,SMAD4,SMAD5,SMO,SOX2,STAT3,TGFB1,TGFB2,TGFBR1,TGFBR2,TGFBR3,TP53,WNT10B,ZFHX3,ZIC3
IL-17A Signaling in Fibroblasts	4.86	0.322	2.646	BCL2,CEBPB,COL1A2,CXCL12,CXCL5,FN1,GSK3B,IKBKB,IKBKE,MAP2K4,MAPK10,MAPK11,MAPK8,MAPK9,NFKB1,NFKB2,NFKBIZ,PRKCA,PRKCB,REL,RELA,SERPINH1,STAT3,TGFB1,THY1,TRAF3IP2,TRAF6,VCAM1
Induction of Apoptosis by HIV1	4.85	0.354	1.342	BCL2,CXCR4,CYC1,CYCS,DFFA,FAS,IKBKB,IKBKE,MAP2K4,MAP3K5,MAPK10,MAPK8,MAPK9,NFKB1,NFKB2,NGFR,REL,RELA,SLC25A4,TNFRSF11B,TNFRSF1A,TNFRSF1B,TP53
Breast Cancer Regulation by Stathmin1	4.82	0.204	2.145	ACKR3,ADCYAP1R1,ADGRA1,ADGRA3,ADGRB3,ADORA3,ADRA1A,ADRB2,APLNR,ARHGEF3,ARHGEF6,ARHGEF9,C3AR1,C5AR1,CAMK1G,CAMK2A,CAMK4,CCKBR,CCND1,CCR5,CCRL2,CDK2,CHRM1,CHRM3,CHRM4,CMKLR1,CREB1,CREB3L2,CXCR6,DRD5,F2RL1,FGF2,FPR3,FZD1,FZD5,FZD7,GABBR2,GIPR,GNA13,GNB4,GNB5,GNG12,GNG3,GPR12,GPR137C,GPR141,GPR150,GPR158,GPR22,GPR34,GPR61,GPR65,GPR83,GPRC5A,GPRC5B,GRM5,GRM8,HCRTR2,HRAS,HTR2A,HTR5A,LGR4,LPAR5,LPAR6,MA…
Complement System	4.8	0.432	1.897	C1QA,C1QB,C1QC,C1R,C1S,C3,C3AR1,C4A/C4B,C5AR1,C7,CD59,CFI,ITGAM,ITGAX,ITGB2,SERPING1
PEDF Signaling	4.7	0.321	0.6	AKT3,BCL2,CFLAR,DOCK3,ELK1,FAS,HRAS,IKBKB,IKBKE,MAPK11,MRAS,NFKB1,NFKB2,PIK3C2A,PIK3C2G,PIK3CG,PIK3R1,PIK3R5,REL,RELA,RHOA,ROCK1,SERPINF1,SOD2,TCF12,TP53,WASF2
UVA-Induced MAPK Signaling	4.68	0.306	1.698	ATM,CYCS,HRAS,MAP2K4,MAPK10,MAPK11,MAPK8,MAPK9,MRAS,PARP12,PARP14,PARP2,PARP4,PARP9,PIK3C2A,PIK3C2G,PIK3CG,PIK3R1,PIK3R5,PLCB1,PLCB2,PLCB3,PLCD1,PLCD3,PLCE1,PLCG2,PLCL2,PRKCA,RPS6KA1,TP53
Synaptic Long Term Potentiation	4.65	0.28	-0.845	ADCY1,CALM1 (includes others),CAMK2A,CAMK4,CHP1,CREB1,CREB3L2,GRIA2,GRIA3,GRIN2A,GRINA,GRM5,GRM8,HRAS,ITPR2,MRAS,PLCB1,PLCB2,PLCB3,PLCD1,PLCD3,PLCE1,PLCG2,PLCL2,PPP1CC,PPP1R14C,PPP3CA,PPP3CB,PPP3R1,PRKAR1B,PRKAR2A,PRKCA,PRKCB,PRKCE,PRKCH,PRKD3,RPS6KA1
MYC Mediated Apoptosis Signaling	4.61	0.38	-0.229	ADRB2,BCL2,BCL2L11,CFLAR,CYCS,FAS,IKBKB,IKBKE,MCL1,MDM2,NFKB1,NFKB2,NGFR,PRKAR1B,PRKAR2A,TNFRSF11B,TNFRSF1A,TNFRSF1B,TP53
CD40 Signaling	4.6	0.343	1.342	CD40,ICAM1,IKBKB,IKBKE,MAP2K4,MAPK10,MAPK11,MAPK8,MAPK9,MAPKAPK2,NFKB1,NFKB2,PIK3C2A,PIK3C2G,PIK3CG,PIK3R1,PIK3R5,PTGS1,REL,RELA,STAT3,TANK,TRAF6
April Mediated Signaling	4.6	0.405	1.807	ELK1,IKBKB,IKBKE,MAP2K4,MAP3K1,MAPK10,MAPK11,MAPK8,MAPK9,NFATC1,NFATC2,NFATC4,NFKB1,NFKB2,REL,RELA,TRAF6
Apelin Pancreas Signaling Pathway	4.6	0.391	0.728	APLN,APLNR,ERN1,MAP2K4,MAPK10,MAPK8,MAPK9,NFKB1,NFKB2,PIK3C2A,PIK3C2G,PIK3CG,PIK3R1,PIK3R5,PRKAR1B,PRKAR2A,REL,RELA
LPS-stimulated MAPK Signaling	4.59	0.318	0.408	CREB1,ELK1,HRAS,IKBKB,IKBKE,MAP2K4,MAP3K5,MAPK10,MAPK11,MAPK8,MAPK9,MRAS,NFKB1,NFKB2,PAK1,PIK3C2A,PIK3C2G,PIK3CG,PIK3R1,PIK3R5,PRKCA,PRKCB,PRKCE,PRKCH,PRKD3,REL,RELA
P2Y Purigenic Receptor Signaling Pathway	4.57	0.278	1.671	ADCY1,AKT3,CREB1,CREB3L2,GNB4,GNB5,GNG12,GNG3,GUCY1B1,HRAS,ITGB3,MRAS,NFKB1,NFKB2,P2RY2,PIK3C2A,PIK3C2G,PIK3CG,PIK3R1,PIK3R5,PLCB1,PLCB2,PLCB3,PLCD1,PLCD3,PLCE1,PLCG2,PLCL2,PRKAR1B,PRKAR2A,PRKCA,PRKCB,PRKCE,PRKCH,PRKD3,REL,RELA
ATM Signaling	4.49	0.3	0	ATM,BRCA1,CBX5,CCNB1,CDK2,CHEK2,CREB1,CREB3L2,HP1BP3,MAP2K4,MAPK10,MAPK11,MAPK8,MAPK9,MDM2,MDM4,PPM1D,PPM1J,PPM1L,PPP1CC,PPP2CA,PPP2R1B,PPP2R2D,PPP2R5A,PPP2R5B,PPP2R5D,PTPA,RAD50,SMC3,TP53
Colorectal Cancer Metastasis Signaling	4.47	0.232	2.832	ADCY1,AKT3,CCND1,CTNNB1,DCC,FZD1,FZD5,FZD7,GNA12,GNA13,GNB4,GNB5,GNG12,GNG3,GSK3B,GUCY1B1,HRAS,IFNGR1,IL6R,IL6ST,LEF1,MAP2K4,MAPK10,MAPK8,MAPK9,MMP14,MMP2,MRAS,MSH2,MSH6,NFKB1,NFKB2,NOS2,PIK3C2A,PIK3C2G,PIK3CG,PIK3R1,PIK3R5,PRKAR1B,PRKAR2A,RAC3,REL,RELA,RHOA,RHOBTB2,RHOQ,RND1,SMAD4,SMO,SOS2,STAT3,TGFB1,TGFB2,TGFBR1,TGFBR2,TLR1,TLR3,TLR5,TLR6,TLR7,TNFRSF1A,TP53,WNT10B
B Cell Activating Factor Signaling	4.44	0.395	1.807	ELK1,IKBKB,IKBKE,MAP2K4,MAP3K1,MAPK10,MAPK11,MAPK8,MAPK9,NFATC1,NFATC2,NFATC4,NFKB1,NFKB2,REL,RELA,TRAF6
GNRH Signaling	4.44	0.251	-0.333	ADCY1,CACNA2D2,CACNA2D3,CACNG3,CALM1 (includes others),CAMK2A,CREB1,CREB3L2,ELK1,GNB4,GNB5,GNG12,GNG3,GUCY1B1,HRAS,ITPR2,MAP2K4,MAP3K1,MAP3K13,MAP3K2,MAP3K5,MAP3K8,MAP3K9,MAPK10,MAPK11,MAPK8,MAPK9,MMP2,MRAS,NFKB1,NFKB2,PAK1,PAK2,PAK3,PLCB1,PLCB2,PLCB3,PRKAR1B,PRKAR2A,PRKCA,PRKCB,PRKCE,PRKCH,PRKD3,PTK2B,REL,RELA,SOS2
Sphingosine-1-phosphate Signaling	4.43	0.283	1.512	ACER3,ADCY1,AKT3,ASAH2B,CASP1,CASP10,CASP4,CASP6,CASQ1,GNA12,GNA13,GUCY1B1,PIK3C2A,PIK3C2G,PIK3CG,PIK3R1,PIK3R5,PLCB1,PLCB2,PLCB3,PLCD1,PLCD3,PLCE1,PLCG2,PLCL2,PTK2B,RAC3,RHOA,RHOBTB2,RHOQ,RND1,S1PR1,S1PR3,SPHK1
IL-1 Signaling	4.43	0.302	2.065	ADCY1,GNA12,GNA13,GNB4,GNB5,GNG12,GNG3,GUCY1B1,IKBKB,IKBKE,IL1R1,IRAK2,IRAK4,MAP2K4,MAP3K1,MAPK10,MAPK11,MAPK8,MAPK9,MRAS,MYD88,NFKB1,NFKB2,PRKAR1B,PRKAR2A,REL,RELA,TAB2,TRAF6
TGF-β Signaling	4.43	0.302	2.2	BCL2,BMP7,BMPR1A,BMPR1B,HDAC1,HRAS,INHBA,INHBB,MAP2K4,MAPK11,MAPK8,MAPK9,MRAS,PMEPA1,RUNX3,SERPINE1,SMAD1,SMAD4,SMAD5,SMAD7,SMURF2,SOS2,TGFB1,TGFB2,TGFBR1,TGFBR2,TGIF1,TRAF6,ZFYVE9
Pancreatic Adenocarcinoma Signaling	4.34	0.278	1	AKT3,BCL2,CCND1,CDK2,CDKN2B,CYP2E1,ELK1,ERBB2,HDAC1,HDAC4,HMOX1,MAP2K4,MAPK10,MAPK8,MAPK9,MDM2,NFKB1,NFKB2,PIK3C2A,PIK3C2G,PIK3CG,PIK3R1,PIK3R5,PLD1,RB1,RBL1,REL,RELA,SMAD4,STAT3,TGFB1,TGFB2,TGFBR1,TGFBR2,TP53
Role of Chondrocytes in Rheumatoid Arthritis Signaling Pathway	4.34	0.27	2.596	CAMKK2,CAPN2,CASP1,CEBPA,CEBPB,CFLAR,CHP1,CXCL12,CXCR4,FN1,IL18,IL1R1,IL1RAPL2,IL1RL2,IL6R,IL6ST,IRAK4,ITGA5,ITGB1,MAP2K4,MAPK11,MAPK9,MLKL,MMP14,MMP2,NFKB1,NFKB2,NGFR,NOS2,PLAU,PPP3CA,PPP3CB,PPP3R1,STAT3,TNFRSF11B,TNFRSF1A,TNFRSF1B,TRAF6
IL-3 Signaling	4.27	0.316	-0.6	AKT3,CHP1,CSF2RB,ELK1,FOXO1,HRAS,INPP5D,MRAS,PAK1,PIK3C2A,PIK3C2G,PIK3CG,PIK3R1,PIK3R5,PPP3CA,PPP3CB,PPP3R1,PRKCA,PRKCB,PRKCE,PRKCH,PRKD3,PTPN6,STAT3,STAT5A
ERBB Signaling	4.27	0.301	-0.392	ELK1,ERBB2,FOXO1,GSK3B,HRAS,MAP2K4,MAPK10,MAPK11,MAPK8,MAPK9,MRAS,NRG3,NRG4,PAK1,PAK2,PAK3,PIK3C2A,PIK3C2G,PIK3CG,PIK3R1,PIK3R5,PLCG2,PRKCA,PRKCB,PRKCE,PRKCH,PRKD3,SOS2
Iron homeostasis signaling pathway	4.27	0.27	#NUM!	ACO2,ATP6AP1,ATP6AP2,ATP6V0A1,ATP6V0E1,ATP6V1A,ATP6V1C1,ATP6V1D,ATP6V1E1,ATP6V1F,ATP6V1G2,ATP6V1H,BMP7,BMPR1A,BMPR1B,CD163,CP,CYBRD1,HEPH,HFE,HMOX1,HMOX2,IL6R,ISCU,LYRM4,SLC40A1,SLC46A1,SMAD1,SMAD4,SMAD5,STAT3,STAT5A,STEAP3,TCIRG1,TFR2,TFRC,TWSG1
Inhibition of ARE-Mediated mRNA Degradation Pathway	4.23	0.258	0.6	AGO3,AKT3,CNOT2,MAPK11,MAPKAPK2,NGFR,PAPOLA,PPM1J,PPM1L,PPP2CA,PPP2R1B,PPP2R2D,PPP2R5A,PPP2R5B,PPP2R5D,PRKAR1B,PRKAR2A,PSMA5,PSMB2,PSMB3,PSMB4,PSMB5,PSMB7,PSMC3,PSMC4,PSMC5,PSMD1,PSMD12,PSMD13,PSMD3,PSMD4,PSMD7,PSMD8,PTPA,TNFRSF11B,TNFRSF1A,TNFRSF1B,TNFSF8,YWHAB,YWHAG,ZFP36L1,ZFP36L2
Type II Diabetes Mellitus Signaling	4.21	0.261	0.73	ACSF2,ACSL1,ADIPOR2,AKT3,CACNA2D2,CACNA2D3,CACNG3,CEBPB,IKBKB,IKBKE,IRS2,ITPR2,KCNJ11,MAP2K4,MAP3K1,MAP3K5,MAPK10,MAPK8,MAPK9,NFKB1,NFKB2,NGFR,PIK3C2A,PIK3C2G,PIK3CG,PIK3R1,PIK3R5,PKM,PRKCA,PRKCB,PRKCE,PRKCH,PRKD3,REL,RELA,SOCS4,SOCS6,TNFRSF11B,TNFRSF1A,TNFRSF1B
Tumor Microenvironment Pathway	4.21	0.251	3.015	AKT3,BCL2,CCND1,CD44,CFLAR,COL1A2,CSF1,CXCL12,CXCR4,FAS,FGF1,FGF12,FGF14,FGF2,FGF5,FGF9,FN1,FOXO1,HLA-B,HRAS,ICAM1,IL6R,ITGA5,ITGB3,LGALS9,MMP14,MMP2,MRAS,NFKB1,NFKB2,NOS2,PIK3C2A,PIK3C2G,PIK3CG,PIK3R1,PIK3R5,PLAU,REL,RELA,SPP1,STAT3,TGFB1,TGFB2,TNC,TNFRSF1A
Fc Epsilon RI Signaling	4.19	0.28	1.414	AKT3,BTK,FCER1G,FYN,GAB1,HRAS,INPP5D,INPP5F,INPP5J,LCP2,LYN,MAP2K4,MAPK10,MAPK11,MAPK8,MAPK9,MRAS,PIK3C2A,PIK3C2G,PIK3CG,PIK3R1,PIK3R5,PLCG2,PRKCA,PRKCB,PRKCE,PRKCH,PRKD3,RAC3,SOS2,SYK,SYNJ1,VAV1
CREB Signaling in Neurons	4.19	0.198	1.732	ACKR3,ADCY1,ADCYAP1R1,ADGRA1,ADGRA3,ADGRB3,ADORA3,ADRA1A,ADRB2,AKT3,APLNR,BMPR1A,BMPR1B,C3AR1,C5AR1,CACNA2D2,CACNA2D3,CACNG3,CALM1 (includes others),CAMK2A,CAMK4,CCKBR,CCR5,CCRL2,CHRM1,CHRM3,CHRM4,CMKLR1,CREB1,CREB3L2,CXCR6,DRD5,ELK1,F2RL1,FGF2,FGFR1,FGFR2,FPR3,FZD1,FZD5,FZD7,GABBR2,GIPR,GNA12,GNA13,GNB4,GNB5,GNG12,GNG3,GPR12,GPR137C,GPR141,GPR150,GPR158,GPR22,GPR34,GPR61,GPR65,GPR83,GPRC5A,GPRC5…
Xenobiotic Metabolism Signaling	4.15	0.224	#NUM!	ABCB1,ABCC2,ABCC3,ALDH3A2,ALDH3B1,ALDH6A1,CAMK1G,CAMK2A,CAMK4,CAT,CHST10,CHST11,CITED2,CYP2C8,FMO2,GRIP1,GSTA4,HDAC4,HMOX1,HRAS,HS6ST3,MAF,MAOB,MAP2K4,MAP3K1,MAP3K13,MAP3K2,MAP3K5,MAP3K8,MAP3K9,MAPK11,MAPK8,MAPK9,MGST1,MGST3,MRAS,NCOA1,NDST3,NFE2L2,NFKB1,NFKB2,NOS2,PIK3C2A,PIK3C2G,PIK3CG,PIK3R1,PIK3R5,PPM1J,PPM1L,PPP2CA,PPP2R1B,PPP2R2D,PPP2R5A,PPP2R5B,PPP2R5D,PRKCA,PRKCB,PRKCE,PRKCH,PRKD3,PTPA,RE…
D-myo-inositol-5-phosphate Metabolism	4.14	0.245	1.183	ACP1,ATP1A2,DUSP1,DUSP6,ENPP1,INPP5D,INPP5F,NUDT14,NUDT2,PAWR,PIKFYVE,PIP4K2A,PIP4P1,PLCB1,PLCB2,PLCB3,PLCD1,PLCD3,PLCE1,PLCG2,PPFIA1,PPFIBP2,PPM1H,PPM1J,PPM1L,PPP1CC,PPP1R12B,PPP1R14C,PPP2CA,PPP2R1B,PPP2R5A,PPP2R5B,PPP2R5D,PPP3CA,PPP3CB,PPP3R1,PPP4R1,PPP5C,PTPA,PTPN13,PTPN6,PTPRC,SSH2,STYX,SYNJ1,THTPA,TNS3,UBLCP1
Superpathway of Inositol Phosphate Compounds	4.12	0.235	1.372	ACP1,ATP1A2,DUSP1,DUSP6,ENPP1,INPP5D,INPP5F,INPP5J,ITPKB,NUDT14,NUDT2,PAWR,PIK3C2A,PIK3C2G,PIK3CG,PIK3R1,PIK3R5,PIKFYVE,PIP4K2A,PIP4P1,PLCB1,PLCB2,PLCB3,PLCD1,PLCD3,PLCE1,PLCG2,PPFIA1,PPFIBP2,PPM1H,PPM1J,PPM1L,PPP1CC,PPP1R12B,PPP1R14C,PPP2CA,PPP2R1B,PPP2R5A,PPP2R5B,PPP2R5D,PPP3CA,PPP3CB,PPP3R1,PPP4R1,PPP5C,PTPA,PTPN13,PTPN6,PTPRC,SSH2,STYX,SYNJ1,THTPA,TNS3,UBLCP1
IL-17A Signaling in Airway Cells	4.1	0.328	1.147	AKT3,CXCL5,GSK3B,IKBKB,IKBKE,MAP2K4,MAPK10,MAPK11,MAPK8,MAPK9,NFKB1,NFKB2,PIK3C2A,PIK3C2G,PIK3CG,PIK3R1,PIK3R5,REL,RELA,STAT3,TRAF3IP2,TRAF6
MSP-RON Signaling in Cancer Cells Pathway	4.05	0.264	2.401	AKT3,CCND1,CREB1,CREB3L2,CSF2RB,CTNNB1,ELF1,ELF2,ELF4,ELK3,FLNA,GSK3B,HRAS,ITGA6,ITGB1,ITGB4,LEF1,MET,MRAS,NFKB1,NFKB2,PIK3C2A,PIK3C2G,PIK3CG,PIK3R1,PIK3R5,PLAUR,PTK2B,REL,RELA,SOS2,SP1,ST14,STAT3,VIM,YWHAB,YWHAG
STAT3 Pathway	4.04	0.267	1.569	BCL2,BMPR1A,BMPR1B,CSF2RB,FGF2,FGFR1,FGFR2,HRAS,IFNLR1,IL10RA,IL12RB2,IL13RA1,IL17RD,IL1R1,IL1RL2,IL21R,IL6R,IL6ST,MAP2K4,MAP3K20,MAP3K9,MAPK10,MAPK11,MAPK8,MAPK9,MRAS,NGFR,PTPN6,SOCS4,SOCS6,STAT3,TGFB1,TGFB2,TGFBR1,TGFBR2,TGFBR3
Acute Myeloid Leukemia Signaling	4.02	0.297	0.655	AKT3,CCND1,CEBPA,CSF1R,CSF2RB,CSF3R,HRAS,IDH1,IDH3B,IDH3G,LEF1,MAP2K4,MRAS,NFKB1,NFKB2,PIK3C2A,PIK3C2G,PIK3CG,PIK3R1,PIK3R5,REL,RELA,RUNX1,SOS2,SPI1,STAT3,STAT5A
Pathogen Induced Cytokine Storm Signaling Pathway	4.01	0.213	3.938	ADRA1A,AP3B1,C3,CASP1,CCR5,CD163,CIITA,CLEC7A,COL12A1,COL19A1,COL1A2,COL23A1,COL24A1,COL26A1,COL27A1,COL28A1,COL5A2,COL6A2,COL8A1,COL8A2,CSF2RB,CXCL12,CXCL16,CXCL5,CXCR4,GSDMD,HLA-DMA,HLA-DMB,HLA-DOA,HLA-DPA1,HLA-DPB1,HLA-DRA,HLA-DRB1,IFIH1,IFNGR1,IL12RB2,IL18,IL1R1,IL1RAPL2,IL1RL2,IL21R,IL6R,IL6ST,IRF1,LYST,MAPK10,MAPK11,MAPK8,MAPK9,MLKL,MYD88,NFKB1,NFKB2,NGFR,NLRC5,NOD2,NOS2,RAB27A,RIGI,RYR3,SP…
SNARE Signaling Pathway	3.97	0.265	-2.333	ADCY1,CACNA2D2,CALM1 (includes others),CAMK2A,CPLX1,CPLX2,GUCY1B1,MYH10,MYH11,MYL6B,MYL9,MYO10,NAPB,NSF,PRKAR1B,PRKAR2A,RAB27A,RAB3A,RAB9B,RIMS1,SNAP23,SNAP25,SNAP91,SNCA,SNCG,STX1A,STXBP3,STXBP4,SYN3,SYT1,SYT12,SYT13,SYT16,SYT5,SYT6,VAMP3
TCA Cycle II (Eukaryotic)	3.94	0.478	-3.317	ACO2,CS,FH,IDH3A,IDH3B,IDH3G,MDH1,MDH2,OGDHL,SDHC,SUCLA2
Neurovascular Coupling Signaling Pathway	3.94	0.233	-1.361	ABHD3,APP,CACNA2D2,CACNA2D3,CACNG3,CALM1 (includes others),CHRM1,CHRM3,CHRM4,DAGLA,ENTPD1,ENTPD2,ENTPD3,ENTPD6,GABBR2,GABRA1,GABRA3,GABRA6,GABRB2,GABRD,GABRG3,GAD1,GJA1,GRIA2,GRIA3,GRIN2A,GRINA,GRM5,GUCY1B1,ITPR2,KCNJ10,KCNJ11,KCNJ2,KCNJ4,KCNJ5,KCNMA1,KCNMB1,KCNN2,KCNN3,NPR1,PLAAT4,PLCB1,PLCB2,PLCB3,PPP1R12B,PRKAR1B,PRKAR2A,PRKG1,PRKG2,PTGS1,RHOA,ROCK1,RYR3,SLC1A3
Regulation of the Epithelial-Mesenchymal Transition Pathway	3.89	0.241	#NUM!	AKT3,CDH12,CTNNB1,FGF1,FGF12,FGF14,FGF2,FGF5,FGF9,FGFR1,FGFR2,FGFRL1,FZD1,FZD5,FZD7,GAB1,GSK3B,HRAS,LEF1,MAP2K4,MET,MMP2,MRAS,NFKB1,NFKB2,NOTCH2,PARD6A,PIK3C2A,PIK3C2G,PIK3CG,PIK3R1,PIK3R5,PSEN2,PYGO1,RBPJ,REL,RELA,RHOA,SMAD4,SMO,SOS2,STAT3,TGFB1,TGFB2,TGFBR1,TGFBR2,WNT10B
GADD45 Signaling	3.88	0.333	-0.447	ATM,BRCA1,CCNB1,CCND1,CDK2,MAP2K4,MAPK10,MAPK11,MAPK8,MAPK9,NFKB1,NFKB2,REL,RELA,SMAD4,TGFB1,TGFB2,TGFBR1,TGFBR2,TP53
Human Embryonic Stem Cell Pluripotency	3.85	0.239	4.33	AKT3,BMP7,BMPR1A,BMPR1B,CTNNB1,ELK1,FGF2,FGFR1,FGFR2,FGFRL1,FOXO1,FZD1,FZD5,FZD7,GSK3B,HRAS,ID3,ID4,INHBA,LIFR,MAP2K4,MRAS,PIK3C2A,PIK3C2G,PIK3CG,PIK3R1,PIK3R5,PRKCA,PRKCB,PRKCE,PRKCH,PRKD3,REST,SMAD1,SMAD4,SMAD5,SMAD7,SMO,SOS2,SOX2,SPHK1,STAT3,TGFB1,TGFB2,TGFBR1,TGFBR2,WNT10B,ZIC3
Antigen Presentation Pathway	3.83	0.385	#NUM!	B2M,CANX,CD74,CIITA,HLA-B,HLA-DMA,HLA-DMB,HLA-DOA,HLA-DPA1,HLA-DPB1,HLA-DRA,HLA-DRB1,MR1,NLRC5,PSMB5
p53 Signaling	3.83	0.286	1.043	AKT3,ATM,BCL2,BRCA1,CASP6,CCND1,CCNG1,CDK2,CHEK2,CTNNB1,DRAM1,FAS,GSK3B,HDAC1,HIPK2,KAT2B,MAPK8,MDM2,MDM4,PIK3C2A,PIK3C2G,PIK3CG,PIK3R1,PIK3R5,RB1,STAG1,TP53,TP53INP1
Sumoylation Pathway	3.82	0.282	-1.043	ARHGDIB,ARHGDIG,CEBPA,CTBP2,FAS,HDAC1,MAP2K4,MAP3K5,MAPK10,MAPK8,MAPK9,MDM2,NFKB1,NFKB2,RAC3,RCOR1,RHOA,RHOBTB2,RHOQ,RND1,SAE1,SERBP1,SMAD4,SNCA,SP1,SP3,STUB1,TP53,ZNF217
Sperm Motility	3.79	0.226	1.569	ABHD3,AXL,BTK,CALM1 (includes others),CLK1,CNGA3,CSF1R,DDR1,DDR2,DYRK3,EPHA3,EPHA4,EPHA5,EPHA8,ERBB2,FGFR1,FGFR2,FGR,FYN,GNA12,GNA13,GNB4,GNB5,GNG12,GNG3,GUCY1B1,ITPR2,LYN,MAP2K4,MERTK,MET,MRAS,NPR1,PEAK1,PLAAT4,PLCB1,PLCB2,PLCB3,PLCD1,PLCD3,PLCE1,PLCG2,PLCL2,PRKAR1B,PRKAR2A,PRKCA,PRKCB,PRKCE,PRKCH,PRKD3,PRKG1,PRKG2,PTK2B,ROS1,STYK1,SYK,TWF1,YES1
Endocannabinoid Neuronal Synapse Pathway	3.79	0.255	-1.461	ADCY1,CACNA2D2,CACNA2D3,CACNG3,CHP1,DAGLA,DNALI1,GNB4,GNB5,GNG12,GNG3,GRIA2,GRIA3,GRIN2A,GRINA,GRM5,GUCY1B1,ITPR2,KCNJ5,MAPK10,MAPK11,MAPK8,MAPK9,NDUFS2,PLCB1,PLCB2,PLCB3,PLCD1,PLCD3,PLCE1,PLCG2,PLCL2,PPP3CA,PPP3CB,PPP3R1,PRKAR1B,PRKAR2A,RIMS1
HIF1α Signaling	3.77	0.236	0.577	AKT3,CAMK1G,CAMK2A,CAMK4,CHP1,CUL2,CYBB,EIF4E,ELOB,FGF2,GPI,HK1,HK3,HMOX1,HRAS,IL6R,MAP2K4,MDM2,MET,MMP14,MMP2,MRAS,NCF2,NCOA1,NOS2,PIK3C2A,PIK3C2G,PIK3CG,PIK3R1,PIK3R5,PKM,PLCG2,PPP3CA,PPP3CB,PPP3R1,PRKCA,PRKCB,PRKCE,PRKCH,PRKD3,RAC3,RPS6,SERPINE1,STAT3,STUB1,TGFB1,TGFB2,TP53,VIM
Necroptosis Signaling Pathway	3.74	0.252	0.801	AXL,CAMK2A,CAPN2,CASP1,CASP10,CFLAR,CHP1,CYBB,DNM1L,FAS,IKBKB,MDM2,MERTK,MLKL,NGFR,PPP3CA,PPP3CB,PPP3R1,PYGL,RB1,RBL1,SLC25A4,TAB2,TIMM10,TIMM13,TIMM17A,TIMM17B,TIMM23,TLR3,TNFRSF11B,TNFRSF1A,TNFRSF1B,TOMM40,TOMM70,TP53,TSPO,VDAC1,VDAC2,VDAC3
Cholecystokinin/Gastrin-mediated Signaling	3.74	0.269	0.186	CCK,CCKBR,ELK1,EPHA4,GNA12,GNA13,HRAS,IL18,ITPR2,MAP2K4,MAPK10,MAPK8,MAPK9,MEF2C,MRAS,PLCB1,PLCB2,PLCB3,PRKCA,PRKCB,PRKCE,PRKCH,PRKD3,PTK2B,RAC3,RHOA,RHOBTB2,RHOQ,RND1,ROCK1,SOS2,SST
CDK5 Signaling	3.66	0.27	-0.408	ADCY1,CDK5,DRD5,GUCY1B1,HRAS,ITGA2,ITGA6,ITGB1,LAMA1,LAMA2,LAMB1,LAMC1,MAPK10,MAPK11,MAPK8,MAPK9,MRAS,NGFR,PPM1J,PPM1L,PPP1CC,PPP1R14C,PPP2CA,PPP2R1B,PPP2R2D,PPP2R5A,PPP2R5B,PPP2R5D,PRKAR1B,PRKAR2A,PTPA
PPARα/RXRα Activation	3.64	0.237	-2.333	ABCA1,ACADL,ADCY1,ADIPOR2,CYP2C8,GOT2,GUCY1B1,HRAS,IKBKB,IKBKE,IL1R1,IL1RAPL2,IL1RL2,ITGB5,LPL,MAP2K4,MAP4K4,MAPK8,MEF2C,MRAS,NCOA3,NFKB1,NFKB2,PLCB1,PLCB2,PLCB3,PLCD1,PLCD3,PLCE1,PLCG2,PLCL2,PPARA,PRKAR1B,PRKAR2A,PRKCA,PRKCB,REL,RELA,SMAD4,SOS2,TGFB1,TGFB2,TGFBR1,TGFBR2,TGFBR3,TRAF6
Chemokine Signaling	3.63	0.296	-0.209	CALM1 (includes others),CAMK1G,CAMK2A,CAMK4,CCR5,CXCL12,CXCR4,HRAS,LIMK1,LIMK2,MAPK11,MAPK8,MRAS,PIK3C2G,PIK3CG,PLCB1,PLCB2,PLCB3,PLCG2,PPP1R12B,PRKCA,PRKCB,PTK2B,RHOA
Netrin Signaling	3.58	0.306	-0.655	ABLIM1,CACNA2D2,CACNA2D3,CACNG3,CHP1,DCC,ENAH,ITPR2,NFATC1,NFATC2,NFATC4,NTN1,PPP3CA,PPP3CB,PPP3R1,PRKAR1B,PRKAR2A,PRKG1,RAC3,RYR3,UNC5B,UNC5D
Glioma Invasiveness Signaling	3.49	0.301	1.147	CD44,HRAS,ITGAV,ITGB3,MMP2,MRAS,PIK3C2A,PIK3C2G,PIK3CG,PIK3R1,PIK3R5,PLAU,PLAUR,PLG,RAC3,RHOA,RHOBTB2,RHOQ,RND1,TIMP1,TIMP2,TIMP3
Insulin Secretion Signaling Pathway	3.48	0.218	0.962	ABCC9,ADCY1,AGO3,ASIC2,CACNA2D2,CACNA2D3,CACNG3,CAMK2A,CCK,CHRM3,CREB1,CREB3L2,EIF4E,EIF4EBP2,FGR,FYN,GIPR,GUCY1B1,ITPR2,KCNB1,KCNJ11,LYN,MAPK11,NAPB,NSF,PABPC1,PCSK1,PDHA1,PDHX,PIK3C2A,PIK3C2G,PIK3CG,PIK3R1,PIK3R5,PLCB1,PLCB2,PLCB3,PLCD1,PLCD3,PLCE1,PLCG2,PLCL2,PRKAR1B,PRKAR2A,PRKCA,PRKCB,PRKCE,PRKCH,PRKD3,RAPGEF4,RYR3,SEC11A,SEC61A1,SNAP25,STAT3,STAT4,STAT5A,STX1A,VAMP3,YES1
Ribonucleotide Reductase Signaling Pathway	3.48	0.241	1.406	ACTL6B,AKT3,ARID2,ATM,BCL2,BRD7,CCND1,CDK2,CREB1,CREB3L2,CTNNB1,EIF4E,ERBB2,MAP2K4,MAP3K9-DT,MAPK10,MAPK11,MAPK8,MAPK9,MET,MMP2,NFKB1,NFKB2,PARP12,PARP14,PARP2,PARP4,PARP9,PBRM1,PHF10,PIK3C2A,PIK3C2G,PIK3CG,PIK3R1,PIK3R5,RB1,SP1,STAT3,TP53,WEE1,YBX1
Toll-like Receptor Signaling	3.47	0.295	2.673	ELK1,IKBKB,IL18,IRAK2,IRAK4,MAP2K4,MAP3K1,MAP4K4,MAPK11,MAPK8,MYD88,NFKB1,NFKB2,PPARA,REL,RELA,TAB2,TLR1,TLR3,TLR5,TLR6,TLR7,TRAF6
IL-15 Production	3.46	0.26	2.694	AXL,BTK,CLK1,CSF1R,DDR1,DDR2,DYRK3,EPHA3,EPHA4,EPHA5,EPHA8,ERBB2,FGFR1,FGFR2,FGR,FYN,IRF1,LYN,MAP2K4,MERTK,MET,NFKB1,NFKB2,PEAK1,PTK2B,REL,RELA,ROS1,STYK1,SYK,TWF1,YES1
Telomerase Signaling	3.44	0.269	1.877	AKT3,ELF1,ELF2,ELF4,ELK3,HDAC1,HDAC4,HRAS,MRAS,PIK3C2A,PIK3C2G,PIK3CG,PIK3R1,PIK3R5,PPM1J,PPM1L,PPP2CA,PPP2R1B,PPP2R2D,PPP2R5A,PPP2R5B,PPP2R5D,PTPA,RB1,SOS2,SP1,TEP1,TERF2IP,TP53
TNFR1 Signaling	3.39	0.333	0.5	CASP6,CYCS,IKBKB,IKBKE,MADD,MAP2K4,MAP3K1,MAPK8,NFKB1,NFKB2,PAK1,PAK2,PAK3,REL,RELA,TANK,TNFRSF1A
MSP-RON Signaling in Macrophages Pathway	3.38	0.261	-1.512	CIITA,CREB1,CREB3L2,HLA-DMA,HLA-DMB,HLA-DOA,HLA-DPA1,HLA-DPB1,HLA-DRA,HLA-DRB1,HRAS,IFNGR1,IKBKB,IKBKE,ITGAM,ITGB2,MRAS,NFKB1,NFKB2,NFKBIZ,NOS2,PIK3C2A,PIK3C2G,PIK3CG,PIK3R1,PIK3R5,REL,RELA,SOS2,ST14,STAT3
Aldosterone Signaling in Epithelial Cells	3.37	0.238	1.569	ABCC9,ASIC2,CCDC51,CRYAB,DNAJC18,DNAJC22,DNAJC3,DNAJC6,DUSP1,HSPB1,HSPB3,HSPB7,HSPB8,ITPR2,KCNMA1,KCNMB1,NEDD4,PIK3C2A,PIK3C2G,PIK3CG,PIK3R1,PIK3R5,PIKFYVE,PIP4K2A,PLCB1,PLCB2,PLCB3,PLCD1,PLCD3,PLCE1,PLCG2,PLCL2,PRKCA,PRKCB,PRKCE,PRKCH,PRKD3,SGK1,SLC12A1,SMO,SOS2
Inhibition of Angiogenesis by TSP1	3.36	0.382	0	AKT3,FYN,GUCY1B1,MAP2K4,MAPK10,MAPK11,MAPK8,MAPK9,SDC2,TGFB1,TGFBR1,TGFBR2,TP53
Mouse Embryonic Stem Cell Pluripotency	3.36	0.269	2.502	AKT3,BMPR1A,CTNNB1,FZD1,FZD5,FZD7,GSK3B,HRAS,ID3,ID4,IL6ST,LEF1,LIFR,MAPK11,MRAS,PIK3C2A,PIK3C2G,PIK3CG,PIK3R1,PIK3R5,SMAD1,SMAD4,SMAD5,SMO,SOS2,SOX2,STAT3,TP53
Protein Ubiquitination Pathway	3.33	0.216	#NUM!	ANAPC1,B2M,BRCA1,CRYAB,CUL2,DNAJC18,DNAJC22,DNAJC3,DNAJC6,ELOB,FBXW7,HLA-B,HSPB1,HSPB3,HSPB7,HSPB8,MDM2,MR1,NEDD4,PRKN,PSMA5,PSMB2,PSMB3,PSMB4,PSMB5,PSMB7,PSMC3,PSMC4,PSMC5,PSMD1,PSMD12,PSMD13,PSMD3,PSMD4,PSMD7,PSMD8,SMO,SMURF2,STUB1,THOP1,TRAF6,UBE2E3,UBE2G2,UBE2M,UBE2N,UBE2T,UBE2V2,UCHL1,UCHL5,USP11,USP14,USP19,USP27X,USP3,USP43,USP47,USP5,USP53,USP54
Granzyme A Signaling	3.31	0.293	3.838	CASP1,FN1,H1-1,NDUFA1,NDUFA11,NDUFA12,NDUFA5,NDUFA8,NDUFAB1,NDUFB10,NDUFB11,NDUFB5,NDUFB7,NDUFB8,NDUFB9,NDUFS2,NDUFS3,NDUFS5,NDUFS6,NDUFV1,NME1,XRCC6
Circadian Rhythm Signaling	3.3	0.216	#NUM!	ADCY1,ADCYAP1,ADCYAP1R1,BHLHE41,CACNA2D2,CACNA2D3,CACNG3,CAMK2A,CREB1,CREB3L2,CRY1,EIF4E,EIF4EBP2,FBXL3,FGR,FYN,GAD1,GNB4,GNB5,GNG12,GNG3,GRIA2,GRIA3,GRIN2A,GRINA,GSK3A,GSK3B,GUCY1B1,HLF,HRAS,ITPR2,LYN,MAP2K4,MDM2,MRAS,NGFR,NPR1,PLCB1,PLCB2,PLCB3,PLCD1,PLCD3,PLCE1,PLCG2,PLCL2,PRKAR1B,PRKAR2A,PRKCA,PRKCB,PRKCE,PRKCH,PRKD3,PRKG1,PRKG2,RORB,RYR3,VIP,YES1
Semaphorin Signaling in Neurons	3.29	0.311	#NUM!	CDK5,CRMP1,DPYSL3,FYN,ITGB1,LIMK1,LIMK2,MET,PAK1,PAK2,PAK3,PLXNB1,RAC3,RHOA,RHOBTB2,RHOQ,RND1,ROCK1,SEMA3A
Cyclins and Cell Cycle Regulation	3.29	0.282	0	ATM,CCNB1,CCND1,CDK2,CDKN2B,CDKN2D,GSK3B,HDAC1,HDAC4,PPM1J,PPM1L,PPP2CA,PPP2R1B,PPP2R2D,PPP2R5A,PPP2R5B,PPP2R5D,PTPA,RB1,RBL1,TGFB1,TGFB2,TP53,WEE1
Regulation of Cellular Mechanics by Calpain Protease	3.28	0.278	1.667	ACTN2,CAPN2,CCND1,CDK2,CNGA3,EZR,HRAS,ITGA2,ITGA5,ITGA6,ITGA9,ITGAL,ITGAM,ITGAV,ITGAX,ITGB1,ITGB2,ITGB3,ITGB4,ITGB5,ITGB8,MRAS,RB1,TLN1,TLN2
Prolactin Signaling	3.28	0.274	1.528	ABCC9,CCDC51,CEBPB,FYN,HRAS,IRF1,KCNMA1,KCNMB1,MRAS,PIK3C2A,PIK3C2G,PIK3CG,PIK3R1,PIK3R5,PLCG2,PRKCA,PRKCB,PRKCE,PRKCH,PRKD3,SOCS4,SOCS6,SOS2,SP1,STAT3,STAT5A
UVB-Induced MAPK Signaling	3.27	0.327	-0.5	EIF4E,MAP2K4,MAPK10,MAPK11,MAPK8,MAPK9,PIK3C2A,PIK3C2G,PIK3CG,PIK3R1,PIK3R5,PRKCA,PRKCB,PRKCE,PRKCH,PRKD3,TP53
Opioid Signaling Pathway	3.27	0.214	-0.283	ADCY1,AKT3,AP2A1,AP2M1,AP2S1,CACNA2D2,CACNA2D3,CACNG3,CALM1 (includes others),CAMK1G,CAMK2A,CAMK4,CREB1,CREB3L2,CTNNB1,ELK1,FGR,FYN,GNA12,GNA13,GNB4,GNB5,GNG12,GNG3,GRIN2A,GRINA,GSK3B,GUCY1B1,HRAS,ITPR2,KCNJ5,LEF1,LYN,MAP2K4,MRAS,NFKB1,NFKB2,OPRL1,PIK3C2G,PIK3CG,PLCB1,PNOC,PPP3CA,PPP3CB,PPP3R1,PRKAR1B,PRKAR2A,PRKCA,PRKCB,PRKCE,PRKCH,PRKD3,RAC3,RGS1,RGS4,RGS7,RPS6KA1,RYR3,SOS2,YES1
Wound Healing Signaling Pathway	3.25	0.218	1.214	CEBPB,COL12A1,COL19A1,COL1A2,COL23A1,COL24A1,COL26A1,COL27A1,COL28A1,COL5A2,COL6A2,COL8A1,COL8A2,FGF2,FGFR2,FN1,HRAS,IFNGR1,IKBKB,IL18,IL1R1,IL1RAPL2,IL1RL2,ITGA6,ITGB1,ITGB4,KRT17,LAMA1,LAMA2,LAMB1,LAMC1,MAP2K4,MAPK10,MAPK8,MAPK9,MRAS,NFKB1,NFKB2,NGFR,PRKCA,SHC3,SOS2,TAC1,TGFB1,TGFB2,TGFBR1,TGFBR2,TGFBR3,TNFRSF11B,TNFRSF1A,TNFRSF1B,TNFSF8,TRAF6,TRPA1,VIM
CD27 Signaling in Lymphocytes	3.23	0.316	1	CYC1,CYCS,IKBKB,IKBKE,MAP2K4,MAP3K1,MAP3K13,MAP3K2,MAP3K5,MAP3K8,MAP3K9,MAPK10,MAPK8,MAPK9,NFKB1,NFKB2,REL,RELA
Role of IL-17A in Arthritis	3.23	0.316	#NUM!	CXCL5,MAP2K4,MAPK10,MAPK11,MAPK8,MAPK9,MAPKAPK2,NFKB1,NFKB2,NOS2,PIK3C2A,PIK3C2G,PIK3CG,PIK3R1,PIK3R5,REL,RELA,RPS6KA1
Angiopoietin Signaling	3.22	0.289	0.775	AKT3,ANGPT1,CRK,FOXO1,GRB14,HRAS,IKBKB,IKBKE,MRAS,NFKB1,NFKB2,PAK1,PAK2,PAK3,PIK3C2A,PIK3C2G,PIK3CG,PIK3R1,PIK3R5,REL,RELA,STAT5A
BMP signaling pathway	3.2	0.275	1.706	BMP7,BMPR1A,BMPR1B,CAMK4,CHRD,CREB1,HRAS,MAGED1,MAP2K4,MAPK10,MAPK11,MAPK8,MAPK9,MRAS,NFKB1,NFKB2,PRKAR1B,PRKAR2A,REL,RELA,SMAD1,SMAD4,SMAD5,SMAD7,SOSTDC1
Endocannabinoid Developing Neuron Pathway	3.19	0.252	1.043	ADCY1,AKT3,BRCA1,CCND1,CREB1,CREB3L2,CTNNB1,GNB4,GNB5,GNG12,GNG3,GSK3B,GUCY1B1,HRAS,MAP2K4,MAPK10,MAPK11,MAPK8,MAPK9,MRAS,PAX6,PIK3C2A,PIK3C2G,PIK3CG,PIK3R1,PIK3R5,PRKAR1B,PRKAR2A,RAC3,RHOA,STAT3,STMN2
AMPK Signaling	3.19	0.219	1.219	ACTL6B,ADRA1A,ADRB2,AK2,AK5,AKT3,ARID2,BRD7,CAMKK2,CCND1,CPT1A,CPT2,CREB1,CREB3L2,FOXO1,GNA12,GNA13,GNB4,GNB5,GNG12,GNG3,IRS2,KAT2B,MAPK11,MRAS,ORAI1,PBRM1,PFKFB3,PFKM,PHF10,PHLPP1,PIK3C2A,PIK3C2G,PIK3CG,PIK3R1,PIK3R5,PPM1D,PPM1H,PPM1J,PPM1L,PPP2CA,PPP2R1B,PPP2R2D,PPP2R5A,PPP2R5B,PPP2R5D,PRKAR1B,PRKAR2A,PTPA,RAB27A,RAB3A,RAB9B,TBC1D1
Synaptic Long Term Depression	3.15	0.227	1.067	ABHD3,CACNA2D2,CACNA2D3,CACNG3,CRH,GAD1,GNA12,GNA13,GRIA2,GRIA3,GRM5,GRM8,GUCY1B1,HRAS,ITPR2,LYN,MRAS,NOS2,NPR1,PLAAT4,PLCB1,PLCB2,PLCB3,PLCD1,PLCD3,PLCE1,PLCG2,PLCL2,PPM1J,PPM1L,PPP2CA,PPP2R1B,PPP2R2D,PPP2R5A,PPP2R5B,PPP2R5D,PRKCA,PRKCB,PRKCE,PRKCH,PRKD3,PRKG1,PRKG2,PTPA,RYR3
Ephrin B Signaling	3.15	0.292	1.213	ACP1,CTNNB1,CXCL12,CXCR4,EFNB1,EFNB2,GNA12,GNA13,GNB4,GNB5,GNG12,GNG3,HRAS,KALRN,LIMK1,MRAS,PAK1,RAC3,RHOA,ROCK1,VAV1
Coronavirus Pathogenesis Pathway	3.13	0.225	-1.508	ATP6AP1,ATP6V1A,BCL2,BCL2L11,CASP1,CCND1,CDK2,EEF1A1,EIF4E,ELK1,HDAC1,HDAC4,IKBKB,MAP2K4,MAPK10,MAPK11,MAPK8,MAPK9,MAVS,NFKB1,NFKB2,NPC1,OAS2,PIKFYVE,PTGES2,RB1,RBL1,REL,RELA,RIGI,RN7SL1,RPS27L,RPS6,SERPINE1,SMAD4,STAT3,STING1,TGFB1,TGFBR1,TGFBR2,TLR3,TLR7,TNPO1,TOMM70,TP53,ZC3HAV1
PDGF Signaling	3.13	0.276	0.816	ACP1,CAV1,CRK,ELK1,HRAS,INPP5D,INPP5F,INPP5J,MAP2K4,MAP3K1,MAPK8,MRAS,PIK3C2A,PIK3C2G,PIK3CG,PIK3R1,PIK3R5,PLCG2,PRKCA,PRKCB,SOS2,SPHK1,STAT3,SYNJ1
CCR3 Signaling in Eosinophils	3.09	0.246	0.471	CALM1 (includes others),GNA12,GNA13,GNB4,GNB5,GNG12,GNG3,HRAS,ITPR2,LIMK1,LIMK2,MAPK11,MRAS,MYLK,PAK1,PAK2,PAK3,PIK3C2A,PIK3C2G,PIK3CG,PIK3R1,PIK3R5,PLCB1,PLCB2,PLCB3,PPP1R12B,PRKCA,PRKCB,PRKCE,PRKCH,PRKD3,RHOA,ROCK1
Endothelin-1 Signaling	3.08	0.227	2.469	ABHD3,ADCY1,CASP1,CASP10,CASP4,CASP6,CASQ1,GAB1,GNA12,GNA13,GUCY1B1,HMOX1,HRAS,ITPR2,MAPK10,MAPK11,MAPK8,MAPK9,MRAS,NOS2,NPR1,PIK3C2A,PIK3C2G,PIK3CG,PIK3R1,PIK3R5,PLAAT4,PLCB1,PLCB2,PLCB3,PLCD1,PLCD3,PLCE1,PLCG2,PLCL2,PLD1,PRKCA,PRKCB,PRKCE,PRKCH,PRKD3,PTGS1,SHC3,SHE
IL-7 Signaling Pathway	3.05	0.282	2.524	AKT3,BCL2,BCL6,CCND1,CDK2,EBF1,FOXO1,FYN,GSK3A,GSK3B,LYN,MAPK11,MCL1,MET,NFATC1,PIK3C2A,PIK3C2G,PIK3CG,PIK3R1,PIK3R5,SOS2,STAT5A
Pyroptosis Signaling Pathway	3.05	0.269	3.4	CASP1,CASP4,GBP1,GBP2,GSDMD,IL18,IL1R1,IRF2,MAPK11,NEK7,NFKB1,NFKB2,NGFR,PANX1,PRKAR1B,PRKAR2A,RHOA,TLR1,TLR3,TLR5,TLR6,TLR7,TNFRSF11B,TNFRSF1A,TNFRSF1B
Macrophage Classical Activation Signaling Pathway	3.05	0.228	4.32	ACO2,CD40,CD86,CIITA,CYBB,GBP2,HLA-DMA,HLA-DMB,HLA-DOA,HLA-DPA1,HLA-DPB1,HLA-DRA,HLA-DRB1,IFNGR1,IKBKB,IL13RA1,IL18,IRAK4,IRF1,IRF5,IRF8,MAF,MERTK,MYD88,NCF2,NFKB1,NFKB2,NOS2,PARP14,PARP9,PDHA1,PDHX,PKM,RELA,SDHC,SPI1,STAT3,STK38,TGFB1,TGFB2,TNFSF8,TRAF6,UQCRC2
HMGB1 Signaling	3.05	0.234	2.475	AKT3,ELK1,HRAS,ICAM1,IFNGR1,IL18,IL1R1,KAT2B,KAT6A,MAP2K4,MAPK10,MAPK11,MAPK8,MAPK9,MRAS,NFKB1,NFKB2,NGFR,PIK3C2A,PIK3C2G,PIK3CG,PIK3R1,PIK3R5,RAC3,REL,RELA,RHOA,RHOBTB2,RHOQ,RND1,SERPINE1,SP1,TGFB1,TGFB2,TNFRSF11B,TNFRSF1A,TNFRSF1B,TNFSF8,VCAM1
Glioma Signaling	2.99	0.248	-0.229	AKT3,CALM1 (includes others),CAMK1G,CAMK2A,CAMK4,CCND1,CDKN2B,CDKN2D,HDAC1,HDAC4,HRAS,IDH1,IDH3B,IDH3G,MDM2,MRAS,PIK3C2A,PIK3C2G,PIK3CG,PIK3R1,PIK3R5,PLCG2,PRKCA,PRKCB,PRKCE,PRKCH,PRKD3,RB1,RBL1,SOS2,TP53
Agrin Interactions at Neuromuscular Junction	2.99	0.29	-1	ARHGEF6,ERBB2,GABPA,HRAS,ITGB1,LAMA2,LAMB1,LAMC1,MAP2K4,MAPK10,MAPK8,MAPK9,MRAS,NRG3,NRG4,PAK1,PAK2,PAK3,RAC3,UTRN
Role of PKR in Interferon Induction and Antiviral Response	2.97	0.243	2.646	CASP1,COLEC12,CYC1,CYCS,DNAJC3,FAS,IFIH1,IFNGR1,IKBKB,IKBKE,IL18,IRF1,MAP2K4,MAPK10,MAPK11,MAPK8,MAPK9,MARCO,MAVS,MSR1,MYD88,NFKB1,NFKB2,REL,RELA,RIGI,SP1,STAT3,TAB2,TLR3,TNFRSF1A,TP53,TRAF6
Ferroptosis Signaling Pathway	2.95	0.244	0.354	ABCA1,ALOX15B,ALOX5,ARF5,BECN1,CHAC1,CYBB,DPP4,EMP1,G3BP1,GLS2,GSS,H2BC8,HMOX1,HRAS,HSPB1,LINC00472,MRAS,NFE2L2,PEBP1,RB1,RBL1,SLC1A5,SLC7A11,SP1,STAT3,STEAP3,TFRC,TP53,VDAC2,WWTR1,YAP1
DNA damage-induced 14-3-3σ Signaling	2.94	0.326	1.807	AKT3,ATM,BCL2,BRCA1,CASP1,CASP10,CASP4,CASP6,CASQ1,CCNB1,CDK2,CHEK2,MDM2,TP53,WEE1
ERB2-ERBB3 Signaling	2.92	0.292	1.606	CCND1,ELK1,ERBB2,FOXO1,GSK3A,GSK3B,HRAS,MRAS,NRG3,NRG4,PIK3C2A,PIK3C2G,PIK3CG,PIK3R1,PIK3R5,SOS2,SP1,STAT3,STAT5A
GM-CSF Signaling	2.9	0.286	1.213	AKT3,CAMK2A,CCND1,CSF2RB,ELK1,HRAS,LYN,MRAS,PIK3C2A,PIK3C2G,PIK3CG,PIK3R1,PIK3R5,PPP3CA,PPP3CB,PPP3R1,PRKCB,RUNX1,SOS2,STAT3
WNK Renal Signaling Pathway	2.86	0.255	-0.447	AKT3,ANAPC1,ASIC2,BRCA1,CALM1 (includes others),CUL2,ELOB,IRS2,KCNJ10,MDM2,NEDD4,PIK3C2A,PIK3C2G,PIK3CG,PIK3R1,PIK3R5,PRKCA,PRKCB,PRKCE,PRKCH,PRKD3,PRKN,SGK1,SLC12A1,SLC12A4,TRAF6,WNK1
iNOS Signaling	2.83	0.319	2.714	CALM1 (includes others),IFNGR1,IKBKB,IKBKE,IRAK2,IRAK4,IRF1,MAPK11,MYD88,NFKB1,NFKB2,NOS2,REL,RELA,TRAF6
nNOS Signaling in Neurons	2.83	0.319	-2.828	CALM1 (includes others),CAMK2A,CAPN2,CHP1,GRIN2A,GRINA,PFKM,PPP3CA,PPP3CB,PPP3R1,PRKCA,PRKCB,PRKCE,PRKCH,PRKD3
Docosahexaenoic Acid (DHA) Signaling	2.83	0.342	#NUM!	AKT3,APP,BCL2,CYCS,FOXO1,GSK3A,GSK3B,PIK3C2A,PIK3C2G,PIK3CG,PIK3R1,PIK3R5,SERPINF1
Cell Cycle Regulation by BTG Family Proteins	2.83	0.342	1	BTG1,CCND1,CDK2,PPM1J,PPM1L,PPP2CA,PPP2R1B,PPP2R2D,PPP2R5A,PPP2R5B,PPP2R5D,PTPA,RB1
Growth Hormone Signaling	2.82	0.282	1.342	A2M,CEBPA,ELK1,PIK3C2A,PIK3C2G,PIK3CG,PIK3R1,PIK3R5,PLCG2,PRKCA,PRKCB,PRKCE,PRKCH,PRKD3,PTPN6,RPS6KA1,SOCS4,SOCS6,STAT3,STAT5A
Leptin Signaling in Obesity	2.82	0.276	0.333	ADCY1,AKT3,FOXO1,GUCY1B1,PDE3A,PIK3C2A,PIK3C2G,PIK3CG,PIK3R1,PIK3R5,PLCB1,PLCB2,PLCB3,PLCD1,PLCD3,PLCE1,PLCG2,PLCL2,PRKAR1B,PRKAR2A,STAT3
4-1BB Signaling in T Lymphocytes	2.79	0.353	0.632	IKBKB,IKBKE,MAP2K4,MAP3K5,MAPK10,MAPK11,MAPK8,MAPK9,NFKB1,NFKB2,REL,RELA
3-phosphoinositide Biosynthesis	2.78	0.218	0.707	ACP1,ATP1A2,DUSP1,DUSP6,ENPP1,INPP5D,INPP5F,NUDT14,NUDT2,PAWR,PIK3C2A,PIK3C2G,PIK3CG,PIK3R1,PIK3R5,PIKFYVE,PIP4K2A,PPFIA1,PPFIBP2,PPM1H,PPM1J,PPM1L,PPP1CC,PPP1R12B,PPP1R14C,PPP2CA,PPP2R1B,PPP2R5A,PPP2R5B,PPP2R5D,PPP3CA,PPP3CB,PPP3R1,PPP4R1,PPP5C,PTPA,PTPN13,PTPN6,PTPRC,SSH2,STYX,SYNJ1,THTPA,TNS3,UBLCP1
Mitotic Roles of Polo-Like Kinase	2.75	0.284	-2.449	ANAPC1,CCNB1,CDC27,CDC7,CHEK2,PLK2,PPM1J,PPM1L,PPP2CA,PPP2R1B,PPP2R2D,PPP2R5A,PPP2R5B,PPP2R5D,PTPA,SMC3,STAG2,TGFB1,WEE1
WNT/β-catenin Signaling	2.7	0.224	1	AKT3,APPL2,CCND1,CD44,CDH12,CTNNB1,FZD1,FZD5,FZD7,GJA1,GSK3A,GSK3B,HDAC1,LEF1,MDM2,NLK,PIN1,PPM1J,PPM1L,PPP2CA,PPP2R1B,PPP2R2D,PPP2R5A,PPP2R5B,PPP2R5D,PTPA,RUVBL2,SFRP1,SMO,SOX2,SOX7,SOX9,TGFB1,TGFB2,TGFBR1,TGFBR2,TGFBR3,TP53,WNT10B
3-phosphoinositide Degradation	2.69	0.22	0	ACP1,ATP1A2,DUSP1,DUSP6,ENPP1,INPP4A,INPP5D,INPP5F,INPP5J,NUDT14,NUDT2,PAWR,PIKFYVE,PIP4P1,PPFIA1,PPFIBP2,PPM1H,PPM1J,PPM1L,PPP1CC,PPP1R12B,PPP1R14C,PPP2CA,PPP2R1B,PPP2R5A,PPP2R5B,PPP2R5D,PPP3CA,PPP3CB,PPP3R1,PPP4R1,PPP5C,PTPA,PTPN13,PTPN6,PTPRC,SSH2,STYX,SYNJ1,THTPA,TNS3,UBLCP1
Prostate Cancer Signaling	2.69	0.246	#NUM!	AKT3,BCL2,CCND1,CDK2,CREB1,CREB3L2,CTNNB1,FOXO1,GSK3B,HDAC1,HDAC4,HRAS,LEF1,MDM2,MRAS,NFKB1,NFKB2,PIK3C2A,PIK3C2G,PIK3CG,PIK3R1,PIK3R5,RB1,RBL1,REL,RELA,SOS2,TP53
IL-9 Signaling	2.66	0.343	2.111	IRS2,NFKB1,NFKB2,PIK3C2A,PIK3C2G,PIK3CG,PIK3R1,PIK3R5,REL,RELA,STAT3,STAT5A
p38 MAPK Signaling	2.65	0.242	2.6	CREB1,CREB3L2,DUSP1,ELK1,FAS,HSPB1,HSPB3,HSPB7,IL18,IL1R1,IL1RAPL2,IL1RL2,IRAK2,IRAK4,MAP2K4,MAP3K5,MAPK11,MAPKAPK2,MEF2C,RPS6KA1,TAB2,TGFB1,TGFB2,TGFBR1,TGFBR2,TNFRSF1A,TNFRSF1B,TP53,TRAF6
Multiple Sclerosis Signaling Pathway	2.59	0.212	4.522	C1QA,C1QB,C1QC,C3,C7,CAPN2,CASP1,DUSP1,DUSP6,FAS,GRIN2A,GRINA,HLA-B,HLA-DMA,HLA-DMB,HLA-DOA,HLA-DPA1,HLA-DPB1,HLA-DRA,HLA-DRB1,IFNGR1,IL18,IRF1,MAPK11,MPO,NCOA3,NFATC2,NFKB1,NFKB2,PARP12,PARP14,PARP2,PARP4,PARP9,PLAU,RNF213,SLC8A3,STK38,TGFB1,TGFB2,TLR1,TLR3,TLR5,TLR6,TLR7,TNFRSF1A,TNFSF8
Apelin Liver Signaling Pathway	2.58	0.37	-0.632	APLN,APLNR,COL1A2,FAS,GSK3A,GSK3B,MAP2K4,MAPK10,MAPK8,MAPK9
Glioblastoma Multiforme Signaling	2.58	0.222	2.401	AKT3,CCND1,CDK2,CTNNB1,FOXO1,FZD1,FZD5,FZD7,GSK3B,HRAS,ITPR2,LEF1,MDM2,MRAS,PIK3C2A,PIK3C2G,PIK3CG,PIK3R1,PIK3R5,PLCB1,PLCB2,PLCB3,PLCD1,PLCD3,PLCE1,PLCG2,PLCL2,RAC3,RB1,RHOA,RHOBTB2,RHOQ,RND1,SHC3,SMO,SOS2,TP53,WNT10B
L-cysteine Degradation III	2.55	1	#NUM!	CISD1,GOT1,MPST
Macrophage Alternative Activation Signaling Pathway	2.53	0.217	3.28	ABCA1,CEBPB,CIITA,CREB1,CREB3L2,CSF1,CSF1R,DUSP1,FCER1G,FCGR2B,HLA-DMA,HLA-DMB,HLA-DOA,HLA-DPA1,HLA-DPB1,HLA-DRA,HLA-DRB1,IL10RA,IL13RA1,IL18,IRF5,IRS2,LPL,MAF,MAPK11,MARCO,NFKB1,NFKB2,NOS2,PIK3C2A,PIK3C2G,PIK3CG,PIK3R1,PIK3R5,REL,RELA,RPS6KA1,STAT3,SYK,TGFB1,TGFB2
Lymphotoxin β Receptor Signaling	2.52	0.291	1.387	AKT3,CYC1,CYCS,IKBKB,IKBKE,LTBR,NFKB1,NFKB2,PIK3C2A,PIK3C2G,PIK3CG,PIK3R1,PIK3R5,RELA,TRAF6,VCAM1
GPCR-Mediated Integration of Enteroendocrine Signaling Exemplified by an L Cell	2.51	0.267	-0.688	ADCY1,ADCYAP1,ADRB2,CCK,GIPR,GUCY1B1,ITPR2,PLCB1,PLCB2,PLCB3,PLCD1,PLCD3,PLCE1,PLCG2,PLCL2,PRKAR1B,PRKAR2A,SST,VIP,VIPR1
Endometrial Cancer Signaling	2.51	0.283	0.832	AKT3,CCND1,CTNNA1,CTNNB1,ELK1,ERBB2,GSK3B,HRAS,LEF1,MRAS,PIK3C2A,PIK3C2G,PIK3CG,PIK3R1,PIK3R5,SOS2,TP53
PCP (Planar Cell Polarity) Pathway	2.51	0.283	1	DAAM1,EFNB1,FZD1,FZD5,FZD7,LGR4,MAP2K4,MAPK10,MAPK8,MAPK9,PFN2,PRICKLE1,RHOA,ROCK1,SMO,VANGL1,WNT10B
Activation of IRF by Cytosolic Pattern Recognition Receptors	2.51	0.277	1.213	CD40,IFIH1,IKBKB,IKBKE,ISG15,MAP2K4,MAPK10,MAPK8,MAPK9,MAVS,NFKB1,NFKB2,PIN1,REL,RELA,RIGI,TANK,TRAF6
Pyridoxal 5'-phosphate Salvage Pathway	2.51	0.277	-0.471	CDK2,CDK5,HIPK1,LIMK1,LIMK2,MAP2K4,MAP3K8,MAP3K9,MAPK8,MAPK9,PAK1,PAK2,PAK3,POMK,PRKCE,PRKCH,PRKX,SGK1
Regulation of eIF4 and p70S6K Signaling	2.5	0.217	1.964	AGO3,AKT3,EIF3K,EIF4E,EIF4EBP2,HRAS,ITGA2,ITGA5,ITGA6,ITGA9,ITGAL,ITGAM,ITGAV,ITGAX,ITGB1,ITGB2,ITGB3,ITGB4,ITGB5,ITGB8,MAPK11,MRAS,PABPC1,PIK3C2A,PIK3C2G,PIK3CG,PIK3R1,PIK3R5,PPM1J,PPM1L,PPP2CA,PPP2R1B,PPP2R2D,PPP2R5A,PPP2R5B,PPP2R5D,PTPA,RPS27L,RPS6,SOS2
Small Cell Lung Cancer Signaling	2.49	0.25	1.886	AKT3,BCL2,CCND1,CDK2,CDKN2B,CYC1,CYCS,HDAC1,HDAC4,IKBKB,IKBKE,NFKB1,NFKB2,PIK3C2A,PIK3C2G,PIK3CG,PIK3R1,PIK3R5,RB1,RBL1,REL,RELA,TP53,TRAF6
TNFR2 Signaling	2.49	0.344	1.265	IKBKB,IKBKE,MAP2K4,MAP3K1,MAPK8,NFKB1,NFKB2,REL,RELA,TANK,TNFRSF1B
Crosstalk between Dendritic Cells and Natural Killer Cells	2.48	0.253	3.9	CAMK2A,CD40,CD69,CD86,CSF2RB,FAS,HLA-B,HLA-DRA,HLA-DRB1,IL18,ITGAL,LTBR,NFKB1,NFKB2,REL,RELA,TLN1,TLN2,TLR3,TLR7,TNFRSF1B,TREM2,TYROBP
IL-23 Signaling Pathway	2.47	0.304	0.832	AKT3,IL12RB2,NFKB1,NFKB2,PIK3C2A,PIK3C2G,PIK3CG,PIK3R1,PIK3R5,REL,RELA,RUNX1,STAT3,STAT4
IL-33 Signaling Pathway	2.46	0.216	2.082	AKT3,CASP1,CASP10,CASP4,CASP6,CASQ1,CREB1,CREB3L2,H2BC8,ICAM1,IKBKB,IKBKE,IL18,IRAK4,LPIN1,MAP2K4,MAP3K8,MAPK10,MAPK11,MAPK8,MAPK9,MAPKAPK2,MMP2,MYD88,NFATC1,NFKB1,NFKB2,PIK3C2A,PIK3C2G,PIK3CG,PIK3R1,PIK3R5,PLCG2,PRKAR1B,PRKAR2A,RPS6KA1,STAT3,SYK,TRAF6,VCAM1
Hepatic Cholestasis	2.44	0.215	#NUM!	ABCB1,ABCC2,ABCC3,ADCY1,CYP27A1,FABP6,GUCY1B1,IKBKB,IKBKE,IL18,IL1R1,IL1RAPL2,IL1RL2,IRAK2,IRAK4,MAP2K4,MAPK10,MAPK8,MAPK9,MYD88,NFKB1,NFKB2,NGFR,PPARA,PRKAR1B,PRKAR2A,PRKCA,PRKCB,PRKCE,PRKCH,PRKD3,REL,RELA,SLCO3A1,TGFB1,TGFB2,TNFRSF11B,TNFRSF1A,TNFRSF1B,TNFSF8,TRAF6
EGF Signaling	2.43	0.286	0.775	AKT3,ELK1,HRAS,ITPR2,MAP2K4,MAP3K1,MAPK11,MAPK8,PIK3C2A,PIK3C2G,PIK3CG,PIK3R1,PIK3R5,PRKCA,SOS2,STAT3
D-myo-inositol (1,4,5,6)-Tetrakisphosphate Biosynthesis	2.43	0.217	0.392	ACP1,ATP1A2,DUSP1,DUSP6,ENPP1,INPP5D,INPP5F,NUDT14,NUDT2,PAWR,PIKFYVE,PPFIA1,PPFIBP2,PPM1H,PPM1J,PPM1L,PPP1CC,PPP1R12B,PPP1R14C,PPP2CA,PPP2R1B,PPP2R5A,PPP2R5B,PPP2R5D,PPP3CA,PPP3CB,PPP3R1,PPP4R1,PPP5C,PTPA,PTPN13,PTPN6,PTPRC,SSH2,STYX,SYNJ1,THTPA,TNS3,UBLCP1
D-myo-inositol (3,4,5,6)-tetrakisphosphate Biosynthesis	2.43	0.217	0.392	ACP1,ATP1A2,DUSP1,DUSP6,ENPP1,INPP5D,INPP5F,NUDT14,NUDT2,PAWR,PIKFYVE,PPFIA1,PPFIBP2,PPM1H,PPM1J,PPM1L,PPP1CC,PPP1R12B,PPP1R14C,PPP2CA,PPP2R1B,PPP2R5A,PPP2R5B,PPP2R5D,PPP3CA,PPP3CB,PPP3R1,PPP4R1,PPP5C,PTPA,PTPN13,PTPN6,PTPRC,SSH2,STYX,SYNJ1,THTPA,TNS3,UBLCP1
Parkinson's Signaling	2.41	0.438	#NUM!	CYCS,MAPK11,MAPK8,PARK7,PRKN,SNCA,UCHL1
Inflammasome pathway	2.4	0.4	2.121	CASP1,IL18,MYD88,NEK7,NFKB1,NFKB2,NOD2,PANX1
JAK/STAT Signaling	2.38	0.256	0.447	AKT3,CCKBR,CEBPB,HRAS,MRAS,NFKB1,NFKB2,PIK3C2A,PIK3C2G,PIK3CG,PIK3R1,PIK3R5,PTPN6,REL,RELA,SOCS4,SOCS6,SOS2,STAT3,STAT4,STAT5A
Role of MAPK Signaling in Promoting the Pathogenesis of Influenza	2.38	0.237	-1.569	ABHD3,ATP6AP1,ATP6AP2,ATP6V0A1,ATP6V0E1,ATP6V1A,ATP6V1C1,ATP6V1D,ATP6V1E1,ATP6V1F,ATP6V1G2,ATP6V1H,BCL2,BECN1,HRAS,MAP2K4,MAP3K5,MAPK10,MAPK11,MAPK8,MAPK9,MRAS,NFKB1,NFKB2,PLAAT4,PRKCA,TCIRG1
LPS/IL-1 Mediated Inhibition of RXR Function	2.37	0.202	-1.177	ABCA1,ABCB1,ABCC2,ABCC3,ABCC4,ACOX2,ACSF2,ACSL1,ALAS1,ALDH3A2,ALDH3B1,ALDH6A1,APOC1,CAT,CHST10,CHST11,CPT1A,CPT2,CYP2C8,CYP2E1,CYP2J2,CYP2U1,FABP6,FMO2,GSTA4,HS6ST3,IL18,IL1R1,IL1RAPL2,IL1RL2,MAOB,MAP2K4,MAP3K1,MAPK8,MAPK9,MGST1,MGST3,MYD88,NCOA1,NDST3,NGFR,PLTP,PPARA,PPARGC1B,SLC35A2,SULT4A1,TNFRSF11B,TNFRSF1A,TNFRSF1B,TRAF6,WSCD1,XPO1
Melatonin Signaling	2.36	0.264	0.688	CALM1 (includes others),CAMK2A,MAP2K4,PLCB1,PLCB2,PLCB3,PLCD1,PLCD3,PLCE1,PLCG2,PLCL2,PRKAR1B,PRKAR2A,PRKCA,PRKCB,PRKCE,PRKCH,PRKD3,RORB
FAT10 Signaling Pathway	2.35	0.281	#NUM!	PSMA5,PSMB2,PSMB3,PSMB4,PSMB5,PSMB7,PSMC3,PSMC4,PSMC5,PSMD1,PSMD12,PSMD13,PSMD3,PSMD4,PSMD7,PSMD8
Aryl Hydrocarbon Receptor Signaling	2.35	0.22	0.816	ALDH3A2,ALDH3B1,ALDH6A1,ATM,CCND1,CDK2,CHEK2,CYP2C8,FAS,GSTA4,HSPB1,HSPB3,HSPB7,MAPK8,MDM2,MGST1,MGST3,NCOA3,NEDD8,NFE2L2,NFIA,NFIB,NFKB1,NFKB2,RB1,RBL1,REL,RELA,SLC35A2,SP1,TGFB1,TGFB2,TGM2,TP53,TRIP11
DHCR24 Signaling Pathway	2.33	0.226	0.898	AKT3,APOC1,APP,C3,C4A/C4B,CLU,GSK3B,HMOX1,HRAS,MDM2,MRAS,NFKB1,NFKB2,PIK3C2A,PIK3C2G,PIK3CG,PIK3R1,PIK3R5,PLTP,PRKCA,PRKCB,PRKCE,PRKCH,PRKD3,REST,SERPINF1,SOX9,THRB,TM7SF2,TP53,VCAM1
GABA Receptor Signaling	2.3	0.227	#NUM!	ADCY1,AP2A1,AP2M1,AP2S1,CACNA2D2,CACNA2D3,CACNG3,DNM1,GABBR2,GABRA1,GABRA3,GABRA6,GABRB2,GABRD,GABRG3,GAD1,GNA12,GNA13,GNB4,GNB5,GNG12,GNG3,GPHN,GUCY1B1,ITPR2,KCNN2,KCNN3,KCNQ3,MRAS,NSF
PFKFB4 Signaling Pathway	2.28	0.292	0.832	CREB1,CREB3L2,FGF2,GPI,HK1,HK3,MAP2K4,NCOA3,PFKM,PRKAR1B,PRKAR2A,TGFB1,TGFB2,TP53
ERBB4 Signaling	2.28	0.265	0.5	HRAS,MRAS,NRG3,NRG4,PIK3C2A,PIK3C2G,PIK3CG,PIK3R1,PIK3R5,PLCG2,PRKCA,PRKCB,PRKCE,PRKCH,PRKD3,PSEN2,SOS2,YAP1
Remodeling of Epithelial Adherens Junctions	2.28	0.265	-1	ACTN2,ARPC5L,CLIP1,CTNNA1,CTNNB1,DNM1,DNM1L,DNM3,IQGAP1,MAPRE1,MET,NME1,TUBA4A,TUBB,TUBB2A,TUBB4B,TUBB6,TUBG1
Role of CHK Proteins in Cell Cycle Checkpoint Control	2.27	0.276	0	ATM,BRCA1,CDK2,CHEK2,CLSPN,PPM1J,PPM1L,PPP2CA,PPP2R1B,PPP2R2D,PPP2R5A,PPP2R5B,PPP2R5D,PTPA,RAD50,TP53
Cellular Effects of Sildenafil (Viagra)	2.24	0.22	#NUM!	ADCY1,CACNA2D2,CACNA2D3,CACNG3,CALM1 (includes others),GUCY1B1,ITPR2,KCNN2,KCNN3,KCNQ3,MYH10,MYH11,MYL12A,MYL6B,MYL9,MYLK,MYO10,NPR1,PDE3A,PLCB1,PLCB2,PLCB3,PLCD1,PLCD3,PLCE1,PLCG2,PLCL2,PPP1R12B,PRKAR1B,PRKAR2A,PRKG1,PRKG2,SLC4A10
Role of JAK family kinases in IL-6-type Cytokine Signaling	2.24	0.253	1.789	ADAM10,CCND1,IL6R,IL6ST,IRF1,LIFR,MAP2K4,MAPK10,MAPK11,MAPK8,MAPK9,MCL1,OSMR,SERPINA5,STAT3,STAT5A,TGFB1,TGFB2,TIMP1,VIP
GABAergic Receptor Signaling Pathway (Enhanced)	2.23	0.223	-1.616	ADCY1,CACNA2D2,CACNA2D3,CACNG3,CNTNAP2,GABBR2,GABRA1,GABRA3,GABRA6,GABRB2,GABRD,GABRG3,GAD1,GLUD2,GNB4,GNB5,GNG12,GNG3,GOT1,GOT2,GPHN,GRIN2A,GRINA,GUCY1B1,ITPR2,KCNJ5,NLGN4X,NRXN1,NRXN3,PRKAR1B,PRKAR2A
Role of p14/p19ARF in Tumor Suppression	2.2	0.333	0.333	MDM2,NPM3,PIK3C2A,PIK3C2G,PIK3CG,PIK3R1,PIK3R5,RB1,SF3A1,TP53
Insulin Receptor Signaling	2.18	0.221	1.671	AKT3,ASIC2,CRK,EIF4E,FOXO1,FYN,GAB1,GSK3A,GSK3B,HRAS,INPP5D,INPP5F,INPP5J,IRS2,MAPK8,MRAS,PIK3C2A,PIK3C2G,PIK3CG,PIK3R1,PIK3R5,PPP1CC,PPP1R14C,PRKAR1B,PRKAR2A,RHOQ,SGK1,SOS2,STXBP4,SYNJ1,TRIP10
G Beta Gamma Signaling	2.17	0.225	1.177	ADCY1,AKT3,ARHGEF6,BTK,CACNA2D2,CACNA2D3,CACNG3,CAV1,GNA12,GNA13,GNB4,GNB5,GNG12,GNG3,HRAS,ITPR2,KCNJ5,MRAS,PAK1,PIK3CG,PLCG2,PRKAR1B,PRKAR2A,PRKCA,PRKCB,PRKCE,PRKCH,PRKD3,SOS2
HOTAIR Regulatory Pathway	2.17	0.215	2.401	AGO3,AKT3,CD44,COL1A2,CTNNB1,DZIP3,ERBB2,HDAC1,ICAM1,IRF1,JAM2,KMT2C,LEF1,MDM2,MET,MMP14,MMP2,NFKB1,NFKB2,PIK3C2A,PIK3C2G,PIK3CG,PIK3R1,PIK3R5,RCOR1,REL,RELA,REST,ROCK1,SPP1,STAT3,STK38,TGFB1,VIM,WNT10B
D-myo-inositol (1,4,5)-Trisphosphate Biosynthesis	2.15	0.346	2.333	PIKFYVE,PIP4K2A,PLCB1,PLCB2,PLCB3,PLCD1,PLCD3,PLCE1,PLCG2
Role of NANOG in Mammalian Embryonic Stem Cell Pluripotency	2.15	0.226	1.698	AKT3,BMP7,BMPR1A,BMPR1B,CTNNB1,FZD1,FZD5,FZD7,GAB1,GSK3B,HRAS,IL6ST,LIFR,MRAS,PIK3C2A,PIK3C2G,PIK3CG,PIK3R1,PIK3R5,SMAD1,SMAD4,SMAD5,SMO,SOS2,SOX2,STAT3,TP53,WNT10B
Ovarian Cancer Signaling	2.14	0.215	-0.277	AKT3,BCL2,BRCA1,CCND1,CD44,CTNNB1,FGF9,FZD1,FZD5,FZD7,GJA1,GSK3B,HDAC1,HDAC4,HRAS,LEF1,MMP2,MRAS,MSH2,MSH6,PIK3C2A,PIK3C2G,PIK3CG,PIK3R1,PIK3R5,PMS2,PRKAR1B,PRKAR2A,PTGS1,RB1,RBL1,SMO,TP53,WNT10B
Cell Cycle: G2/M DNA Damage Checkpoint Regulation	2.11	0.28	0.832	ATM,BRCA1,CCNB1,CHEK2,HIPK2,KAT2B,MDM2,MDM4,PPM1D,RPS6KA1,TP53,WEE1,YWHAB,YWHAG
Hereditary Breast Cancer Signaling	2.09	0.218	#NUM!	ACTL6B,AKT3,ARID2,ATM,BRCA1,BRD7,CCNB1,CCND1,CHEK2,DDB2,FANCA,HDAC1,HDAC4,HRAS,MRAS,MSH2,MSH6,PBRM1,PHF10,PIK3C2A,PIK3C2G,PIK3CG,PIK3R1,PIK3R5,PMS2,POLR2A,RAD50,RB1,TP53,TUBG1,WEE1
GDNF Family Ligand-Receptor Interactions	2.09	0.25	0.471	CREB1,DOK1,GAB1,GFRA2,HRAS,IRS2,ITPR2,MAP2K4,MAPK10,MAPK8,MAPK9,MRAS,PIK3C2A,PIK3C2G,PIK3CG,PIK3R1,PIK3R5,PLCG2,SOS2
Antioxidant Action of Vitamin C	2.09	0.228	-2.294	ABHD3,CSF2RB,HMOX1,IKBKB,IKBKE,MAP2K4,MAPK10,MAPK11,MAPK8,MAPK9,NFKB1,NFKB2,PLAAT4,PLCB1,PLCB2,PLCB3,PLCD1,PLCD3,PLCE1,PLCG2,PLCL2,PLD1,REL,RELA,STAT5A,TXN
Glutamate Receptor Signaling	2.06	0.258	-2.449	CALM1 (includes others),GNB4,GNB5,GNG12,GNG3,GRIA2,GRIA3,GRIK1,GRIN2A,GRINA,GRIP1,GRM5,GRM8,HOMER3,SLC1A1,SLC1A3,SLC1A6
Xenobiotic Metabolism General Signaling Pathway	2.05	0.217	0.539	AKT3,GSTA4,HMOX1,HRAS,MAF,MAP2K4,MAP3K1,MAP3K13,MAP3K2,MAP3K5,MAP3K8,MAP3K9,MAPK11,MAPK8,MAPK9,MGST1,MGST3,MRAS,NFE2L2,PIK3C2A,PIK3C2G,PIK3CG,PIK3R1,PIK3R5,PPARA,PRKCA,PRKCB,PRKCE,PRKCH,PRKD3,UGT8
Estrogen-Dependent Breast Cancer Signaling	2.05	0.244	2	AKT3,CCND1,CREB1,CREB3L2,DHRS11,ELK1,HRAS,HSD17B1,MRAS,NFKB1,NFKB2,PIK3C2A,PIK3C2G,PIK3CG,PIK3R1,PIK3R5,REL,RELA,SP1,STAT5A
Mechanisms of Viral Exit from Host Cells	2.04	0.293	#NUM!	CHMP2A,CHMP4B,NEDD4,PRKCA,PRKCB,PRKCE,PRKCH,PRKD3,SH3GL2,SH3GLB1,VPS25,XPO1
Ceramide Biosynthesis	2.01	0.571	1	KDSR,SPTLC2,SPTSSA,SPTSSB
Aspartate Degradation II	2.01	0.571	-2	GOT1,GOT2,MDH1,MDH2
Heme Degradation	2	0.75	#NUM!	BLVRA,HMOX1,HMOX2
Thrombopoietin Signaling	1.91	0.254	1.5	HRAS,IRS2,MRAS,PIK3C2A,PIK3C2G,PIK3CG,PIK3R1,PIK3R5,PLCG2,PRKCA,PRKCB,PRKCE,PRKCH,PRKD3,STAT3,STAT5A
Renal Cell Carcinoma Signaling	1.91	0.241	0.258	AKT3,CRK,CUL2,ELOB,FH,GAB1,HRAS,MET,MRAS,PAK1,PAK2,PAK3,PIK3C2A,PIK3C2G,PIK3CG,PIK3R1,PIK3R5,SOS2,TGFB1
Immunogenic Cell Death Signaling Pathway	1.9	0.233	1.964	ANXA1,ATG16L1,BCAP31,BCL2,BECN1,CASP1,CFLAR,DAPK3,IFNGR1,MLKL,NFKB1,NFKB2,NGFR,P2RY2,PANX1,ROCK1,STING1,TLR3,TNFRSF11B,TNFRSF1A,TNFRSF1B
GPCR-Mediated Nutrient Sensing in Enteroendocrine Cells	1.89	0.22	0.2	ADCY1,CACNA2D2,CACNA2D3,CACNG3,CCK,GNG12,GNG3,GUCY1B1,ITPR2,LPAR5,PLCB1,PLCB2,PLCB3,PLCD1,PLCD3,PLCE1,PLCG2,PLCL2,PRKAR1B,PRKAR2A,PRKCA,PRKCB,PRKCE,PRKCH,PRKD3,RAPGEF4
Adrenergic Receptor Signaling Pathway (Enhanced)	1.87	0.2	-1.265	ADCY1,ADRA1A,ADRB2,ATP6AP1,ATP6AP2,ATP6V0A1,ATP6V0E1,ATP6V1A,ATP6V1C1,ATP6V1D,ATP6V1E1,ATP6V1F,ATP6V1G2,ATP6V1H,CACNA2D2,CACNA2D3,CACNG3,GUCY1B1,IL18,ITPR2,MAOB,PLCB1,PLCB2,PLCB3,PLCD1,PLCD3,PLCE1,PLCG2,PLCL2,PRKAR1B,PRKAR2A,PRKCA,PRKCB,PRKCE,PRKCH,PRKD3,TCIRG1,TGFB1,TGFB2,TNFSF8
IL-22 Signaling	1.85	0.333	-1.134	AKT3,MAP2K4,MAPK10,MAPK11,MAPK8,MAPK9,STAT3,STAT5A
Dopamine Receptor Signaling	1.85	0.237	-1	ADCY1,CALY,DRD5,GUCY1B1,MAOB,PPM1J,PPM1L,PPP1CC,PPP1R14C,PPP2CA,PPP2R1B,PPP2R2D,PPP2R5A,PPP2R5B,PPP2R5D,PRKAR1B,PRKAR2A,PTPA,PTS
Calcium Signaling	1.8	0.195	-2.121	ASPH,ATP2A3,ATP2B1,ATP2B2,CACNA2D2,CACNA2D3,CACNG3,CALM1 (includes others),CAMK1G,CAMK2A,CAMK4,CAMKK2,CASQ1,CASQ2,CHP1,CREB1,CREB3L2,GRIA2,GRIA3,GRIK1,GRIN2A,GRINA,HDAC1,HDAC4,ITPR2,MEF2C,MYH10,MYH11,MYL6B,MYL9,MYO10,NFATC1,NFATC2,NFATC4,PPP3CA,PPP3CB,PPP3R1,PRKAR1B,PRKAR2A,RYR3,SLC8A3,TNNT1,TRPC5
Nitric Oxide Signaling in the Cardiovascular System	1.8	0.217	-0.426	AKT3,ATP2A3,CACNA2D2,CACNA2D3,CACNG3,CALM1 (includes others),CAV1,CHRM1,GUCY1B1,ITPR2,NPR1,PIK3C2A,PIK3C2G,PIK3CG,PIK3R1,PIK3R5,PLN,PRKAR1B,PRKAR2A,PRKCA,PRKCB,PRKCE,PRKCH,PRKD3,PRKG1,PRKG2
α-Adrenergic Signaling	1.79	0.22	0.535	ADCY1,ADRA1A,CALM1 (includes others),CAMK4,GNA12,GNA13,GNB4,GNB5,GNG12,GNG3,GUCY1B1,HRAS,ITPR2,MRAS,PLCG2,PRKAR1B,PRKAR2A,PRKCA,PRKCB,PRKCE,PRKCH,PRKD3,PYGL,SLC8A3
Dilated Cardiomyopathy Signaling Pathway	1.76	0.207	0.2	ABCC9,ADCY1,AKT3,BCL2,CACNA2D2,CACNA2D3,CACNG3,CAMK1G,CAMK2A,CAMK4,DSC2,GAB1,GSK3B,GUCY1B1,ITPR2,KDM5A,LAMA4,LMNA,MAPK11,MYH10,MYH11,MYL6B,MYL9,MYO10,PDE3A,PLN,PRKAR1B,PRKAR2A,PRKCE,TNNT1,UTRN
Glycolysis I	1.74	0.32	-2.828	ENO2,GAPDH,GPI,PFKM,PGAM1,PGK1,PKM,TPI1
Gluconeogenesis I	1.74	0.32	-2.828	ENO2,GAPDH,GPI,MDH1,MDH2,ME3,PGAM1,PGK1
FLT3 Signaling in Hematopoietic Progenitor Cells	1.74	0.232	0.728	AKT3,CREB1,CREB3L2,EIF4E,ELK1,HRAS,INPP5D,MAPK11,MRAS,PIK3C2A,PIK3C2G,PIK3CG,PIK3R1,PIK3R5,RPS6KA1,SOS2,STAT3,STAT4,STAT5A
Amyotrophic Lateral Sclerosis Signaling	1.73	0.216	-0.894	AKT3,BCL2,CACNA2D2,CACNA2D3,CACNG3,CAPN2,CASP1,CAT,CYCS,GRIA2,GRIA3,GRIK1,GRIN2A,GRINA,HECW1,NEFL,PAK1,PIK3C2A,PIK3C2G,PIK3CG,PIK3R1,PIK3R5,PPP3CA,RNF19A,TP53
Melanoma Signaling	1.72	0.26	0	AKT3,CCND1,HRAS,MDM2,MITF,MRAS,PIK3C2A,PIK3C2G,PIK3CG,PIK3R1,PIK3R5,RB1,TP53
Androgen Signaling	1.71	0.201	0.471	CACNA2D2,CACNA2D3,CACNG3,CALM1 (includes others),CCND1,GNA12,GNA13,GNB4,GNB5,GNG12,GNG3,ITPR2,KAT2B,MNAT1,MRAS,NCOA1,NFKB1,NFKB2,POLR2A,PRKAR1B,PRKAR2A,PRKCA,PRKCB,PRKCE,PRKCH,PRKD3,REL,RELA,TAF4,TAF4B,TAF6,TAF9,TBP,TGFB1I1
IGF-1 Signaling	1.71	0.219	0.243	AKT3,ELK1,FOXO1,HRAS,IGFBP5,IGFBP7,IRS2,MAPK8,MRAS,NEDD4,PIK3C2A,PIK3C2G,PIK3CG,PIK3R1,PIK3R5,PRKAR1B,PRKAR2A,SOCS4,SOCS6,SOS2,STAT3,YWHAB,YWHAG
Erythropoietin Signaling Pathway	1.67	0.199	1.219	AKT3,CCND1,CSF2RB,CTNNB1,ELK1,GSK3B,HRAS,IL18,IRS2,ITPR2,MDM2,MRAS,NFKB1,NFKB2,PIK3C2A,PIK3C2G,PIK3CG,PIK3R1,PIK3R5,PRKCA,PRKCB,PRKCE,PRKCH,PRKD3,PTPN6,RAC3,REL,RELA,SHC3,SOS2,STAT5A,TGFB1,TGFB2,TNFSF8,TP53
UVC-Induced MAPK Signaling	1.65	0.255	-0.577	HRAS,MAP2K4,MAPK10,MAPK11,MAPK8,MAPK9,MRAS,PRKCA,PRKCB,PRKCE,PRKCH,PRKD3,TP53
Endocannabinoid Cancer Inhibition Pathway	1.65	0.204	-1.134	ADCY1,AKT3,CAMKK2,CASP1,CASP10,CASP4,CASP6,CASQ1,CCND1,CREB1,CREB3L2,CTNNB1,GNA13,GSK3B,GUCY1B1,LEF1,MAP2K4,MMP2,NOS2,PIK3C2A,PIK3C2G,PIK3CG,PIK3R1,PIK3R5,PRKAR1B,PRKAR2A,RHOA,ROCK1,SPTLC2,VIM
Role of RIG1-like Receptors in Antiviral Innate Immunity	1.64	0.261	3.317	CASP10,IFIH1,IKBKB,IKBKE,MAVS,NFKB1,NFKB2,REL,RELA,RIGI,TANK,TRAF6
PPAR Signaling	1.62	0.215	-2.558	CITED2,HRAS,IKBKB,IKBKE,IL18,IL1R1,IL1RAPL2,IL1RL2,MAP4K4,MRAS,NCOA1,NFKB1,NFKB2,NGFR,PPARA,REL,RELA,SOS2,STAT5A,TNFRSF11B,TNFRSF1A,TNFRSF1B,TRAF6
Cell Cycle: G1/S Checkpoint Regulation	1.6	0.235	0	ATM,CCND1,CDK2,CDKN2B,CDKN2D,FOXO1,GSK3B,HDAC1,HDAC4,MDM2,RB1,RBL1,SMAD4,TGFB1,TGFB2,TP53
ERK5 Signaling	1.57	0.23	2	CREB1,CREB3L2,ELK4,GAB1,GNA12,GNA13,HRAS,IL6ST,MAP3K2,MAP3K8,MEF2C,MRAS,RPS6KA1,SGK1,WNK1,YWHAB,YWHAG
Glycogen Degradation III	1.57	0.385	2.236	MGAM,MTAP,PGM2,PGM5,PYGL
NAD Phosphorylation and Dephosphorylation	1.57	0.385	-0.447	ACP1,ACP2,ACP3,NADK2,NNT
Relaxin Signaling	1.57	0.2	0.688	ADCY1,AKT3,CREB1,ELK1,ENPP1,GAD1,GNA12,GNA13,GNB4,GNB5,GNG12,GNG3,GUCY1B1,MPPED2,MRAS,NFKB1,NFKB2,NOS2,NPR1,PDE10A,PDE3A,PIK3C2A,PIK3C2G,PIK3CG,PIK3R1,PIK3R5,PRKAR1B,PRKAR2A,REL,RELA,RXFP1
Salvage Pathways of Pyrimidine Ribonucleotides	1.55	0.216	-0.655	AK5,APOBEC3F,CDK2,CDK5,HIPK1,LIMK1,LIMK2,MAP2K4,MAP3K8,MAP3K9,MAPK8,MAPK9,NME1,PAK1,PAK2,PAK3,POMK,PRKCE,PRKCH,PRKX,SGK1
Gαs Signaling	1.55	0.206	-0.728	ADCY1,ADD2,ADD3,ADRB2,CHRM1,CHRM3,CNGA3,CREB1,CREB3L2,DRD5,ELK1,GNA12,GNA13,GNB4,GNB5,GNG12,GNG3,GUCY1B1,HTR5A,MRAS,PRKAR1B,PRKAR2A,RAPGEF2,RAPGEF4,RYR3,VIPR1
IL-13 Signaling Pathway	1.48	0.207	2.858	AKT3,ALOX15B,CHI3L1,CTNNB1,DUSP1,FAM120A,FGR,FYN,IL13RA1,LYN,MAPK11,PIK3C2A,PIK3C2G,PIK3CG,PIK3R1,PIK3R5,RHOA,ROCK1,STAT3,TGFB1,TGFB2,TP53,TRAF6,YES1
Xenobiotic Metabolism CAR Signaling Pathway	1.48	0.191	-0.507	ABCB1,ABCC2,ABCC3,ALDH3A2,ALDH3B1,ALDH6A1,CHST10,CHST11,CITED2,CYP2C8,FMO2,GRIP1,GSTA4,HS6ST3,MAP2K4,MGST1,MGST3,NCOA1,NDST3,NOS2,PPM1J,PPM1L,PPP2CA,PPP2R1B,PPP2R2D,PPP2R5A,PPP2R5B,PPP2R5D,PRKCA,PRKCB,PRKCE,PRKCH,PRKD3,PTPA,SULT4A1,UGT8,WSCD1
Apelin Cardiac Fibroblast Signaling Pathway	1.46	0.304	-1.134	AKT3,APLN,APLNR,SERPINE1,SPHK1,TGFB1,TGFB2
PXR/RXR Activation	1.46	0.231	0.258	ABCB1,ABCC2,ABCC3,AKT3,ALAS1,ALDH3A2,CPT1A,CYP2C8,FOXO1,NCOA1,PPARA,PRKAR1B,PRKAR2A,RELA,SCD
NOD1/2 Signaling Pathway	1.45	0.19	2.333	ATG16L1,CASP1,ERBIN,ERN1,IKBKB,IKBKE,IL18,IRF5,MAP2K4,MAP3K8,MAP4K4,MAPK10,MAPK11,MAPK8,MAPK9,MAPKAPK2,MAVS,MYD88,NFKB1,NFKB2,NOD2,NOS2,PELI3,RELA,RIGI,SLC15A3,TAB2,TGFB1,TGFB2,TLR1,TLR3,TLR5,TLR6,TLR7,TNFSF8,TRAF6
Granulocyte Adhesion and Diapedesis	1.45	0.19	#NUM!	ACKR3,C5AR1,CCR5,CLDN11,CLDN15,CLDN18,CSF3R,CXCL12,CXCL16,CXCL5,CXCR4,CXCR6,EZR,FPR3,ICAM1,IL18,IL1R1,IL1RAPL2,IL1RL2,ITGAM,ITGB1,ITGB2,MMP14,MMP2,MSN,NGFR,PECAM1,RDX,SDC2,SELP,SELPLG,THY1,TNFRSF11B,TNFRSF1A,TNFRSF1B,VCAM1
LXR/RXR Activation	1.44	0.203	-1.091	ABCA1,APOC1,C3,C4A/C4B,CLU,IL18,IL1R1,IL1RAPL2,IL1RL2,LPL,LYZ,MSR1,NFKB1,NFKB2,NGFR,NOS2,PLTP,REL,RELA,SCD,SERPINF1,TLR3,TNFRSF11B,TNFRSF1A,TNFRSF1B
DNA Double-Strand Break Repair by Homologous Recombination	1.43	0.357	#NUM!	ATM,BRCA1,GEN1,RAD50,RAD52
Antiproliferative Role of Somatostatin Receptor 2	1.42	0.221	0.632	ELK1,GAD1,GNB4,GNB5,GNG12,GNG3,GUCY1B1,HRAS,MRAS,NPR1,PIK3C2A,PIK3C2G,PIK3CG,PIK3R1,PIK3R5,PTPN6,SST
MIF Regulation of Innate Immunity	1.41	0.25	-0.632	CD74,MAP2K4,MAPK10,MAPK8,MAPK9,NFKB1,NFKB2,NOS2,REL,RELA,TP53
Prostanoid Biosynthesis	1.39	0.4	1	PTGES2,PTGIS,PTGS1,TBXAS1
Calcium Transport I	1.39	0.4	0	ANXA5,ATP2A3,ATP2B1,ATP2B2
Neurotrophin/TRK Signaling	1.37	0.218	1.291	CREB1,CREB3L2,GAB1,HRAS,MAP2K4,MAP3K5,MAPK8,MRAS,NGFR,PIK3C2A,PIK3C2G,PIK3CG,PIK3R1,PIK3R5,RPS6KA1,SORCS1,SOS2
Tumoricidal Function of Hepatic Natural Killer Cells	1.37	0.292	0	CASP6,CYCS,DFFA,FAS,ICAM1,ITGAL,LYVE1
Thyroid Cancer Signaling	1.33	0.215	1.698	AKT3,CCND1,CTNNB1,CXCR4,ELK1,FOXO1,GSK3B,HRAS,IRS2,LEF1,MRAS,PIK3C2A,PIK3C2G,PIK3CG,PIK3R1,PIK3R5,TP53
IL-2 Signaling	1.32	0.226	0.832	AKT3,ELK1,HRAS,MAPK8,MRAS,PIK3C2A,PIK3C2G,PIK3CG,PIK3R1,PIK3R5,PTK2B,SOS2,STAT5A,SYK
NRF2-mediated Oxidative Stress Response	1.32	0.181	0	ABCC2,ABCC4,BACH1,CAT,CYP2C8,CYP2E1,CYP2J2,CYP2U1,DNAJC18,DNAJC3,DNAJC6,ENC1,FKBP5,GSK3B,GSTA4,HMOX1,HRAS,HSPB8,MAF,MAP2K4,MAP3K1,MAP3K5,MAPK8,MAPK9,MGST1,MGST3,MRAS,NFE2L2,PIK3C2A,PIK3C2G,PIK3CG,PIK3R1,PIK3R5,PRKCA,PRKCB,PRKCE,PRKCH,PRKD3,SLC35A2,SOD2,TXN,UBE2E3,USP14
Amyloid Processing	1.32	0.235	-0.816	AKT3,APP,BACE2,CAPN2,CDK5,GSK3B,MAPK11,MARK1,PRKAR1B,PRKAR2A,PRKCE,PSEN2
Oxytocin in Spinal Neurons Signaling Pathway	1.3	0.257	-0.333	ABCC9,CAMKK2,GAD1,GUCY1B1,KCNJ11,NPR1,PLCB3,PRKG1,PRKG2
NAD Signaling Pathway	1.3	0.192	0.756	ACADL,AKT3,CEBPB,ERN1,FGF2,GJA1,GSK3B,H1-1,H2BC8,NFKB1,NFKB2,PARP12,PARP14,PARP2,PARP4,PARP9,PIK3C2A,PIK3C2G,PIK3CG,PIK3R1,PIK3R5,POLR2A,RYR3,SIRT5,SLC29A1,SOD2,TGFB1,TGFB2,TP53
